# Supplementary material for: Mice depleted for Exchange Proteins Directly Activated by cAMP (Epac) exhibit irregular liver regeneration in response to partial hepatectomy
Source: Sci Rep. 2019 Sep 24;9:13789. doi: 10.1038/s41598-019-50219-8 (PMC6760117; doi:10.1038/s41598-019-50219-8)
Supplement: Supplementary file 2 — proteomic data [file 41598_2019_50219_MOESM2_ESM.xlsx]

## Sheet: Title page
Supplementary file 2 proteomic data
Title: Mice depleted for Exchange Proteins Directly Activated by cAMP (Epac) exhibit irregular liver regeneration in response to partial hepatectomy.
List of authors: Kathrine Sivertsen Åsrud*1, Line Pedersen1, Reidun Aesoy2, Haruna Muwonge1, Elise Aasebø2,3, Ina Katrine Nitschke Pettersen1, Lars Herfindal2, Ross Dobie4, Stephen Jenkins4, Rolf Kristian Berge2,5, Neil Cowan Henderson4, Frode Selheim1,2, Stein Ove Døskeland1 and Marit Bakke1
Affiliations:
1Department of Biomedicine, The University of Bergen, Bergen, Norway
2Department of Clinical Science, The University of Bergen, Bergen, Norway
3Department of Biomedicine, The Proteomic Unit at The University of Bergen
(PROBE), University of Bergen, 5009 Bergen, Norway
4Centre for Inflammation Research, The University of Edinburgh, UK
5Department of Heart Disease, Haukeland University Hospital, Bergen, Norway
Corresponding author:
Kathrine Sivertsen Åsrud, Department of Biomedicine, University of Bergen, Jonas Lies vei 91, N-5009, Bergen, Norway
E-mail: Kathrine.Asrud@uib.no
Phone: +4755586381

## Sheet: Main data
					WTprePH				Epac1/2-/-prePH				WTpostPH				Epac1/2-/-postPH				Quantified values in # mice per group of 4				p-value				Median				WT	dKO	L2 - wt vs dKO	Reg - wt vs dKO	Fold change (FC)				Z-score significance of FC				Table summary of comparisons
					WTprePH	WTprePH	WTprePH	WTprePH	Epac1/2-/-prePH	Epac1/2-/-prePH	Epac1/2-/-prePH	Epac1/2-/-prePH	WTpostPH	WTpostPH	WTpostPH	WTpostPH	Epac1/2-/-postPH	Epac1/2-/-postPH	Epac1/2-/-postPH	Epac1/2-/-postPH	WTprePH	Epac1/2-/-prePH	WTpostPH	Epac1/2-/-postPH	WTpostPH - WTprePH	Epac1/2-/-postPH - Epac1/2-/-prePH	Epac1/2-/-prePH - WTprePH	Epac1/2-/-postPH - WTpostPH	WTprePH	Epac1/2-/-prePH	WTpostPH	Epac1/2-/-postPH					WTpostPH - WTprePH	Epac1/2-/-postPH - Epac1/2-/-prePH	Epac1/2-/-prePH - WTprePH	Epac1/2-/-postPH - WTpostPH	WTpostPH - WTprePH	Epac1/2-/-postPH - Epac1/2-/-prePH	Epac1/2-/-prePH - WTprePH	Epac1/2-/-postPH - WTpostPH	WTpostPH - WTprePH		Epac1/2-/-postPH - Epac1/2-/-prePH		Epac1/2-/-prePH - WTprePH
Protein IDs	Majority protein IDs	Single Majority protein IDs	Protein names	Gene names	1_WT_84_L2	13_1WT	3_WT_88_L2	5_WT_93_L2	11_dKO_55_L1	15_3KO	7_dKO_46_L2	9_dKO_47_L2_151209144217	2_WT_84_regenerert	14_2WT_Reg	4_WT_88_regenerert	6_WT_93_regenerert	12_dKO_55_regenerert	16_4KO_Reg	8_dKO_46_regenerert	10_dKO_47_regenerert	# quantified values, WTprePH	# quantified values, Epac1/2-/-prePH	# quantified values, WTpostPH	# quantified values, Epac1/2-/-postPH	p-value WTprePH vs WTpostPH	p-value Epac1/2-/-prePH vs Epac1/2-/-postPH	p-value WTprePH vs Epac1/2-/-prePH	P-value WTpostPH vs Epac1/2-/-postPH	Median WTprePH	Median Epac1/2-/-prePH	Median WTpostPH	Median Epac1/2-/-postPH	FC WT:Regenerated - Start	FC dKO: Regenerated - Start	FC L2: dKO - wt	FC Reg: dKO - WT	FC: WTpostPH - WTprePH)	FC: Epac1/2-/-postPH - Epac1/2-/-prePH	FC: Epac1/2-/-prePH - WTprePH	FC: Epac1/2-/-postPH - WTpostPH	Z-score significance of WTpostPH - WTprePH FC	Z-score significance of Epac1/2-/-postPH - Epac1/2-/-prePH FC	Z-score significance of Epac1/2-/-prePH - WTprePH FC	Z-score significance of Epac1/2-/-postPH - WTpostPH FC	p-value	Z-score	p-value	Z-score	p-value
P05367	P05367	P05367	Serum amyloid A-2 protein;Amyloid protein A	Saa2	NaN	NaN	19.3503	NaN	17.1328	NaN	26.1765	18.3402	26.5123	23.0788	26.4966	26.4205	26.5727	27.9518	26.6653	26.4338	1	3	4	4	#DIV/0!	0.16385	#DIV/0!	0.236719	19.3503	18.3402	26.4586	26.619	7.10825	8.2788	-1.0101	0.16045	excluded	8.2788	excluded	0.16045	#N/A	0	#N/A	0.219973				+++
Q8CGP6;Q8R1M2;Q8CGP7;Q8CGP5;Q8BFU2;P22752	Q8CGP6;Q8R1M2;Q8CGP7;Q8CGP5;Q8BFU2;P22752	Q8CGP6	Histone H2A type 1-H;Histone H2A.J;Histone H2A type 1-K;Histone H2A type 1-F;Histone H2A type 3;Histone H2A type 1	Hist1h2ah;H2afj;Hist1h2ak;Hist1h2af;Hist3h2a;Hist1h2ab	20.5243	19.1377	19.7031	22.9663	22.0515	NaN	21.6872	24.9828	20.811	NaN	21.0471	20.5895	20.3731	NaN	20.4598	23.1678	4	3	3	3	0.843102	0.0124905	0.153894	0.630704	20.1137	22.0515	20.811	20.4598	0.6973	-1.5917	1.9378	-0.3512	0.6973	-1.5917	1.9378	-0.3512	0.0100614	1.0172e-09	0	0.024089		+	+	+++
Q8BY71	Q8BY71	Q8BY71	Histone acetyltransferase type B catalytic subunit	Hat1	NaN	NaN	20.769	NaN	20.0931	19.2817	20.1982	19.5824	22.8611	NaN	22.4637	23.1245	22.5545	NaN	23.508	22.7342	1	4	3	3	#DIV/0!	0.00758305	#DIV/0!	0.759786	20.769	19.8377	22.8611	22.7342	2.0921	2.89645	-0.93125	-0.1269	excluded	2.89645	excluded	-0.1269	#N/A	0	#N/A	0.215818			++	+++
P11672	P11672	P11672	Neutrophil gelatinase-associated lipocalin	Lcn2	22.5091	23.4946	NaN	NaN	21.1178	21.2483	23.1725	NaN	25.925	24.7281	25.9767	25.6754	24.9988	27.8676	25.0623	24.2688	2	3	4	4	0.27939	0.094783	0.256904	0.976184	23.0018	21.2483	25.8002	25.0305	2.79835	3.78225	-1.75355	-0.76965	excluded	3.78225	excluded	-0.76965	#N/A	0	#N/A	1.36604e-05				+++
P12246	P12246	P12246	Serum amyloid P-component	Apcs	NaN	20.7049	20.5812	21.4352	23.2541	20.3471	24.7775	21.2105	25.6925	23.8383	26.2068	24.9909	25.6497	27.0162	25.5982	24.4912	3	4	4	4	0.033437	0.0760623	0.235018	0.512435	20.7049	22.2323	25.3417	25.624	4.6368	3.39165	1.5274	0.28225	4.6368	3.39165	1.5274	0.28225	0	0	0	0.0737017	+	+++		+++
P15306	P15306	P15306	Thrombomodulin	Thbd	NaN	NaN	NaN	20.7521	20.8969	NaN	21.5162	21.2506	23.6737	23.3688	24.0553	24.237	22.8344	23.4113	23.5861	23.5513	1	3	4	4	#DIV/0!	0.00253745	#DIV/0!	0.111646	20.7521	21.2506	23.8645	23.4813	3.1124	2.2307	0.4985	-0.3832	excluded	2.2307	excluded	-0.3832	#N/A	3.44169e-15	#N/A	0.0159571			++	+++
Q8BXA5	Q8BXA5	Q8BXA5	Cleft lip and palate transmembrane protein 1-like protein	Clptm1l	NaN	NaN	20.6673	NaN	20.3011	20.4676	21.0144	19.9234	21.46	21.1007	21.1105	21.2495	21.1167	22.3012	21.4689	20.9492	1	4	4	4	#DIV/0!	0.0384755	#DIV/0!	0.510281	20.6673	20.3844	21.18	21.2928	0.5127	0.90845	-0.28295	0.1128	excluded	0.90845	excluded	0.1128	#N/A	0.00105997	#N/A	0.305854			+	++
Q99LN9;Q99LN9-2	Q99LN9;Q99LN9-2	Q99LN9	Deoxyhypusine hydroxylase	Dohh	NaN	NaN	22.1093	21.8669	21.7791	20.8184	21.8425	21.4952	22.4947	NaN	NaN	22.2861	22.2314	NaN	22.7579	22.025	2	4	2	3	#DIV/0!	0.0476314	0.129063	0.843906	21.9881	21.6371	22.3904	22.2314	0.4023	0.59425	-0.35095	-0.159	excluded	0.59425	excluded	excluded	#N/A	0.0253993	#N/A	#N/A			+	+
Q3U4G3	Q3U4G3	Q3U4G3	Xyloside xylosyltransferase 1	Xxylt1	25.2304	25.036	NaN	NaN	24.4035	24.8561	24.6938	24.9435	24.5392	24.3168	24.275	24.2587	24.2159	24.2468	23.7627	24.5517	2	4	4	4	0.0126368	0.0446433	0.0633001	0.43196	25.1332	24.775	24.2959	24.2313	-0.8373	-0.5436	-0.35825	-0.06455	excluded	-0.5436	excluded	-0.06455	#N/A	0.0154357	#N/A	0.324278	+		+	+
O55239	O55239	O55239	Nicotinamide N-methyltransferase	Nnmt	21.6344	18.0194	22.3318	24.2063	23.4221	22.2373	25.4379	23.2932	27.4379	25.4577	27.0784	27.333	27.2186	27.8772	27.9842	27.7732	4	4	4	4	0.0100747	0.00785606	0.224976	0.150265	21.9831	23.3576	27.2057	27.8252	5.2226	4.46755	1.37455	0.6195	5.2226	4.46755	1.37455	0.6195	0	0	0	0.000447106	+	+++	++	+++
Q3U0S6	Q3U0S6	Q3U0S6	Ras-interacting protein 1	Rasip1	21.5589	21.9532	21.519	21.9541	21.9374	21.337	24.2943	24.5815	22.0412	21.8241	21.7898	21.4241	22.3584	22.4442	21.5233	21.7196	4	4	4	4	0.923016	0.397817	0.213337	0.40236	21.7561	23.1159	21.807	22.039	0.0509	-1.07685	1.3598	0.23205	0.0509	-1.07685	1.3598	0.23205	0.479496	1.97354e-05	0	0.12101				+++
Q61554;Q61555	Q61554	Q61554	Fibrillin-1	Fbn1	19.9127	19.7389	NaN	19.6114	19.5716	NaN	21.3416	20.9462	21.0125	23.0795	25.8951	20.1845	NaN	NaN	23.8431	NaN	3	3	4	1	0.187695	#DIV/0!	0.246091	#DIV/0!	19.7389	20.9462	22.046	23.8431	2.3071	2.8969	1.2073	1.7971	2.3071	excluded	1.2073	excluded	0	#N/A	2.08722e-14	#N/A		+++
Q922F4	Q922F4	Q922F4	Tubulin beta-6 chain	Tubb6	24.6991	21.1872	23.9947	23.7364	25.3666	NaN	25.0364	24.2357	25.4439	23.4741	24.9291	26.1596	25.818	24.4878	26.5295	25.5067	4	3	4	4	0.0359991	0.0773476	0.152025	0.444165	23.8655	25.0364	25.1865	25.6623	1.32095	0.62595	1.17085	0.47585	1.32095	0.62595	1.17085	0.47585	3.14061e-06	0.0194073	1.20126e-13	0.00580105	+	+++		+
Q8R519	Q8R519	Q8R519	2-amino-3-carboxymuconate-6-semialdehyde decarboxylase	Acmsd	24.2787	23.9956	23.9973	23.5317	25.01	25.2796	25.1847	25.0527	25.251	24.8415	23.738	24.6839	25.581	25.6722	25.9015	25.6616	4	4	4	4	0.123333	0.00342972	0.00223162	0.0406653	23.9964	25.1187	24.7627	25.6669	0.76625	0.5482	1.12225	0.9042	0.76625	0.5482	1.12225	0.9042	0.00513703	0.0368019	1.1402e-12	4.71722e-07		++	++	+	++
Q793I8	Q793I8	Q793I8	TRAF-interacting protein with FHA domain-containing protein A	Tifa	NaN	NaN	NaN	NaN	19.839	19.5169	20.6785	NaN	22.3617	21.1463	19.875	21.6334	21.4859	25.7916	22.4855	21.4013	0	3	4	4	#DIV/0!	0.165927	#DIV/0!	0.247459	#NUM!	19.839	21.3899	21.9857	#NUM!	2.1467	#NUM!	0.59585	excluded	2.1467	excluded	0.59585	#N/A	3.56382e-14	#N/A	0.000710128				+++
P81117	P81117	P81117	Nucleobindin-2;Nesfatin-1	Nucb2	21.6214	21.9324	22.9571	21.9629	22.8112	23.0681	23.4893	23.059	23.3811	23.5426	24.2693	23.3346	23.8057	25.1904	23.6676	23.787	4	4	4	4	0.000710071	0.0910019	0.0336122	0.305798	21.9477	23.0635	23.4618	23.7964	1.5142	0.7328	1.1159	0.3345	1.5142	0.7328	1.1159	0.3345	1.0174e-07	0.00720398	1.51956e-12	0.0410208	+++	+++		++	+
Q80YX1-2;Q80YX1;Q80YX1-5;Q80YX1-4;Q80YX1-3	Q80YX1-2;Q80YX1;Q80YX1-5;Q80YX1-4;Q80YX1-3	Q80YX1	Tenascin	Tnc	28.6536	27.516	27.4598	27.8024	29.6138	27.7121	30.0156	27.3528	27.024	26.3111	26.8676	27.2881	29.4559	27.8171	29.7251	27.4394	4	4	4	4	0.0337017	0.552802	0.322216	0.0500653	27.6592	28.663	26.9458	28.6365	-0.7134	-0.02645	1.00375	1.6907	-0.7134	-0.02645	1.00375	1.6907	0.0023905	0.395187	1.86581e-10	0	+	++
P01668;P03977;P01673;P01672;P01671;P01670;P01669;P01667;P01666;P01665;P01664;P01660;P01657;P01656;P01654;P01659;P01655	P01668;P03977;P01673;P01672;P01671;P01670;P01669;P01667;P01666;P01665;P01664;P01660;P01657;P01656;P01654;P01659;P01655	P01668	Ig kappa chain V-III region PC 7210;Ig kappa chain V-III region 50S10.1;Ig kappa chain V-III region PC 2485/PC 4039;Ig kappa chain V-III region PC 7940;Ig kappa chain V-III region PC 7175;Ig kappa chain V-III region PC 6684;Ig kappa chain V-III region PC 7769;Ig kappa chain V-III region PC 6308;Ig kappa chain V-III region PC 7183;Ig kappa chain V-III region PC 7043;Ig kappa chain V-III region CBP…		21.1328	21.1894	NaN	22.436	22.3083	22.3942	22.024	21.4122	21.252	NaN	20.418	21.9952	22.3188	21.3592	22.1268	21.0997	3	4	3	4	0.668132	0.317626	0.416981	0.410396	21.1894	22.1662	21.252	21.743	0.0626	-0.42315	0.97675	0.491	0.0626	-0.42315	0.97675	0.491	0.463129	0.0429122	5.51735e-10	0.00455146				+
Q80SU7	Q80SU7	Q80SU7	Interferon-induced very large GTPase 1	Gvin1	23.2807	24.1268	22.8749	23.1916	24.3671	24.0436	26.4379	23.6399	23.1731	24.032	24.3006	23.6718	23.5703	23.3359	25.5631	22.9847	4	4	4	4	0.322427	0.000568395	0.137036	0.91767	23.2362	24.2054	23.8519	23.4531	0.61575	-0.75225	0.9692	-0.3988	0.61575	-0.75225	0.9692	-0.3988	0.0208083	0.00173652	7.43317e-10	0.0129334		+	+++	++
Q3UZZ6;Q80VR3	Q3UZZ6	Q3UZZ6	Sulfotransferase 1 family member D1	Sult1d1	26.4495	26.1164	26.3271	26.1607	27.2446	26.9283	27.1716	27.3141	26.1784	26.5124	25.9554	25.8511	26.8723	26.323	27.0719	26.9875	4	4	4	4	0.495001	0.0428752	0.000224106	0.021983	26.2439	27.2081	26.0669	26.9299	-0.177	-0.2782	0.9642	0.863	-0.177	-0.2782	0.9642	0.863	0.211083	0.117556	9.04406e-10	1.4751e-06			+		+++
P14069	P14069	P14069	Protein S100-A6	S100a6	21.2676	20.8153	21.1814	21.1245	21.8259	21.2871	22.5923	22.3804	21.9002	22.0284	23.2388	21.3493	22.4439	21.7866	23.7768	21.5882	4	4	4	4	0.0806075	0.432647	0.0451477	0.68638	21.153	22.1031	21.9643	22.1152	0.81135	0.0121	0.9502	0.15095	0.81135	0.0121	0.9502	0.15095	0.00321478	0.450371	1.55821e-09	0.23591		++			+
Q9WU19	Q9WU19	Q9WU19	Hydroxyacid oxidase 1	Hao1	28.1915	28.0742	28.0088	28.2632	29.0651	29.0543	29.0184	29.1395	28.6285	28.0828	28.1168	28.4341	29.3909	29.2035	28.9104	29.1235	4	4	4	4	0.142427	0.426093	9.29149e-05	0.00267789	28.1329	29.0597	28.2754	29.1635	0.1426	0.1038	0.92685	0.88805	0.1426	0.1038	0.92685	0.88805	0.354269	0.418646	3.79539e-09	7.41974e-07					+++
Q9JJH1	Q9JJH1	Q9JJH1	Ribonuclease 4	Rnase4	22.1145	NaN	23.0995	22.08	23.1115	22.1726	23.9444	22.9064	24.4716	22.7017	24.2636	23.9583	24.4752	22.3336	24.2864	24.1508	3	4	4	4	0.0351446	0.0851958	0.278136	0.955224	22.1145	23.0089	24.111	24.2186	1.99645	1.20965	0.89445	0.10765	1.99645	1.20965	0.89445	0.10765	2.75768e-12	1.6896e-05	1.26001e-08	0.315957	+	+++		+++
P07214	P07214	P07214	SPARC	Sparc	20.2679	NaN	19.9734	NaN	20.3117	NaN	20.0993	20.2086	20.8799	19.9937	21.111	20.83	20.3282	NaN	22.4553	21.8826	2	3	4	3	0.185787	0.191667	0.66524	0.311786	20.1207	20.2086	20.8549	21.8826	0.7343	1.674	0.08795	1.02765	excluded	1.674	excluded	1.02765	#N/A	3.29433e-09	#N/A	1.14371e-08				+++
Q91XC8	Q91XC8	Q91XC8	Death-associated protein 1	Dap	22.7697	23.0855	23.6256	23.1911	24.354	22.1371	24.3098	23.7242	24.4144	NaN	23.1518	24.6205	25.0423	23.1467	25.0154	24.0552	4	4	3	4	0.326766	0.0160332	0.448949	0.71184	23.1383	24.017	24.4144	24.5353	1.2761	0.5183	0.8787	0.1209	1.2761	0.5183	0.8787	0.1209	6.53259e-06	0.0462346	2.22462e-08	0.29026		+++	+	+
Q00915	Q00915	Q00915	Retinol-binding protein 1	Rbp1	24.9913	24.5887	25.1958	25.1343	25.7503	25.6988	26.6713	26.1062	25.6974	25.2798	25.3947	25.4467	26.6009	26.1553	26.7233	26.4102	4	4	4	4	0.0349862	0.0887684	0.00939599	0.000815548	25.0628	25.9282	25.4207	26.5055	0.3579	0.5773	0.86545	1.08485	0.3579	0.5773	0.86545	1.08485	0.129074	0.0291941	3.56196e-08	1.74816e-09	+			+	++
Q61646	Q61646	Q61646	Haptoglobin;Haptoglobin alpha chain;Haptoglobin beta chain	Hp	26.2324	26.0875	28.0019	26.9864	27.3903	26.0098	29.0423	27.5003	29.4903	28.4788	29.1081	29.4591	29.2183	30.368	28.9527	28.8773	4	4	4	4	0.0139697	0.13678	0.422526	0.620075	26.6094	27.4453	29.2836	29.0855	2.6742	1.6402	0.8359	-0.1981	2.6742	1.6402	0.8359	-0.1981	0	6.70985e-09	9.9288e-08	0.122223	+	+++		+++
P82198	P82198	P82198	Transforming growth factor-beta-induced protein ig-h3	Tgfbi	22.6817	22.9374	24.3784	22.7175	23.7607	23.3047	24.1341	23.5087	23.4772	23.0713	24.0095	23.348	24.2286	23.5364	24.0954	23.8521	4	4	4	4	0.339821	0.102569	0.320393	0.12243	22.8274	23.6347	23.4126	23.9738	0.58515	0.33905	0.80725	0.56115	0.58515	0.33905	0.80725	0.56115	0.0268189	0.148308	2.59678e-07	0.00135978		+
P37804	P37804	P37804	Transgelin	Tagln	23.4016	23.5013	23.6641	23.6565	24.1995	23.9244	24.7657	24.5043	25.3927	26.2198	26.5217	25.1334	25.5664	24.7208	26.0409	25.2226	4	4	4	4	0.00599256	0.00802724	0.0172552	0.359558	23.5789	24.3519	25.8062	25.3945	2.22735	1.0426	0.773	-0.41175	2.22735	1.0426	0.773	-0.41175	6.66134e-15	0.000191912	7.85952e-07	0.0108129	++	+++	++	+++	+
P06330;P01757;P01756	P06330;P01757;P01756	P06330	Ig heavy chain V region AC38 205.12;Ig heavy chain V region J558;Ig heavy chain V region MOPC 104E		22.9348	NaN	23.1383	24.208	23.9838	24.3297	23.6268	23.8206	23.5192	23.1178	23.279	24.4967	24.5844	NaN	24.059	23.6228	3	4	4	3	0.122244	0.370582	0.323636	0.295884	23.1383	23.9022	23.3991	24.059	0.2608	0.1568	0.7639	0.6599	0.2608	0.1568	0.7639	0.6599	0.214942	0.346704	1.04679e-06	0.000195387
Q71KU9	Q71KU9	Q71KU9	Fibrinogen-like protein 1	Fgl1	21.5821	22.0468	22.9466	22.0998	23.2158	21.6108	24.3703	22.4431	24.9788	24.1703	25.0838	25.0039	25.2921	24.9317	25.1313	24.7099	4	4	4	4	0.00343692	0.0278381	0.314537	0.443664	22.0733	22.8295	24.9914	25.0315	2.91805	2.20205	0.75615	0.04015	2.91805	2.20205	0.75615	0.04015	0	7.77156e-15	1.33278e-06	0.45853	++	+++	+	+++
O88811-2;O88811	O88811-2;O88811	O88811	Signal transducing adapter molecule 2	Stam2	19.5891	24.7472	19.8702	19.9357	19.9013	NaN	20.6591	20.8425	20.7241	19.8719	20.2219	21.1822	21.2118	20.2043	20.9589	20.8912	4	3	4	4	0.738152	0.287988	0.682926	0.414076	19.903	20.6591	20.473	20.925	0.57005	0.26595	0.75615	0.45205	0.57005	0.26595	0.75615	0.45205	0.0302823	0.216751	1.33278e-06	0.00838217		+
P30204-2;P30204	P30204-2;P30204	P30204	Macrophage scavenger receptor types I and II	Msr1	20.9863	22.0412	21.3401	20.5314	20.403	22.1247	22.0423	21.788	22.3925	22.979	22.0072	20.3748	20.5958	23.377	21.6005	22.5819	4	4	4	4	0.117672	0.309112	0.504981	0.906721	21.1632	21.9152	22.1998	22.0912	1.03665	0.17605	0.75195	-0.10865	1.03665	0.17605	0.75195	-0.10865	0.000218107	0.321741	1.5177e-06	0.245217		+++
Q9CZS1	Q9CZS1	Q9CZS1	Aldehyde dehydrogenase X, mitochondrial	Aldh1b1	28.9297	28.9112	29.0675	28.9493	29.8096	29.266	29.8768	29.5568	28.3277	28.3279	28.5012	28.9782	29.2974	28.7332	29.687	28.9549	4	4	4	4	0.0673949	0.0153844	0.0144686	0.0532538	28.9395	29.6832	28.4145	29.1261	-0.52495	-0.55705	0.7437	0.7116	-0.52495	-0.55705	0.7437	0.7116	0.017335	0.0136237	1.95506e-06	6.31973e-05		+	+	+	+
P58044	P58044	P58044	Isopentenyl-diphosphate Delta-isomerase 1	Idi1	27.3218	26.741	26.6839	27.2829	27.6586	27.7971	27.8846	27.2935	27.6775	26.8251	25.8538	27.501	27.8853	28.0422	27.1031	27.904	4	4	4	4	0.882651	0.817625	0.0251411	0.165518	27.0119	27.7279	27.163	27.8946	0.1511	0.1668	0.7159	0.7316	0.1511	0.1668	0.7159	0.7316	0.343215	0.333644	4.50113e-06	3.999e-05					+
Q91VC4	Q91VC4	Q91VC4	Plasmalemma vesicle-associated protein	Plvap	21.6344	NaN	21.6149	21.5096	22.3292	NaN	22.709	21.8493	22.703	22.0884	22.3897	22.5208	22.0793	21.6517	22.1551	22.1654	3	3	4	4	0.00880984	0.588921	0.100707	0.0595545	21.6149	22.3292	22.4552	22.1172	0.84035	-0.212	0.7143	-0.33805	0.84035	-0.212	0.7143	-0.33805	0.0023494	0.172333	4.71813e-06	0.0283209	++	++
Q8VCX1	Q8VCX1	Q8VCX1	3-oxo-5-beta-steroid 4-dehydrogenase	Akr1d1	29.7439	29.3333	29.542	29.326	30.1046	30.1545	30.1089	30.0398	29.1342	29.1158	28.9053	29.0254	29.6946	29.0627	29.4481	29.6722	4	4	4	4	0.0256324	0.0318712	0.00670688	0.056431	29.4377	30.1067	29.0706	29.5602	-0.36705	-0.5466	0.6691	0.48955	-0.36705	-0.5466	0.6691	0.48955	0.0645162	0.0150145	1.713e-05	0.00465968	+		+	+	++
P11157;Q6PEE3	P11157	P11157	Ribonucleoside-diphosphate reductase subunit M2	Rrm2	NaN	NaN	NaN	NaN	NaN	NaN	NaN	NaN	24.8867	25.0613	24.2216	25.2437	24.1441	NaN	26.603	26.0009	0	0	4	3	#DIV/0!	#DIV/0!	#DIV/0!	0.431373	#NUM!	#NUM!	24.974	26.0009	#NUM!	#NUM!	#NUM!	1.0269	excluded	excluded	excluded	1.0269	#N/A	#N/A	#N/A	1.17146e-08
P01864;P01863;P01865	P01864	P01864	Ig gamma-2A chain C region secreted form		24.4388	25.4277	25.3208	26.3021	26.6271	26.1595	25.9092	25.2311	24.1626	24.3626	24.7906	25.8598	25.5098	22.4803	25.9447	24.1345	4	4	4	4	0.0427223	0.159284	0.253867	0.764742	25.3742	26.0343	24.5766	24.8222	-0.79765	-1.2122	0.6601	0.24555	-0.79765	-1.2122	0.6601	0.24555	0.000849051	2.05273e-06	2.19373e-05	0.106578	+	+++		+++
CON__P04258	CON__P04258	CON__P04258			22.7684	25.481	24.5335	23.9333	26.3815	26.0843	23.6202	23.6987	23.4164	27.6775	27.0832	23.0971	22.9535	24.2428	24.8154	22.5988	4	4	4	4	0.238926	0.271058	0.446466	0.270088	24.2334	24.8915	25.2498	23.5981	1.0164	-1.29335	0.6581	-1.65165	1.0164	-1.29335	0.6581	-1.65165	0.000284528	4.7192e-07	2.31671e-05	0		+++		+++
P11087-2;P11087	P11087-2;P11087	P11087	Collagen alpha-1(I) chain	Col1a1	25.1686	26.8417	26.2162	25.7679	27.4019	27.1786	26.1157	25.8862	25.473	28.484	28.7563	24.7662	25.023	25.4107	26.6488	24.7852	4	4	4	4	0.342792	0.156913	0.257968	0.272994	25.992	26.6471	26.9785	25.2169	0.98645	-1.4303	0.6551	-1.76165	0.98645	-1.4303	0.6551	-1.76165	0.000417911	3.25361e-08	2.51351e-05	0		+++		+++
P01867-2;P01867	P01867-2;P01867	P01867	Ig gamma-2B chain C region	Igh-3	25.9852	25.8014	25.1452	25.7277	27.3916	26.1764	26.4463	26.3919	25.2546	25.1296	25.2827	25.5123	25.9348	24.4276	26.6603	25.5649	4	4	4	4	0.168269	0.11545	0.0326031	0.507516	25.7645	26.4191	25.2687	25.7499	-0.4959	-0.66925	0.65455	0.4812	-0.4959	-0.66925	0.65455	0.4812	0.0225961	0.0044141	2.55127e-05	0.00532872		+		++	+
P08032	P08032	P08032	Spectrin alpha chain, erythrocytic 1	Spta1	24.8884	24.77	26.178	25.3338	26.4772	24.3332	25.408	26.121	23.7112	20.4747	24.1249	22.7931	23.6269	24.8222	23.9906	24.7703	4	4	4	4	0.0313002	0.157631	0.62909	0.157676	25.1111	25.7645	23.2522	24.3804	-1.85895	-1.38405	0.6534	1.1283	-1.85895	-1.38405	0.6534	1.1283	4.9194e-13	8.24991e-08	2.63196e-05	3.92982e-10	+	+++		+++
B5X0G2;P11591	B5X0G2	B5X0G2	Major urinary protein 17	Mup17	28.1991	27.9642	29.1205	28.8868	29.2016	28.2429	29.4625	29.1879	27.1808	27.0689	27.9291	27.987	28.262	25.6089	28.1992	27.9906	4	4	4	4	0.000725111	0.0288816	0.256477	0.971201	28.543	29.1947	27.5549	28.0949	-0.988	-1.09985	0.6518	0.53995	-0.988	-1.09985	0.6518	0.53995	5.78891e-05	1.36592e-05	2.74826e-05	0.00198817	+++	+++	+	+++
Q8C0L9;Q8C0L9-2	Q8C0L9;Q8C0L9-2	Q8C0L9	Glycerophosphocholine phosphodiesterase GPCPD1	Gpcpd1	22.9293	22.5581	22.5275	22.6946	23.5181	23.2404	23.3087	23.0459	23.6001	22.7331	23.2262	23.2954	23.5333	23.3896	23.8922	23.5434	4	4	4	4	0.0219053	0.106404	0.00416005	0.133293	22.6264	23.2746	23.2608	23.5384	0.63445	0.2638	0.6482	0.27755	0.63445	0.2638	0.6482	0.27755	0.0177294	0.219007	3.02798e-05	0.0774173	+	+			++
P11609;P11610	P11609;P11610	P11609	Antigen-presenting glycoprotein CD1d1;Antigen-presenting glycoprotein CD1d2	Cd1d1;Cd1d2	23.7823	23.3952	23.2775	23.5436	23.4658	23.8503	24.358	24.5074	24.0588	23.199	23.3569	23.1179	22.6014	23.6121	23.5826	23.4947	4	4	4	4	0.695121	0.0233904	0.102999	0.744274	23.4694	24.1042	23.278	23.5387	-0.19145	-0.5655	0.63475	0.2607	-0.19145	-0.5655	0.63475	0.2607	0.195708	0.0125817	4.33028e-05	0.0919116			+	+
Q8R1Q9	Q8R1Q9	Q8R1Q9	Ribokinase	Rbks	21.8066	22.2998	21.7716	22.1177	23.1559	23.626	22.0283	21.8529	21.4377	22.2054	21.8351	22.1653	22.4985	22.9957	21.6816	22.3485	4	4	4	4	0.443906	0.368212	0.221358	0.204903	21.9622	22.5921	22.0002	22.4235	0.03805	-0.1686	0.62995	0.4233	0.03805	-0.1686	0.62995	0.4233	0.49751	0.215895	4.91172e-05	0.0128023
Q9R008	Q9R008	Q9R008	Mevalonate kinase	Mvk	24.8832	25.013	24.8593	25.4105	25.4362	25.5721	26.0797	25.5779	25.2666	24.5692	24.5365	25.4988	25.6403	25.3146	25.6921	25.7942	4	4	4	4	0.724193	0.742771	0.017094	0.0719389	24.9481	25.575	24.9179	25.6662	-0.0302	0.0912	0.6269	0.7483	-0.0302	0.0912	0.6269	0.7483	0.401224	0.436261	5.31867e-05	2.70451e-05					+
P68033;P68134	P68033;P68134	P68033	Actin, alpha cardiac muscle 1;Actin, alpha skeletal muscle	Actc1;Acta1	29.56	28.1861	29.1578	29.3531	29.8709	28.4681	29.8906	30.2125	30.2762	30.7486	32.6916	28.6463	29.8091	28.7884	31.423	29.5592	4	4	4	4	0.205149	0.581482	0.31308	0.516306	29.2555	29.8807	30.5124	29.6842	1.25695	-0.1966	0.6253	-0.82825	1.25695	-0.1966	0.6253	-0.82825	8.86622e-06	0.187104	5.54467e-05	3.31146e-06		+++
Q04857	Q04857	Q04857	Collagen alpha-1(VI) chain	Col6a1	27.3261	27.5744	27.879	27.4626	28.1944	28.0877	28.354	28.0828	27.2574	27.7405	28.6892	26.353	26.7929	26.6846	28.1699	27.0664	4	4	4	4	0.907274	0.0398642	0.00694301	0.59921	27.5185	28.141	27.499	26.9297	-0.01955	-1.2114	0.62255	-0.5693	-0.01955	-1.2114	0.62255	-0.5693	0.416795	2.08182e-06	5.95443e-05	0.000867154			+	+++	++
P09528	P09528	P09528	Ferritin heavy chain	Fth1	28.0571	27.8835	27.81	27.6322	28.1574	28.6774	28.2499	28.6692	28.8259	28.4675	28.1749	27.6468	29.44	28.6047	28.2723	29.0637	4	4	4	4	0.075568	0.279489	0.0142719	0.164136	27.8468	28.4596	28.3212	28.8342	0.47445	0.37465	0.6128	0.513	0.47445	0.37465	0.6128	0.513	0.0617135	0.120882	7.64909e-05	0.00316333					+
P35922-9;P35922-8;P35922-3;P35922-7;P35922-2;P35922;P35922-11;P35922-10;P35922-5;P35922-4;P35922-12;P35922-6	P35922-9;P35922-8;P35922-3;P35922-7;P35922-2;P35922;P35922-11;P35922-10;P35922-5;P35922-4;P35922-12;P35922-6	P35922	Fragile X mental retardation protein 1 homolog	Fmr1	20.8107	20.8267	21.2172	20.8603	21.361	21.0769	21.5499	21.7675	21.2701	21.0189	20.8002	21.4869	21.8799	21.1837	21.8153	21.3882	4	4	4	4	0.41642	0.547307	0.0320349	0.109592	20.8435	21.4554	21.1445	21.6018	0.301	0.1463	0.61195	0.45725	0.301	0.1463	0.61195	0.45725	0.175997	0.360615	7.8166e-05	0.00774498					+
P54227	P54227	P54227	Stathmin	Stmn1	20.8504	20.819	22.4656	21.9204	21.6072	20.1149	22.767	22.3848	24.0264	24.042	23.191	24.3171	24.2547	21.4617	25.1507	23.6893	4	4	4	4	0.026573	0.0116987	0.78526	0.773776	21.3854	21.996	24.0342	23.972	2.6488	1.976	0.6106	-0.0622	2.6488	1.976	0.6106	-0.0622	0	3.04934e-12	8.08975e-05	0.328772	+	+++	+	+++
Q148V7-2;Q148V7;Q148V7-3	Q148V7-2;Q148V7	Q148V7	LisH domain and HEAT repeat-containing protein KIAA1468	Kiaa1468	20.5984	21.8694	20.6973	20.6712	20.7474	21.2764	21.3275	21.3113	21.1854	21.3526	20.9534	20.448	20.3528	21.0219	21.0184	21.1721	4	4	4	4	0.923071	0.0143482	0.568971	0.739715	20.6842	21.2938	21.0694	21.0202	0.38515	-0.2737	0.6096	-0.04925	0.38515	-0.2737	0.6096	-0.04925	0.109989	0.120835	8.29784e-05	0.353965			+
Q9ERY9	Q9ERY9	Q9ERY9	Probable ergosterol biosynthetic protein 28	ORF11	23.9108	23.808	23.5162	23.5667	24.3345	23.6392	24.4809	24.2456	24.1715	23.712	23.6925	24.1089	24.4332	23.4972	24.342	24.4351	4	4	4	4	0.19151	0.98407	0.0775453	0.374456	23.6874	24.2901	23.9104	24.3876	0.2231	0.09755	0.6027	0.47715	0.2231	0.09755	0.6027	0.47715	0.25564	0.427366	9.87696e-05	0.00568298
P01631	P01631	P01631	Ig kappa chain V-II region 26-10		22.923	22.7387	22.3345	23.0449	23.6174	24.3901	22.4069	23.2455	22.8439	22.7146	22.3041	22.793	22.948	21.874	22.926	22.5455	4	4	4	4	0.168175	0.271543	0.214173	0.760756	22.8308	23.4314	22.7538	22.7357	-0.07705	-0.6957	0.6006	-0.01805	-0.07705	-0.6957	0.6006	-0.01805	0.334871	0.00330929	0.00010411	0.417149				++
Q91W64	Q91W64	Q91W64	Cytochrome P450 2C70	Cyp2c70	28.4948	28.3421	28.3429	28.0059	29.0342	28.8008	29.4587	28.8482	27.9995	27.9118	26.8772	27.3531	29.2022	28.3026	28.3088	28.444	4	4	4	4	0.0501833	0.179311	0.00851487	0.0240213	28.3425	28.9412	27.6324	28.3764	-0.71005	-0.5648	0.5987	0.74395	-0.71005	-0.5648	0.5987	0.74395	0.00248616	0.0126653	0.000109175	2.99694e-05		++		+	++
P58774-2;CON__Q3SX28	P58774-2;CON__Q3SX28	P58774			22.3771	22.3572	22.3958	22.4739	23.0179	22.4696	23.1422	22.9521	23.2686	23.609	24.7198	22.4618	22.8718	22.7626	23.4815	22.6005	4	4	4	4	0.104461	0.85463	0.0417741	0.311838	22.3864	22.985	23.4388	22.8172	1.05235	-0.1678	0.59855	-0.6216	1.05235	-0.1678	0.59855	-0.6216	0.0001769	0.216754	0.000109584	0.000325229		+++			+
Q01149	Q01149	Q01149	Collagen alpha-2(I) chain	Col1a2	24.704	26.7378	25.9118	25.7124	27.1996	27.2901	25.5742	25.6087	25.1425	28.7199	28.3989	24.3528	24.9724	25.4731	26.3022	24.4778	4	4	4	4	0.381279	0.18751	0.344854	0.321712	25.8121	26.4042	26.7707	25.2227	0.9586	-1.1814	0.59205	-1.54795	0.9586	-1.1814	0.59205	-1.54795	0.00059194	3.50747e-06	0.000128781	0		+++		+++
Q8VDD8	Q8VDD8	Q8VDD8	WAS protein family homolog 1	Wash1	21.7877	NaN	21.814	21.6855	21.858	NaN	22.3725	22.5623	22.3386	21.8864	21.7708	21.9472	22.3693	NaN	21.8838	22.516	3	3	4	3	0.273482	0.980695	0.135471	0.306472	21.7877	22.3725	21.9168	22.3693	0.1291	-0.0032	0.5848	0.4525	0.1291	-0.0032	0.5848	0.4525	0.372077	0.428292	0.000153895	0.00832527
Q8CFJ7;Q8CFJ7-2	Q8CFJ7;Q8CFJ7-2	Q8CFJ7	Solute carrier family 25 member 45	Slc25a45	25.3195	24.5908	25.5727	25.6829	26.1135	25.1426	26.1343	25.9481	25.5049	25.2418	25.5341	25.7213	25.7483	25.1162	25.9924	25.7221	4	4	4	4	0.268891	0.0762332	0.16089	0.527264	25.4461	26.0308	25.5195	25.7352	0.0734	-0.2956	0.5847	0.2157	0.0734	-0.2956	0.5847	0.2157	0.448076	0.10547	0.000154271	0.140262
Q283N4	Q283N4	Q283N4	2-oxo-4-hydroxy-4-carboxy-5-ureidoimidazoline decarboxylase	Prhoxnb	26.0242	26.2919	25.8156	25.5101	26.4143	26.5284	26.6298	26.4659	26.1112	26.3078	25.5738	25.9177	26.7934	26.4074	26.5554	26.3649	4	4	4	4	0.64983	0.874026	0.031572	0.0299022	25.9199	26.4972	26.0145	26.4814	0.09455	-0.01575	0.57725	0.46695	0.09455	-0.01575	0.57725	0.46695	0.418831	0.410344	0.000184873	0.00666945					+
P53798	P53798	P53798	Squalene synthase	Fdft1	23.935	22.457	22.901	24.1859	23.9776	23.0876	24.113	24.0062	24.5841	22.377	21.8719	24.4344	24.2804	24.5845	23.2911	24.8052	4	4	4	4	0.89193	0.429756	0.412973	0.293669	23.418	23.9919	23.4057	24.4324	-0.0123	0.44055	0.5739	1.02675	-0.0123	0.44055	0.5739	1.02675	0.427472	0.0799459	0.000200407	1.17709e-08
Q9R022	Q9R022	Q9R022	DnaJ homolog subfamily C member 12	Dnajc12	NaN	NaN	NaN	NaN	19.2929	NaN	21.427	NaN	24.4654	22.9249	22.4626	24.0599	24.9486	21.3592	24.8494	23.7378	0	2	4	4	#DIV/0!	0.153565	#DIV/0!	0.808448	#NUM!	20.3599	23.4924	24.2936	#NUM!	3.93365	#NUM!	0.8012	excluded	excluded	excluded	0.8012	#N/A	#N/A	#N/A	7.42104e-06
Q9CPW5	Q9CPW5	Q9CPW5	Translocon-associated protein subunit beta	Ssr2	NaN	23.227	22.8884	19.8253	23.987	22.8111	23.1478	23.7554	24.0305	21.8607	23.9038	24.2605	24.284	23.0307	23.5256	23.3009	3	4	4	4	0.503633	0.604951	0.311903	0.973873	22.8884	23.4516	23.9672	23.4132	1.07875	-0.03835	0.5632	-0.5539	1.07875	-0.03835	0.5632	-0.5539	0.000123591	0.378515	0.00025858	0.0011417		+++
Q6NWW9	Q6NWW9	Q6NWW9	Fibronectin type III domain-containing protein 3B	Fndc3b	21.2574	NaN	20.9467	21.7873	22.0942	21.5364	22.3916	21.1694	22.635	22.6103	22.9154	23.0418	22.9774	23.1702	23.4096	22.5757	3	4	4	4	0.020041	0.00565686	0.260497	0.310281	21.2574	21.8153	22.7752	23.0738	1.5178	1.2585	0.5579	0.2986	1.5178	1.2585	0.5579	0.2986	9.504e-08	7.78848e-06	0.000292901	0.0618323	+	+++	++	+++
P07607	P07607	P07607	Thymidylate synthase	Tyms	NaN	NaN	NaN	NaN	NaN	NaN	NaN	NaN	20.8414	20.7585	20.2459	20.829	20.7774	NaN	21.8953	21.588	0	0	4	3	#DIV/0!	#DIV/0!	#DIV/0!	0.138667	#NUM!	#NUM!	20.7938	21.588	#NUM!	#NUM!	#NUM!	0.79425	excluded	excluded	excluded	0.79425	#N/A	#N/A	#N/A	8.83686e-06
Q9D8V7	Q9D8V7	Q9D8V7	Signal peptidase complex catalytic subunit SEC11C	Sec11c	20.4843	21.2378	20.7446	20.3764	20.9533	21.3877	21.8682	20.9491	22.1559	21.995	21.7512	22.1196	22.5935	22.8325	22.3219	21.8054	4	4	4	4	0.0130868	0.0272953	0.094552	0.183983	20.6144	21.1705	22.0573	22.4577	1.44285	1.2872	0.55605	0.4004	1.44285	1.2872	0.55605	0.4004	3.80183e-07	4.87498e-06	0.000305848	0.0176469	+	+++	+	+++
O35490	O35490	O35490	Betaine--homocysteine S-methyltransferase 1	Bhmt	33.8109	33.2939	34.2691	33.7928	34.2341	33.8792	34.4894	34.4766	34.0905	33.5548	34.0192	34.1981	34.5712	33.1277	34.1985	34.2383	4	4	4	4	0.315996	0.367925	0.103901	0.85196	33.8019	34.3554	34.0549	34.2184	0.253	-0.13695	0.5535	0.16355	0.253	-0.13695	0.5535	0.16355	0.22304	0.251338	0.000324567	0.214909
Q9QUR7	Q9QUR7	Q9QUR7	Peptidyl-prolyl cis-trans isomerase NIMA-interacting 1	Pin1	22.9144	22.1756	22.2389	22.6357	23.0051	23.6307	22.9717	22.7416	23.6303	22.2756	23.2088	23.6953	24.0254	23.947	23.7678	23.7159	4	4	4	4	0.0461698	0.016947	0.0604942	0.134693	22.4373	22.9884	23.4196	23.8574	0.98225	0.869	0.5511	0.43785	0.98225	0.869	0.5511	0.43785	0.000440692	0.00168228	0.000343154	0.0103622	+	+++	+	++
Q09200	Q09200	Q09200	Beta-1,4 N-acetylgalactosaminyltransferase 1	B4galnt1	23.1123	22.9533	24.3142	23.5957	23.9039	NaN	24.2056	23.7625	24.3492	23.745	24.0218	24.5906	24.887	24.6382	24.2952	24.2479	4	3	4	4	0.136298	0.182252	0.235769	0.20591	23.354	23.9039	24.1855	24.4667	0.8315	0.5628	0.5499	0.2812	0.8315	0.5628	0.5499	0.2812	0.00258798	0.0328036	0.000352814	0.0745197		++		+
O08638-2;O08638	O08638-2;O08638	O08638	Myosin-11	Myh11	24.9746	23.1812	24.5304	24.5196	25.1702	23.7948	24.971	25.9149	25.4357	26.7371	28.1161	23.368	24.839	25.0253	26.582	24.4662	4	4	4	4	0.264287	0.733134	0.302897	0.569025	24.525	25.0706	26.0864	24.9322	1.5614	-0.13845	0.5456	-1.15425	1.5614	-0.13845	0.5456	-1.15425	4.11354e-08	0.249592	0.000389542	2.27121e-10		+++
Q9D7S7-2;Q9D7S7	Q9D7S7-2;Q9D7S7	Q9D7S7	60S ribosomal protein L22-like 1	Rpl22l1	24.0802	24.7203	24.2002	24.031	24.6231	24.6576	24.7661	24.6907	25.6292	25.5275	25.1925	25.8695	25.7777	25.7906	25.4866	25.5054	4	4	4	4	0.0123853	0.00324092	0.0715587	0.623796	24.1402	24.6741	25.5784	25.6416	1.43815	0.9674	0.53395	0.0632	1.43815	0.9674	0.53395	0.0632	4.13786e-07	0.000513592	0.00050764	0.408208	+	+++	++	+++
P52840	P52840	P52840	Sulfotransferase 1A1	Sult1a1	28.735	28.6415	28.1771	28.0689	28.9313	28.9516	29.2449	28.7448	29.4725	29.6315	28.2562	29.0569	29.2139	28.7813	29.1647	29.5225	4	4	4	4	0.0474283	0.416396	0.0343891	0.855333	28.4093	28.9414	29.2647	29.1893	0.8554	0.24785	0.53215	-0.0754	0.8554	0.24785	0.53215	-0.0754	0.00198899	0.23616	0.000528599	0.303869	+	++			+
P05784;CON__P05784;CON__H-INV:HIT000015463	P05784;CON__P05784	P05784	Keratin, type I cytoskeletal 18	Krt18	31.3446	31.1476	31.693	31.7768	32.1811	31.3087	32.216	31.9019	31.9956	31.7887	31.7434	32.0601	32.2159	31.6867	32.2606	31.7602	4	4	4	4	0.0690816	0.519569	0.16561	0.641771	31.5188	32.0415	31.8922	31.9881	0.37335	-0.05345	0.5227	0.0959	0.37335	-0.05345	0.5227	0.0959	0.117989	0.357685	0.000652379	0.33952
Q91WP6;Q5I2A0;Q6P4P1	Q91WP6	Q91WP6	Serine protease inhibitor A3N	Serpina3n	24.0297	23.9939	24.7876	24.3479	24.8941	23.8609	25.9783	24.5249	26.4902	26.2635	26.943	26.3502	26.6077	27.6855	27.2321	26.3601	4	4	4	4	0.000179687	0.0323369	0.335271	0.237155	24.1888	24.7095	26.4202	26.9199	2.2314	2.2104	0.5207	0.4997	2.2314	2.2104	0.5207	0.4997	5.88418e-15	6.10623e-15	0.000681791	0.00394801	+++	+++	+	+++
Q8K5B2	Q8K5B2	Q8K5B2	Multiple coagulation factor deficiency protein 2 homolog	Mcfd2	25.4129	25.4972	25.9605	25.668	25.8253	26.1744	26.319	26.0278	25.9009	26.1779	25.7925	26.1459	25.463	25.9638	26.2668	26.0359	4	4	4	4	0.13986	0.161084	0.0310623	0.726407	25.5826	26.1011	26.0234	25.9999	0.4408	-0.10125	0.5185	-0.02355	0.4408	-0.10125	0.5185	-0.02355	0.0774783	0.294732	0.000715554	0.405802					+
P28666	P28666	P28666	Murinoglobulin-2	Mug2	26.0113	25.4566	25.8146	25.7347	26.2384	25.8707	26.6252	26.3471	25.6076	24.781	25.6031	25.3142	26.7847	25.9378	25.7036	25.6147	4	4	4	4	0.0205818	0.504183	0.0406638	0.0882651	25.7747	26.2927	25.4586	25.8207	-0.316	-0.47205	0.5181	0.36205	-0.316	-0.47205	0.5181	0.36205	0.0924529	0.0289249	0.000721856	0.0292472	+			+	+
P62500-2;P62500-3;P62500	P62500-2;P62500-3;P62500	P62500	TSC22 domain family protein 1	Tsc22d1	20.756	20.9927	21.3682	21.177	20.7752	21.9795	21.864	21.3237	20.7762	NaN	20.8576	20.6596	21.1539	NaN	20.7193	20.5179	4	4	3	3	0.199874	0.374236	0.244875	0.881306	21.0848	21.5938	20.7762	20.7193	-0.30865	-0.87455	0.509	-0.0569	-0.30865	-0.87455	0.509	-0.0569	0.0971199	0.000375723	0.000879788	0.338997				+++
Q91X72	Q91X72	Q91X72	Hemopexin	Hpx	29.0903	27.6685	29.5655	29.1744	29.5561	28.1182	30.2947	29.7244	30.3558	29.3467	30.2774	30.0607	30.2714	29.9858	30.6967	30.1517	4	4	4	4	0.0131817	0.09018	0.411884	0.376473	29.1323	29.6403	30.169	30.2116	1.0367	0.5713	0.5079	0.0425	1.0367	0.5713	0.5079	0.0425	0.000217963	0.0306455	0.000900894	0.453355	+	+++		+
Q8C6G8	Q8C6G8	Q8C6G8	WD repeat-containing protein 26	Wdr26	22.715	23.9471	22.8461	23.2636	24.2149	23.965	23.1547	22.7508	22.4489	24.6737	24.345	22.404	22.5641	22.4872	23.7882	22.8636	4	4	4	4	0.63545	0.37315	0.485297	0.463095	23.0549	23.5598	23.3969	22.7139	0.3421	-0.846	0.505	-0.6831	0.3421	-0.846	0.505	-0.6831	0.141136	0.000546189	0.000958786	9.35709e-05				+++
P08122	P08122	P08122	Collagen alpha-2(IV) chain;Canstatin	Col4a2	24.2544	24.6512	24.8004	25.2283	25.4676	25.2191	25.2417	24.5821	24.8505	25.2055	25.0551	24.7585	24.9754	24.0418	25.2013	24.5612	4	4	4	4	0.412907	0.208647	0.204732	0.377515	24.7258	25.2304	24.9528	24.7683	0.227	-0.4621	0.5046	-0.1845	0.227	-0.4621	0.5046	-0.1845	0.251252	0.0314134	0.000967034	0.137454				+
Q9D665	Q9D665	Q9D665	Short-chain dehydrogenase/reductase family 42E member 1	Sdr42e1	21.649	20.921	22.6578	21.5998	21.6818	22.572	21.6041	22.6566	21.4424	22.0764	22.3315	21.1983	21.6389	22.5055	20.7833	21.4794	4	4	4	4	0.89045	0.158711	0.391875	0.730208	21.6244	22.1269	21.7594	21.5591	0.135	-0.56775	0.5025	-0.20025	0.135	-0.56775	0.5025	-0.20025	0.364258	0.0123162	0.00101141	0.119928				+
P29391;P49945	P29391;P49945	P29391	Ferritin light chain 1;Ferritin light chain 2	Ftl1;Ftl2	29.0226	29.5782	28.8641	28.8358	29.1622	30.0569	29.209	29.6799	30.1643	30.1011	29.3226	29.1406	30.7994	30.2552	29.3799	30.33	4	4	4	4	0.0457868	0.147815	0.151327	0.246717	28.9434	29.4444	29.7118	30.2926	0.7685	0.84815	0.5011	0.58075	0.7685	0.84815	0.5011	0.58075	0.00502104	0.00213159	0.00104203	0.000946143	+	++		++
Q02788	Q02788	Q02788	Collagen alpha-2(VI) chain	Col6a2	27.1626	27.28	27.4554	26.9518	27.7803	27.6627	27.97	27.6012	26.9573	27.5985	28.3528	25.9166	26.4936	26.2646	27.8246	26.7065	4	4	4	4	0.988983	0.0461847	0.00760396	0.562351	27.2213	27.7215	27.2779	26.6	0.0566	-1.12145	0.5002	-0.67785	0.0566	-1.12145	0.5002	-0.67785	0.471516	9.60836e-06	0.00106216	0.00010448			+	+++	++
O70570	O70570	O70570	Polymeric immunoglobulin receptor;Secretory component	Pigr	25.9049	24.6108	25.6581	25.144	25.8261	24.22	26.2698	25.9761	22.9265	21.5905	20.7906	23.1507	24.2281	20.2905	24.1294	22.7648	4	4	4	4	0.0127086	0.013913	0.672205	0.522622	25.401	25.9011	22.2585	23.4471	-3.14255	-2.454	0.50005	1.1886	-3.14255	-2.454	0.50005	1.1886	0	0	0.00106555	4.50646e-11	+	+++	+	+++
P49717	P49717	P49717	DNA replication licensing factor MCM4	Mcm4	21.0332	NaN	NaN	21.5392	NaN	21.7534	NaN	NaN	22.6393	22.1552	22.6734	22.4246	22.0142	NaN	23.3516	23.2515	2	1	4	3	0.179258	#DIV/0!	#DIV/0!	0.454254	21.2862	21.7534	22.532	23.2515	1.24575	1.4981	0.4672	0.71955	excluded	excluded	excluded	0.71955	#N/A	#N/A	#N/A	5.27603e-05
O88322	O88322	O88322	Nidogen-2	Nid2	23.924	23.1789	23.6536	23.3065	24.2299	23.5507	24.2685	23.7295	23.6909	23.272	24.4457	23.6189	24.1655	23.5328	24.0972	23.5302	4	4	4	4	0.344021	0.0783702	0.133034	0.814218	23.48	23.9797	23.6549	23.815	0.17485	-0.1647	0.49965	0.1601	0.17485	-0.1647	0.49965	0.1601	0.313056	0.2201	0.00107464	0.220549
Q62351	Q62351	Q62351	Transferrin receptor protein 1	Tfrc	20.9626	NaN	NaN	21.2804	21.3638	21.1385	21.4198	21.1544	21.6934	22.1628	21.002	21.4304	21.0393	22.0996	22.2356	NaN	2	4	4	3	0.371121	0.355832	0.515207	0.653879	21.1215	21.2591	21.5619	22.0996	0.4404	0.8405	0.1376	0.5377	excluded	0.8405	excluded	0.5377	#N/A	0.00232203	#N/A	0.0020684				++
Q9CQ26	Q9CQ26	Q9CQ26	STAM-binding protein	Stambp	NaN	NaN	19.8251	19.7803	19.7554	19.5746	19.1836	19.7278	NaN	NaN	19.6165	19.4544	21.4096	19.6441	21.3215	19.2026	2	4	2	4	0.137531	0.279056	0.162465	0.227975	19.8027	19.6512	19.5354	20.4828	-0.26725	0.8316	-0.1515	0.94735	excluded	0.8316	excluded	excluded	#N/A	0.00256288	#N/A	#N/A				++
Q8JZK9	Q8JZK9	Q8JZK9	Hydroxymethylglutaryl-CoA synthase, cytoplasmic	Hmgcs1	27.4506	27.5853	26.8064	27.4915	28.1118	27.8291	28.1713	27.5903	28.3279	27.287	26.3173	28.1308	28.1163	28.5747	27.2166	28.5163	4	4	4	4	0.627428	0.701632	0.0404665	0.334165	27.471	27.9704	27.7089	28.3163	0.23785	0.34585	0.4994	0.6074	0.23785	0.34585	0.4994	0.6074	0.239254	0.142771	0.00108035	0.000567658					+
Q3TDD9;Q3TDD9-2	Q3TDD9	Q3TDD9	Protein phosphatase 1 regulatory subunit 21	Ppp1r21	21.8889	NaN	22.3507	22.5063	22.868	23.0254	22.8304	22.6517	22.8284	22.974	22.6101	22.9736	23.1328	22.2888	22.7953	22.2291	3	4	4	4	0.110008	0.366869	0.0678058	0.368795	22.3507	22.8492	22.901	22.542	0.5503	-0.30715	0.4985	-0.35895	0.5503	-0.30715	0.4985	-0.35895	0.0353637	0.0979608	0.00110116	0.0218534		+
P02463	P02463	P02463	Collagen alpha-1(IV) chain;Arresten	Col4a1	23.7569	23.9086	24.1973	24.2151	24.7555	24.8188	24.3422	24.0543	24.169	24.7753	24.4091	24.3888	24.6009	22.5886	24.3476	23.9647	4	4	4	4	0.0792709	0.334951	0.0761409	0.304723	24.0529	24.5489	24.3989	24.1562	0.346	-0.3927	0.4959	-0.2428	0.346	-0.3927	0.4959	-0.2428	0.13809	0.0540937	0.00116334	0.08061
P28653	P28653	P28653	Biglycan	Bgn	25.1084	24.8623	25.6227	25.2299	25.7047	25.2106	25.7155	25.624	25.1746	25.4955	26.3626	24.6573	25.2156	24.5914	25.9618	24.8278	4	4	4	4	0.524626	0.168074	0.125303	0.580158	25.1692	25.6643	25.3351	25.0217	0.1659	-0.64265	0.4952	-0.31335	0.1659	-0.64265	0.4952	-0.31335	0.324289	0.00584654	0.00118063	0.0379417				++
Q8C138	Q8C138	Q8C138	Androgen-dependent TFPI-regulating protein	Adtrp	22.5134	NaN	21.9452	21.8993	22.3488	21.9049	22.5549	22.5298	22.9657	22.8104	22.1377	22.8537	22.3318	23.0015	22.6829	23.0644	3	4	4	4	0.139958	0.17903	0.433843	0.766741	21.9452	22.4393	22.8321	22.8422	0.88685	0.4029	0.4941	0.01015	0.88685	0.4029	0.4941	0.01015	0.00139272	0.101818	0.00120826	0.476215		++
P18581;P18581-2	P18581;P18581-2	P18581	Low affinity cationic amino acid transporter 2	Slc7a2	21.7278	21.8231	22.1666	22.641	22.472	22.491	22.4266	23.0375	24.3772	24.1968	23.9266	24.0837	24.2299	24.4874	24.5057	23.9392	4	4	4	4	0.00502591	0.00826675	0.0914617	0.413932	21.9948	22.4815	24.1403	24.3587	2.1454	1.87715	0.48665	0.2184	2.1454	1.87715	0.48665	0.2184	6.06182e-14	3.39888e-11	0.00141156	0.136947	++	+++	++	+++
Q9WVA4;Q9R1Q8	Q9WVA4	Q9WVA4	Transgelin-2	Tagln2	26.546	26.3773	26.7593	26.5698	27.1352	26.1968	27.3474	26.9534	26.9825	26.7367	27.1597	26.9664	27.4549	26.4213	27.7457	27.1884	4	4	4	4	0.000135874	0.0054395	0.26629	0.467706	26.5579	27.0443	26.9745	27.3216	0.41655	0.27735	0.4864	0.3472	0.41655	0.27735	0.4864	0.3472	0.0906144	0.205015	0.00141889	0.0351869	+++		++
Q8BJS4-3;Q8BJS4-2;Q8BJS4	Q8BJS4-3;Q8BJS4-2;Q8BJS4	Q8BJS4	SUN domain-containing protein 2	Sun2	21.0785	NaN	20.3809	NaN	20.4777	21.0418	21.5419	21.1236	21.9948	21.622	22.3619	21.3804	21.8247	20.08	22.2549	21.9371	2	4	4	4	0.224193	0.409386	0.528121	0.586171	20.7297	21.0827	21.8084	21.8809	1.0787	0.7982	0.353	0.0725	excluded	0.7982	excluded	0.0725	#N/A	0.00368117	#N/A	0.388278				++
Q6TEK5	Q6TEK5	Q6TEK5	Vitamin K epoxide reductase complex subunit 1-like protein 1	Vkorc1l1	21.2617	23.1546	21.1441	20.9342	21.9126	21.8098	21.5608	21.3114	22.1921	22.126	21.5266	22.2843	22.1624	22.1404	21.6963	21.6882	4	4	4	4	0.488128	0.0140603	0.965145	0.629999	21.2029	21.6853	22.1591	21.9184	0.95615	0.23305	0.4824	-0.2407	0.95615	0.23305	0.4824	-0.2407	0.000610087	0.252716	0.00154108	0.0822881		+++	+
Q8CHH9;Q8CHH9-2	Q8CHH9;Q8CHH9-2	Q8CHH9	Septin-8	2008-09-01	22.6588	22.7897	23.5635	23.0046	23.2593	22.773	23.4917	23.507	22.982	21.8089	22.5668	23.0758	23.2904	22.5288	22.9361	23.322	4	4	4	4	0.335934	0.143727	0.372962	0.283378	22.8971	23.3755	22.7744	23.1133	-0.12275	-0.26225	0.47835	0.33885	-0.12275	-0.26225	0.47835	0.33885	0.274754	0.129467	0.00167449	0.03894
P01837	P01837	P01837	Ig kappa chain C region		25.7474	26.9888	25.7884	26.9037	27.2672	27.4179	26.362	26.3753	25.6235	26.2288	26.0621	27.0579	26.5037	25.8357	26.6371	26.1032	4	4	4	4	0.65536	0.233962	0.304626	0.942165	26.346	26.8212	26.1455	26.3034	-0.2006	-0.5178	0.4752	0.158	-0.2006	-0.5178	0.4752	0.158	0.186334	0.0194951	0.00178544	0.224023				+
Q9D1G2;Q9D1G2-2;Q9D1G2-3	Q9D1G2;Q9D1G2-2;Q9D1G2-3	Q9D1G2	Phosphomevalonate kinase	Pmvk	24.5479	23.3163	23.5759	23.8482	24.3701	24.004	24.3736	23.9594	24.0412	NaN	22.4548	22.9979	23.4102	22.2217	23.5092	24.0934	4	4	3	4	0.0433302	0.113888	0.285088	0.823694	23.712	24.187	22.9979	23.4597	-0.71415	-0.72735	0.475	0.4618	-0.71415	-0.72735	0.475	0.4618	0.00236955	0.00231798	0.00179271	0.00722281	+	++		++
O89086	O89086	O89086	Putative RNA-binding protein 3	Rbm3	22.6219	22.9491	23.3872	22.1933	22.4799	24.5491	23.3408	23.1795	23.5404	23.5195	24.7765	22.4602	23.8387	25.3202	24.1206	24.1524	4	4	4	4	0.0470826	0.00584478	0.284744	0.228336	22.7855	23.2602	23.5299	24.1365	0.74445	0.87635	0.47465	0.60655	0.74445	0.87635	0.47465	0.60655	0.00639037	0.00154571	0.00180549	0.000577166	+	++	++	++
P11679;CON__P05787;CON__H-INV:HIT000292931;CON__Q9H552;CON__H-INV:HIT000016045;CON__Q9NSB2;CON__Q6ISB0;Q99M73;P07744;CON__P07744;CON__REFSEQ:XP_092267;CON__Q61726;Q9ERE2;P97861;CON__O43790;CON__Q6NT21;CON__P78385;Q6IMF0;CON__Q14533;Q9Z2T6;CON__P78386;CON__Q14CN4-1;Q6IME9;CON__Q6IME9;CON__Q8N1N4-2;CON__Q7RTT2;CON__Q3SY84;CON__Q7RTS7;CON__Q32MB2	P11679;CON__P05787	P11679	Keratin, type II cytoskeletal 8	Krt8	31.7637	31.6465	32.0938	32.192	32.5711	31.7413	32.6064	32.2328	32.3339	31.9896	32.1436	32.4458	32.626	32.077	32.6265	32.1686	4	4	4	4	0.0666651	0.391397	0.187105	0.44637	31.9288	32.4019	32.2387	32.3973	0.31	-0.00465	0.4732	0.15855	0.31	-0.00465	0.4732	0.15855	0.167932	0.42621	0.00185931	0.22311
Q9D710	Q9D710	Q9D710	Thioredoxin-related transmembrane protein 2	Tmx2	22.2291	23.0866	23.1448	22.6065	22.73	24.6632	23.16	23.4758	23.8149	24.9981	23.0312	24.1227	24.1277	23.8992	22.9785	23.4314	4	4	4	4	0.0740606	0.838563	0.180167	0.461421	22.8466	23.3179	23.9688	23.6653	1.12225	0.3474	0.47135	-0.3035	1.12225	0.3474	0.47135	-0.3035	6.72415e-05	0.141529	0.00193011	0.0424573		+++
P16330-2;P16330	P16330-2;P16330	P16330	2,3-cyclic-nucleotide 3-phosphodiesterase	Cnp	22.1017	22.0974	22.3766	21.7343	22.4816	22.7736	22.4828	22.6585	21.9568	21.839	21.9836	21.2709	21.8122	21.8301	22.4826	22.6804	4	4	4	4	0.0211822	0.199481	0.0200276	0.170399	22.0996	22.5707	21.8979	22.1564	-0.20165	-0.4143	0.4711	0.25845	-0.20165	-0.4143	0.4711	0.25845	0.185276	0.0459504	0.00193986	0.0939899	+			+	+
Q91YE6	Q91YE6	Q91YE6	Importin-9	Ipo9	24.0056	23.8998	24.2615	24.5696	24.8141	24.4809	24.7254	24.4439	24.9946	24.385	24.7104	24.759	25.5078	23.9539	25.5044	25.0797	4	4	4	4	0.0508855	0.290518	0.0568265	0.486405	24.1335	24.6031	24.7347	25.292	0.60115	0.6889	0.4696	0.55735	0.60115	0.6889	0.4696	0.55735	0.0235165	0.0109967	0.00199932	0.00145697		+		+
Q60590;P07361	Q60590	Q60590	Alpha-1-acid glycoprotein 1	Orm1	23.6189	24.1128	24.5807	24.049	24.581	23.7692	25.8446	24.5156	26.5146	26.2156	26.525	26.006	26.0521	27.8554	26.4727	26.2952	4	4	4	4	0.00224129	0.0742443	0.279414	0.456319	24.0809	24.5483	26.3651	26.3839	2.2842	1.83565	0.4674	0.01885	2.2842	1.83565	0.4674	0.01885	0	9.02015e-11	0.00208952	0.494606	++	+++		+++
Q9CZW4	Q9CZW4	Q9CZW4	Long-chain-fatty-acid--CoA ligase 3	Acsl3	22.41	21.8484	21.0763	21.8963	22.6019	22.2167	22.4616	21.8441	22.6291	21.8098	21.6255	22.3692	22.5499	22.3587	22.2457	22.4519	4	4	4	4	0.109366	0.547345	0.201356	0.304727	21.8724	22.3392	22.0895	22.4053	0.21715	0.06615	0.4668	0.3158	0.21715	0.06615	0.4668	0.3158	0.262413	0.471625	0.00211476	0.0510139
P13597-2;P13597	P13597-2;P13597	P13597	Intercellular adhesion molecule 1	Icam1	22.8506	22.84	22.7788	22.7785	23.4178	22.7779	23.5452	23.131	23.3122	22.9878	23.1731	23.3067	23.4338	23.8275	23.3981	23.0563	4	4	4	4	0.0191653	0.508086	0.0964908	0.247638	22.8094	23.2744	23.2399	23.416	0.4305	0.14155	0.465	0.17605	0.4305	0.14155	0.465	0.17605	0.0828693	0.36697	0.00219212	0.19519	+
Q9ES00	Q9ES00	Q9ES00	Ubiquitin conjugation factor E4 B	Ube4b	22.7522	21.778	22.5224	22.8791	22.8021	NaN	23.2279	23.1005	23.3395	22.193	23.3275	23.6824	23.9822	23.3343	23.7543	23.6534	4	3	4	4	0.00618097	0.0718856	0.10735	0.195712	22.6373	23.1005	23.3335	23.7039	0.6962	0.60335	0.4632	0.37035	0.6962	0.60335	0.4632	0.37035	0.0101655	0.0235385	0.00227205	0.0263072	++	+		+
O35744	O35744	O35744	Chitinase-3-like protein 3	Chi3l3	NaN	NaN	21.7525	21.5205	21.8619	21.9978	22.3422	21.449	21.9558	22.8312	21.8802	22.7094	22.982	22.3965	22.971	21.6911	2	4	4	4	0.431882	0.0524621	0.274418	0.688224	21.6365	21.9299	22.3326	22.6837	0.6961	0.7539	0.29335	0.35115	excluded	0.7539	excluded	0.35115	#N/A	0.00583246	#N/A	0.0335178				++
Q8VCH6	Q8VCH6	Q8VCH6	Delta(24)-sterol reductase	Dhcr24	26.1092	25.341	25.8247	26.0317	26.4113	25.8148	26.6618	26.3695	26.7532	25.8098	26.0046	26.9346	26.8571	26.1828	26.8483	27.0548	4	4	4	4	0.0364211	0.0266604	0.0972989	0.328696	25.9282	26.3904	26.3789	26.8527	0.4507	0.4623	0.4622	0.4738	0.4507	0.4623	0.4622	0.4738	0.0725517	0.0690443	0.00231758	0.00599166	+		+
Q9JI18	Q9JI18	Q9JI18	Low-density lipoprotein receptor-related protein 1B	Lrp1b	22.1766	22.7661	21.6524	21.7553	22.4944	22.7587	22.3597	22.2516	22.0189	22.448	22.2797	22.5089	23.0703	23.1632	22.7436	22.4834	4	4	4	4	0.465325	0.0108865	0.240281	0.0312313	21.9659	22.4271	22.3638	22.907	0.3979	0.4799	0.4611	0.5431	0.3979	0.4799	0.4611	0.5431	0.101791	0.0610924	0.00236862	0.00188058			+
Q8BLN5	Q8BLN5	Q8BLN5	Lanosterol synthase	Lss	25.8966	25.1678	25.218	25.435	25.9296	25.6326	26.0607	25.645	26.0318	24.9505	25.0681	25.5453	26.4383	26.3208	25.5914	26.0484	4	4	4	4	0.756679	0.352384	0.105478	0.0679337	25.3265	25.7873	25.3067	26.1846	-0.0198	0.3973	0.4608	0.8779	-0.0198	0.3973	0.4608	0.8779	0.416428	0.105412	0.00238272	9.82398e-07
Q9Z266;Q9Z266-2	Q9Z266;Q9Z266-2	Q9Z266	SNARE-associated protein Snapin	Snapin	22.4301	22.4786	22.4586	22.5832	22.8576	22.1329	23.0539	22.9973	23.2701	22.8061	22.2518	23.0641	23.3042	22.3667	22.8999	22.8265	4	4	4	4	0.195996	0.59855	0.291699	0.996598	22.4686	22.9275	22.9351	22.8632	0.4665	-0.06425	0.45885	-0.0719	0.4665	-0.06425	0.45885	-0.0719	0.0651911	0.343039	0.00247621	0.31039
Q8R1J1;Q8R1J1-2	Q8R1J1;Q8R1J1-2	Q8R1J1	Transmembrane 6 superfamily member 2	Tm6sf2	22.131	21.8715	22.1389	22.2295	22.5921	NaN	22.5968	22.5729	22.8826	23.1335	22.2745	22.8902	22.9228	22.4788	23.4215	22.9277	4	3	4	4	0.0556383	0.0886731	0.00735553	0.611088	22.1349	22.5921	22.8864	22.9252	0.75145	0.33315	0.45715	0.03885	0.75145	0.33315	0.45715	0.03885	0.00596122	0.153226	0.0025604	0.461396		++			++
P42703-2;P42703	P42703-2;P42703	P42703	Leukemia inhibitory factor receptor	Lifr	24.4723	24.2711	24.9804	24.3903	24.8508	25.0283	24.9109	24.8594	24.5149	24.6433	24.6387	24.3091	24.6047	24.3797	24.9149	24.8634	4	4	4	4	0.989958	0.245715	0.0874455	0.312959	24.4313	24.8852	24.5768	24.734	0.1455	-0.1511	0.45385	0.15725	0.1455	-0.1511	0.45385	0.15725	0.350483	0.235124	0.00273127	0.225271
P60603	P60603	P60603	Reactive oxygen species modulator 1	Romo1	23.5384	21.9088	23.974	23.5967	24.3586	22.8592	23.9589	24.0808	23.7773	23.2921	23.7032	24.1787	24.0167	NaN	24.1451	23.795	4	4	4	3	0.258336	0.47221	0.363464	0.293168	23.5675	24.0198	23.7402	24.0167	0.1727	-0.00315	0.4523	0.27645	0.1727	-0.00315	0.4523	0.27645	0.315739	0.428364	0.00281502	0.0783071
Q8K268	Q8K268	Q8K268	ATP-binding cassette sub-family F member 3	Abcf3	23.376	23.1767	23.4224	23.7788	23.8892	23.3888	23.8344	23.8652	24.1816	24.3557	24.1671	24.1262	24.0612	23.8154	24.0973	23.9055	4	4	4	4	0.0202692	0.069072	0.127315	0.0313292	23.3992	23.8498	24.1744	23.9834	0.77515	0.13355	0.4506	-0.191	0.77515	0.13355	0.4506	-0.191	0.00469174	0.377756	0.00290953	0.13002	+	++
Q9R269	Q9R269	Q9R269	Periplakin	Ppl	18.9662	NaN	19.0377	NaN	NaN	NaN	19.8268	NaN	21.0795	19.9013	19.6668	20.719	19.7182	NaN	20.1078	19.5813	2	1	4	3	0.315805	#DIV/0!	#DIV/0!	0.214889	19.002	19.8268	20.3102	19.7182	1.3082	-0.1086	0.82485	-0.59195	excluded	excluded	excluded	-0.59195	#N/A	#N/A	#N/A	0.000572121
P28230	P28230	P28230	Gap junction beta-1 protein	Gjb1	25.3863	25.0118	24.9545	25.2749	25.6249	25.4881	25.6837	25.563	24.8014	24.5071	25.3749	24.811	25.3517	24.8041	23.9779	24.6033	4	4	4	4	0.315986	0.0575819	0.0182276	0.597635	25.1433	25.5939	24.8062	24.7037	-0.33715	-0.89025	0.4506	-0.1025	-0.33715	-0.89025	0.4506	-0.1025	0.0799513	0.000304525	0.00290953	0.255588				+++	+
P28798	P28798	P28798	Granulins;Acrogranin;Granulin-1;Granulin-2;Granulin-3;Granulin-4;Granulin-5;Granulin-6;Granulin-7	Grn	23.1244	21.8811	24.5483	24.651	20.3549	24.9756	24.8374	23.7308	25.0442	25.3013	25.2637	25.6223	25.7644	22.7232	25.1473	24.8931	4	4	4	4	0.064038	0.519915	0.953981	0.384946	23.8364	24.2841	25.2825	25.0202	1.44615	0.7361	0.44775	-0.2623	1.44615	0.7361	0.44775	-0.2623	3.58176e-07	0.00697228	0.00307442	0.0662414		+++		++
P97447;P97447-2	P97447	P97447	Four and a half LIM domains protein 1	Fhl1	22.581	22.0395	22.9732	22.6306	22.0139	22.6773	23.4252	23.4908	22.6369	22.9341	23.7707	22.4166	23.348	22.0467	23.5559	22.6978	4	4	4	4	0.255276	0.984391	0.427982	0.953576	22.6058	23.0512	22.7855	23.0229	0.1797	-0.02835	0.44545	0.2374	0.1797	-0.02835	0.44545	0.2374	0.30704	0.392511	0.00321357	0.115134
Q91VW5	Q91VW5	Q91VW5	Golgin subfamily A member 4	Golga4	NaN	23.6105	NaN	NaN	22.6493	20.9884	NaN	NaN	22.454	23.4511	22.0984	NaN	21.9869	21.0002	22.1969	21.7458	1	2	3	4	#DIV/0!	0.51134	#DIV/0!	0.132093	23.6105	21.8188	22.454	21.8663	-1.1565	0.0475	-1.79165	-0.58765	excluded	excluded	excluded	-0.58765	#N/A	#N/A	#N/A	0.000619764
Q8BU88	Q8BU88	Q8BU88	39S ribosomal protein L22, mitochondrial	Mrpl22	22.7348	22.1052	22.1668	22.8382	23.2648	23.0097	22.7798	22.3516	22.8553	22.6138	22.4519	23.1638	23.1665	22.8001	23.0633	22.7357	4	4	4	4	0.0301374	0.576814	0.199972	0.400734	22.4508	22.8948	22.7345	22.9317	0.28375	0.03695	0.44395	0.19715	0.28375	0.03695	0.44395	0.19715	0.192129	0.486532	0.00330735	0.164503	+
O35143	O35143	O35143	ATPase inhibitor, mitochondrial	Atpif1	23.2519	22.556	22.8877	22.3307	23.3503	22.3818	23.2215	23.1062	23.841	20.9958	23.0384	22.5874	23.227	22.8357	23.4722	23.9193	4	4	4	4	0.789147	0.172738	0.415861	0.310222	22.7218	23.1639	22.8129	23.3496	0.09105	0.18575	0.442	0.5367	0.09105	0.18575	0.442	0.5367	0.423644	0.309452	0.00343293	0.002105
Q52KI8-2;Q52KI8	Q52KI8-2;Q52KI8	Q52KI8	Serine/arginine repetitive matrix protein 1	Srrm1	23.8691	23.6569	23.9056	23.5358	24.3121	24.0947	24.0691	24.3883	24.0576	23.6076	24.008	24.4969	24.3481	22.9968	24.1903	24.0313	4	4	4	4	0.274721	0.327626	0.00720425	0.689073	23.763	24.2034	24.0328	24.1108	0.2698	-0.0926	0.4404	0.078	0.2698	-0.0926	0.4404	0.078	0.205814	0.305744	0.00353916	0.376625					++
Q8VC97	Q8VC97	Q8VC97	Beta-ureidopropionase	Upb1	27.6335	26.8523	26.7316	26.7719	27.2753	27.2282	26.6363	27.3356	27.1952	26.4367	26.3012	26.2452	27.2011	26.5624	26.3188	26.7369	4	4	4	4	0.000371423	0.0557727	0.66754	0.599553	26.8121	27.2518	26.3689	26.6497	-0.44315	-0.6021	0.43965	0.2807	-0.44315	-0.6021	0.43965	0.2807	0.0355895	0.00882571	0.00358996	0.0749117	+++	+		++
P20152;P03995-2;P03995;P46660;P08551;P08553;P19246	P20152	P20152	Vimentin	Vim	28.6306	28.6645	28.9176	28.7578	29.105	28.6701	29.6701	29.1923	28.8472	29.2729	29.6777	28.7048	29.1799	29.036	29.8567	28.8779	4	4	4	4	0.130221	0.624521	0.132598	0.72859	28.7111	29.1486	29.0601	29.108	0.3489	-0.0407	0.4375	0.0479	0.3489	-0.0407	0.4375	0.0479	0.135854	0.375248	0.00373925	0.441494
Q9EQC1	Q9EQC1	Q9EQC1	3 beta-hydroxysteroid dehydrogenase type 7	Hsd3b7	25.7597	25.0321	25.6847	25.866	25.8855	26.1967	26.1187	26.2362	26.3859	25.5565	26.42	26.045	26.2497	24.8492	26.1972	26.191	4	4	4	4	0.0233051	0.576093	0.0619303	0.586894	25.7222	26.1577	26.2155	26.1941	0.49325	0.0364	0.4355	-0.02135	0.49325	0.0364	0.4355	-0.02135	0.0540661	0.485729	0.00388309	0.410332	+
P53566-4;P53566-3;P53566;P53566-5	P53566-4;P53566-3;P53566;P53566-5	P53566	CCAAT/enhancer-binding protein alpha	Cebpa	22.4119	20.8469	21.0653	21.0315	20.666	22.3962	21.7959	21.1583	20.2653	20.7393	19.992	20.7492	20.053	20.0865	20.2807	20.1197	4	4	4	4	0.147537	0.0327813	0.762239	0.204648	21.0484	21.4771	20.5023	20.1031	-0.5461	-1.374	0.4287	-0.3992	-0.5461	-1.374	0.4287	-0.3992	0.0141973	1.00614e-07	0.00440995	0.0128629		+	+	+++
Q8K273	Q8K273	Q8K273	Membrane magnesium transporter 1	Mmgt1	22.7357	22.6959	23.5795	23.3446	23.4865	22.1378	23.6785	23.448	23.3725	22.4981	23.6091	23.375	24.2135	23.2194	23.8723	23.5292	4	4	4	4	0.535849	0.112428	0.82205	0.180247	23.0402	23.4672	23.3738	23.7007	0.3336	0.2335	0.4271	0.327	0.3336	0.2335	0.4271	0.327	0.147932	0.252204	0.00454285	0.0448194
Q9DCG2;Q9DCG2-2	Q9DCG2;Q9DCG2-2	Q9DCG2	CD302 antigen	Cd302	24.557	23.6332	24.9362	24.5431	25.0093	24.4103	25.2454	24.9431	25.7857	25.1407	25.422	25.5015	25.9004	25.8363	25.9345	25.937	4	4	4	4	0.0171663	0.00761696	0.198749	0.0431068	24.55	24.9762	25.4618	25.9175	0.9117	0.94125	0.42615	0.4557	0.9117	0.94125	0.42615	0.4557	0.00104252	0.0007119	0.00462343	0.0079303	+	++	++	+++
O08600	O08600	O08600	Endonuclease G, mitochondrial	Endog	25.5194	25.2421	25.8095	25.5894	26.0465	25.666	26.0213	25.9374	25.4184	25.0449	25.3095	25.6872	26.1364	25.3813	26.068	25.6535	4	4	4	4	0.254296	0.368067	0.0443425	0.096303	25.5544	25.9794	25.3639	25.8608	-0.19045	-0.1186	0.42495	0.4968	-0.19045	-0.1186	0.42495	0.4968	0.19675	0.273215	0.00472705	0.00414068					+
Q61823	Q61823	Q61823	Programmed cell death protein 4	Pdcd4	25.3395	23.8986	24.1066	24.8811	24.8898	24.9416	25.0178	24.6255	22.806	NaN	23.5653	22.4863	23.9621	22.6755	22.0464	21.7802	4	4	3	4	0.104908	0.0170367	0.427036	0.589292	24.4939	24.9157	22.806	22.3609	-1.68785	-2.55475	0.42185	-0.44505	-1.68785	-2.55475	0.42185	-0.44505	4.32587e-11	0	0.00500437	0.00669066		+++	+	+++
Q9CRT8	Q9CRT8	Q9CRT8	Exportin-T	Xpot	22.8813	22.181	22.7707	23.1326	23.4568	23.3069	23.1857	23.1848	22.9592	23.3221	23.192	23.6326	23.386	23.1876	23.1151	23.2353	4	4	4	4	0.0948295	0.242613	0.0691653	0.779355	22.826	23.2463	23.257	23.2114	0.43105	-0.03485	0.4203	-0.0456	0.43105	-0.03485	0.4203	-0.0456	0.0825745	0.383397	0.0051484	0.361189
Q07456	Q07456	Q07456	Protein AMBP;Alpha-1-microglobulin;Inter-alpha-trypsin inhibitor light chain;Trypstatin	Ambp	25.2997	24.7826	25.3372	25.3408	25.5934	24.7827	26.0733	25.8829	26.4621	25.5101	26.0146	26.2613	26.5809	26.1526	26.4084	26.0869	4	4	4	4	0.00419609	0.0781856	0.276179	0.347958	25.3184	25.7381	26.138	26.2805	0.8195	0.54235	0.4197	0.14255	0.8195	0.54235	0.4197	0.14255	0.00294643	0.038512	0.00520513	0.250515	++	++		+
Q91VW3	Q91VW3	Q91VW3	SH3 domain-binding glutamic acid-rich-like protein 3	Sh3bgrl3	22.3745	22.2786	23.1165	23.2288	23.2404	22.5631	23.4064	23.0803	23.2281	22.8342	23.2087	23.2574	23.5893	23.0274	23.4047	23.0497	4	4	4	4	0.146184	0.214669	0.335612	0.458168	22.7455	23.1604	23.2184	23.2272	0.4729	0.06685	0.41485	0.0088	0.4729	0.06685	0.41485	0.0088	0.0623799	0.470633	0.00568453	0.473365
Q62048;Q62048-2	Q62048;Q62048-2	Q62048	Astrocytic phosphoprotein PEA-15	Pea15	23.6416	23.4695	24.0753	23.5463	23.5272	23.9971	24.0155	24.2792	23.7211	24.1096	24.0482	23.6634	24.2434	24.6598	23.9878	23.6223	4	4	4	4	0.267622	0.629862	0.238127	0.373308	23.5939	24.0063	23.8847	24.1156	0.2907	0.1093	0.41235	0.23095	0.2907	0.1093	0.41235	0.23095	0.185523	0.411006	0.00594663	0.122244
Q9Z2P8	Q9Z2P8	Q9Z2P8	Vesicle-associated membrane protein 5	Vamp5	NaN	21.3247	21.1843	21.1245	21.3645	21.8666	21.5956	NaN	20.9504	21.7439	NaN	21.5287	21.5269	21.2079	21.0747	21.1048	3	3	3	4	0.0115961	0.31339	0.0959107	0.542075	21.1843	21.5956	21.5287	21.1563	0.3444	-0.43925	0.4113	-0.37235	0.3444	-0.43925	0.4113	-0.37235	0.139334	0.0378024	0.00605987	0.0184013	+			+
Q8BZW8	Q8BZW8	Q8BZW8	NHL repeat-containing protein 2	Nhlrc2	22.6687	22.5636	23.1466	23.6828	22.8701	23.5552	23.1263	23.5092	23.3213	22.386	22.755	23.0828	23.1489	22.3634	23.1081	23.8941	4	4	4	4	0.670073	0.731031	0.447478	0.543513	22.9077	23.3178	22.9189	23.1285	0.01125	-0.18925	0.4101	0.2096	0.01125	-0.18925	0.4101	0.2096	0.462482	0.194422	0.00619163	0.14795
Q91YR9	Q91YR9	Q91YR9	Prostaglandin reductase 1	Ptgr1	22.7598	21.9721	22.4425	23.2651	23.4043	21.8983	23.5241	22.6139	22.2626	21.3371	NaN	22.6709	23.2588	NaN	23.6105	21.6278	4	4	3	3	0.00500543	0.396864	0.612678	0.374069	22.6011	23.0091	22.2626	23.2588	-0.33855	0.2497	0.40795	0.9962	-0.33855	0.2497	0.40795	0.9962	0.0791713	0.234133	0.00643405	3.08072e-08	++
Q8K2T1;Q8K2T1-2;Q8K2T1-3	Q8K2T1;Q8K2T1-2;Q8K2T1-3	Q8K2T1	NmrA-like family domain-containing protein 1	Nmral1	21.7712	21.1828	21.5728	NaN	21.7854	21.3999	22.1776	22.1758	21.8503	22.1287	21.8346	22.4279	22.1381	22.0405	22.4325	22.0023	3	4	4	4	0.245479	0.20928	0.199994	0.607346	21.5728	21.9806	21.9895	22.0893	0.4167	0.1087	0.4078	0.0998	0.4167	0.1087	0.4078	0.0998	0.0905283	0.411838	0.00645127	0.331623
P56654	P56654	P56654	Cytochrome P450 2C37	Cyp2c37	26.6968	25.9606	25.8064	26.2522	26.46	26.5643	26.0041	26.5777	25.7335	25.1285	25.6888	26.0894	25.8974	24.6276	25.7619	25.5702	4	4	4	4	0.0999847	0.0842992	0.389943	0.597428	26.1064	26.5121	25.7111	25.666	-0.39525	-0.8461	0.40575	-0.0451	-0.39525	-0.8461	0.40575	-0.0451	0.0521814	0.000545484	0.00669076	0.362182				+++
P33622	P33622	P33622	Apolipoprotein C-III	Apoc3	25.6107	25.379	25.9964	26.3632	26.3296	24.9216	26.2246	26.1934	25.1825	24.1436	25.2613	25.3903	25.8792	23.988	25.6194	25.1959	4	4	4	4	0.0162336	0.0106882	0.84822	0.741762	25.8036	26.209	25.2219	25.4077	-0.58165	-0.80135	0.40545	0.18575	-0.58165	-0.80135	0.40545	0.18575	0.0100204	0.000960584	0.00672646	0.180673	+	+	+	+++
P06728	P06728	P06728	Apolipoprotein A-IV	Apoa4	27.0506	26.994	27.6542	27.2623	27.9084	26.8751	27.5991	27.523	27.7558	27.6308	28.059	27.9721	27.7906	27.7946	28.5854	27.6997	4	4	4	4	0.00335122	0.170505	0.409052	0.645735	27.1564	27.5611	27.864	27.7926	0.7075	0.23155	0.4046	-0.07135	0.7075	0.23155	0.4046	-0.07135	0.00913965	0.254428	0.00682853	0.311421	++	++
O35448	O35448	O35448	Lysosomal thioesterase PPT2	Ppt2	21.786	NaN	22.2371	21.7011	22.0389	22.4764	21.8346	22.3422	22.1866	21.6068	22.1695	21.2418	NaN	20.8471	21.5955	21.8544	3	4	4	3	0.881083	0.207937	0.289809	0.385289	21.786	22.1906	21.8881	21.5955	0.10215	-0.59505	0.40455	-0.29265	0.10215	-0.59505	0.40455	-0.29265	0.408422	0.00946147	0.00683457	0.0479244				++
Q61153	Q61153	Q61153	Type I iodothyronine deiodinase	Dio1	22.638	NaN	22.7416	22.6271	23.2481	22.4306	23.2953	22.8368	22.6154	NaN	22.8358	22.7895	23.1561	22.9201	23.0372	22.782	3	4	3	4	0.285557	0.904536	0.25595	0.0819108	22.638	23.0425	22.7895	22.9787	0.1515	-0.0638	0.40445	0.18915	0.1515	-0.0638	0.40445	0.18915	0.342698	0.343645	0.00684668	0.17575
Q8K0E8	Q8K0E8	Q8K0E8	Fibrinogen beta chain;Fibrinopeptide B;Fibrinogen beta chain	Fgb	29.4803	29.2952	30.0388	29.5473	30.0583	28.8867	30.2935	29.7777	29.9028	29.6999	30.1808	29.7565	30.5791	30.1266	29.9858	29.5673	4	4	4	4	0.0246432	0.452475	0.658538	0.482068	29.5138	29.918	29.8297	30.0562	0.31585	0.1382	0.4042	0.22655	0.31585	0.1382	0.4042	0.22655	0.162819	0.371475	0.00687703	0.127267	+
P06797	P06797	P06797	Cathepsin L1;Cathepsin L1 heavy chain;Cathepsin L1 light chain	Ctsl1	24.9872	24.0398	25.3867	25.2156	25.5616	24.8502	25.4465	25.7632	25.9257	24.8218	26.0139	25.6838	26.1298	24.9185	25.6884	25.4014	4	4	4	4	0.00607161	0.552616	0.222169	0.843538	25.1014	25.504	25.8047	25.5449	0.70335	0.04085	0.40265	-0.25985	0.70335	0.04085	0.40265	-0.25985	0.00950536	0.492225	0.00706785	0.0679294	++	++
O35988	O35988	O35988	Syndecan-4	Sdc4	21.8101	21.9344	22.2543	22.5036	22.6393	21.935	23.004	22.3512	22.2678	NaN	22.2582	22.5257	23.0534	22.2618	22.6247	22.4633	4	4	3	4	0.390585	0.552651	0.248034	0.251827	22.0943	22.4952	22.2678	22.544	0.17345	0.04875	0.4009	0.2762	0.17345	0.04875	0.4009	0.2762	0.314802	0.496339	0.00728891	0.0785104
P02762;P04938	P02762;P04938	P02762	Major urinary protein 6;Major urinary proteins 11 and 8	Mup6;Mup8	32.9805	32.9947	33.5435	33.5295	33.65	33.2546	33.7561	33.6738	32.0084	32.0719	32.819	32.6898	32.8816	31.2937	32.7671	32.6778	4	4	4	4	0.000534007	0.0213775	0.154119	0.98622	33.2621	33.6619	32.3808	32.7224	-0.88125	-0.93945	0.3998	0.3416	-0.88125	-0.93945	0.3998	0.3416	0.000277051	0.000154499	0.00743095	0.0376695	+++	+++	+	+++
O88428	O88428	O88428	Bifunctional 3-phosphoadenosine 5-phosphosulfate synthase 2;Sulfate adenylyltransferase;Adenylyl-sulfate kinase	Papss2	28.2081	28.1101	27.9589	28.0403	28.5953	28.4003	28.4942	28.4529	27.8406	27.61	27.4324	27.954	28.3809	27.6516	28.2504	28.3196	4	4	4	4	0.034954	0.0962373	0.00113246	0.0803862	28.0752	28.4735	27.7253	28.285	-0.3499	-0.18855	0.39835	0.5597	-0.3499	-0.18855	0.39835	0.5597	0.0730586	0.195128	0.00762192	0.00139614	+				++
P27786	P27786	P27786	Steroid 17-alpha-hydroxylase/17,20 lyase	Cyp17a1	20.9357	23.204	NaN	21.5014	21.7685	23.425	22.0309	21.5762	22.8034	23.2084	21.3131	21.3444	23.0346	23.5211	23.0438	23.439	3	4	4	4	0.471687	0.0632676	0.712754	0.109705	21.5014	21.8997	22.0739	23.2414	0.5725	1.3417	0.3983	1.1675	0.5725	1.3417	0.3983	1.1675	0.0296964	1.94788e-06	0.00762858	9.73565e-11		+		+++
Q99M28-2;Q99M28	Q99M28-2;Q99M28	Q99M28	RNA-binding protein with serine-rich domain 1	Rnps1	23.1995	22.7199	23.8596	23.2329	23.6581	22.6774	23.6301	23.5965	23.3648	22.7926	23.4287	23.2985	23.3754	23.0484	23.4317	23.64	4	4	4	4	0.828748	0.916718	0.694428	0.45313	23.2162	23.6133	23.3316	23.4035	0.11545	-0.20975	0.3971	0.0719	0.11545	-0.20975	0.3971	0.0719	0.390366	0.174444	0.00779	0.389556
O70400	O70400	O70400	PDZ and LIM domain protein 1	Pdlim1	27.0217	26.6889	26.936	27.0386	27.4785	26.451	27.5089	27.272	27.2852	26.4544	26.9337	27.0723	27.5483	26.7824	27.6449	27.3669	4	4	4	4	0.891618	0.0762585	0.386381	0.178061	26.9789	27.3753	27.003	27.4576	0.02415	0.08235	0.3964	0.4546	0.02415	0.08235	0.3964	0.4546	0.481801	0.448712	0.00788555	0.00806417
Q9JJ28	Q9JJ28	Q9JJ28	Protein flightless-1 homolog	Flii	26.3037	24.2238	25.9931	25.9247	26.395	25.1406	26.4014	26.3139	26.5659	25.4506	26.5304	26.899	26.8138	25.0823	26.5955	26.5185	4	4	4	4	0.0403486	0.146944	0.456964	0.83672	25.9589	26.3544	26.5481	26.557	0.58925	0.20255	0.39555	0.00885	0.58925	0.20255	0.39555	0.00885	0.0259378	0.28867	0.00800295	0.47347	+	+
Q9DCP2	Q9DCP2	Q9DCP2	Sodium-coupled neutral amino acid transporter 3	Slc38a3	26.3311	26.2659	26.373	26.5226	26.9896	26.3012	26.7778	26.7166	27.5389	26.9517	27.0105	27.7134	27.7539	27.2795	27.8021	27.4662	4	4	4	4	0.00935346	0.00114555	0.106812	0.282475	26.352	26.7472	27.2747	27.6101	0.92265	0.86285	0.39515	0.33535	0.92265	0.86285	0.39515	0.33535	0.000915551	0.0018049	0.00805872	0.0406073	++	+++	++	++
P05201	P05201	P05201	Aspartate aminotransferase, cytoplasmic	Got1	30.1676	30.1917	30.0721	30.0535	30.6063	30.9115	30.4227	30.3124	30.7395	30.4451	30.2339	30.5484	31.0202	31.0742	31.132	30.7244	4	4	4	4	0.0317259	0.0320558	0.0390437	0.012266	30.1198	30.5145	30.4967	31.0472	0.3769	0.5327	0.39465	0.55045	0.3769	0.5327	0.39465	0.55045	0.115541	0.041474	0.00812893	0.00164982	+		+	+	+
Q9QXK7	Q9QXK7	Q9QXK7	Cleavage and polyadenylation specificity factor subunit 3	Cpsf3	21.9209	21.0465	21.8971	22.4712	22.3826	22.2224	22.6657	22.1428	22.3011	22.6015	22.2013	22.2332	22.6389	22.1267	22.2496	22.5614	4	4	4	4	0.276958	0.840811	0.177228	0.710026	21.909	22.3025	22.2672	22.4055	0.35815	0.103	0.3935	0.13835	0.35815	0.103	0.3935	0.13835	0.128889	0.41976	0.00829243	0.257994
O70439	O70439	O70439	Syntaxin-7	Stx7	22.9838	22.8849	23.5304	23.2149	23.494	23.4176	23.4906	23.5169	23.3217	23.4788	23.3337	23.5302	23.7126	23.3467	23.5051	23.2119	4	4	4	4	0.211023	0.76351	0.106103	0.825806	23.0994	23.4923	23.4062	23.4259	0.3069	-0.0664	0.39295	0.01965	0.3069	-0.0664	0.39295	0.01965	0.170683	0.34015	0.00837165	0.496298
Q6XVG2	Q6XVG2	Q6XVG2	Cytochrome P450 2C54	Cyp2c54	27.649	27.7043	26.8165	27.1074	27.724	28.1855	27.4155	27.8118	27.0903	27.4763	26.9116	27.1309	27.3282	27.1767	27.0977	27.5614	4	4	4	4	0.340631	0.0663133	0.136711	0.408868	27.3782	27.7679	27.1106	27.2524	-0.2676	-0.51545	0.3897	0.14185	-0.2676	-0.51545	0.3897	0.14185	0.126385	0.0199062	0.00885344	0.251754				+
O09164	O09164	O09164	Extracellular superoxide dismutase [Cu-Zn]	Sod3	23.199	23.1483	22.7875	23.2069	23.5217	23.604	23.6693	23.1711	23.5728	23.8366	23.7753	23.7908	23.5758	23.9006	24.0332	23.5495	4	4	4	4	0.0141702	0.0358916	0.0351764	0.882525	23.1737	23.5628	23.7831	23.7382	0.6094	0.17535	0.3892	-0.04485	0.6094	0.17535	0.3892	-0.04485	0.0219519	0.322636	0.00892968	0.36268	+	+	+		+
P61166	P61166	P61166	Transmembrane protein 258	Tmem258	22.7831	22.1606	23.0618	23.4135	23.3811	21.7134	23.5447	23.2411	23.253	NaN	23.1488	23.4768	23.8296	22.664	23.4197	23.0563	4	4	3	4	0.257203	0.38343	0.82649	0.859831	22.9225	23.3111	23.253	23.238	0.33055	-0.0731	0.38865	-0.015	0.33055	-0.0731	0.38865	-0.015	0.150423	0.331209	0.00901421	0.423472
Q99JR5	Q99JR5	Q99JR5	Tubulointerstitial nephritis antigen-like	Tinagl1	24.5075	22.4168	24.9952	24.642	25.2034	22.7105	25.2499	24.7221	24.5885	23.7026	24.8471	24.2168	25.0425	NaN	24.482	24.3408	4	4	4	3	0.635138	0.132906	0.705884	0.427822	24.5748	24.9627	24.4027	24.482	-0.1721	-0.48075	0.388	0.07935	-0.1721	-0.48075	0.388	0.07935	0.216453	0.0268854	0.009115	0.373781				+
P68433	P68433	P68433	Histone H3.1	Hist1h3a	24.4319	21.4338	25.8876	24.039	24.0731	25.5743	24.0423	25.1728	24.1002	24.6839	24.4591	22.8319	21.9354	23.9925	24.3598	24.8014	4	4	4	4	0.952186	0.19013	0.487675	0.75753	24.2355	24.6229	24.2797	24.1761	0.0442	-0.4468	0.3875	-0.1035	0.0442	-0.4468	0.3875	-0.1035	0.488886	0.0355833	0.00919321	0.253886				+
D3Z6Q9	D3Z6Q9	D3Z6Q9	Bridging integrator 2	Bin2	21.1437	21.413	21.3939	21.6635	21.837	NaN	21.7907	21.4184	21.0562	NaN	21.2703	21.2794	21.8704	21.4992	21.9016	20.911	4	3	3	4	0.167693	0.597203	0.172387	0.236144	21.4034	21.7907	21.2703	21.6848	-0.13315	-0.1059	0.38725	0.4145	-0.13315	-0.1059	0.38725	0.4145	0.261855	0.288889	0.00923253	0.0145075
Q9D1N9;Q9D1N9-2	Q9D1N9;Q9D1N9-2	Q9D1N9	39S ribosomal protein L21, mitochondrial	Mrpl21	22.8189	22.5917	22.7558	23.0852	23.2805	22.6824	23.1071	23.2408	23.1751	22.7235	23.0886	23.4157	23.265	22.8806	23.2436	22.9961	4	4	4	4	0.0118293	0.862222	0.176476	0.980517	22.7873	23.1739	23.1319	23.1198	0.3445	-0.0541	0.3866	-0.012	0.3445	-0.0541	0.3866	-0.012	0.139256	0.356798	0.00933546	0.429711	+
Q8BXJ9	Q8BXJ9	Q8BXJ9	Transmembrane protein 62	Tmem62	20.3742	NaN	NaN	20.9713	21.3207	20.9939	21.6761	NaN	21.6016	21.574	21.7777	22.441	21.6437	NaN	22.3643	21.9415	2	3	4	3	0.057039	0.220638	0.215288	0.664285	20.6728	21.3207	21.6897	21.9415	1.0169	0.6208	0.64795	0.25185	excluded	0.6208	excluded	0.25185	#N/A	0.0202901	#N/A	0.100286				+
Q9QWG7;Q9QWG7-2	Q9QWG7;Q9QWG7-2	Q9QWG7	Sulfotransferase family cytosolic 1B member 1	Sult1b1	24.3475	24.2094	24.4686	24.321	24.6617	24.7166	24.7183	25.08	24.4702	23.9628	24.2743	24.2005	25.0115	24.1816	24.0805	24.7262	4	4	4	4	0.27183	0.277943	0.0101495	0.32434	24.3343	24.7174	24.2374	24.4539	-0.09685	-0.26355	0.3832	0.2165	-0.09685	-0.26355	0.3832	0.2165	0.308178	0.128466	0.00989039	0.139274					+
Q63836	Q63836	Q63836	Selenium-binding protein 2	Selenbp2	33.6454	33.3276	33.3287	33.2535	33.3658	33.7222	33.6958	34.0182	33.0091	32.9932	33.0207	32.8504	33.6811	33.1872	33.1236	33.3964	4	4	4	4	0.0110877	0.212126	0.106018	0.0514749	33.3281	33.709	33.0011	33.2918	-0.327	-0.4172	0.38085	0.29065	-0.327	-0.4172	0.38085	0.29065	0.0857815	0.0449363	0.0102906	0.0674027	+			+
P15508	P15508	P15508	Spectrin beta chain, erythrocytic	Sptb	25.1079	25.4435	25.6927	25.4476	25.9291	23.567	25.7211	26.009	23.8913	22.0882	24.3692	23.8055	23.9388	24.259	23.6697	24.3525	4	4	4	4	0.0324526	0.151417	0.856578	0.385277	25.4456	25.8251	23.8484	24.0989	-1.59715	-1.7262	0.37955	0.2505	-1.59715	-1.7262	0.37955	0.2505	3.93677e-10	4.36824e-11	0.010518	0.101611	+	+++		+++
Q9CQU1	Q9CQU1	Q9CQU1	Microfibrillar-associated protein 1	Mfap1	22.3967	21.8501	21.9774	22.7245	22.2589	NaN	22.5651	22.688	21.7928	22.3544	22.554	22.3482	22.7089	22.045	22.275	22.1896	4	3	4	4	0.938706	0.732825	0.314303	0.852243	22.187	22.5651	22.3513	22.2323	0.16425	-0.3328	0.37805	-0.119	0.16425	-0.3328	0.37805	-0.119	0.326378	0.0826989	0.0107858	0.228286
Q8R1S9	Q8R1S9	Q8R1S9	Sodium-coupled neutral amino acid transporter 4	Slc38a4	22.8896	NaN	22.8784	23.0315	22.8872	23.5552	23.5449	22.9753	23.2542	NaN	22.9189	23.4638	23.6562	NaN	23.0933	23.2267	3	4	3	3	0.147271	0.645572	0.185466	0.652107	22.8896	23.2601	23.2542	23.2267	0.3646	-0.0334	0.3705	-0.0275	0.3646	-0.0334	0.3705	-0.0275	0.124182	0.385424	0.0122257	0.397701
Q8VDT9	Q8VDT9	Q8VDT9	39S ribosomal protein L50, mitochondrial	Mrpl50	22.8654	21.8059	23.0916	23.0075	23.4009	23.1387	23.3229	23.287	23.297	NaN	23.3074	23.4735	23.6527	22.7893	23.2574	23.4897	4	4	3	4	0.0417423	0.947546	0.139743	0.769732	22.9365	23.3049	23.3074	23.3736	0.37095	0.0686	0.3685	0.06615	0.37095	0.0686	0.3685	0.06615	0.119666	0.468152	0.012634	0.401858	+
P62996;Q6PFR5	P62996	P62996	Transformer-2 protein homolog beta	Tra2b	24.7376	24.4972	25.1318	25.2248	25.3594	24.3003	25.3455	25.2552	25.1705	24.0609	24.9964	25.3359	25.541	24.6578	25.2944	24.9733	4	4	4	4	0.972409	0.735711	0.608844	0.539244	24.9347	25.3004	25.0834	25.1338	0.14875	-0.1665	0.36565	0.0504	0.14875	-0.1665	0.36565	0.0504	0.346258	0.218154	0.0132362	0.436021
Q8VCM7	Q8VCM7	Q8VCM7	Fibrinogen gamma chain	Fgg	29.4679	29.4977	29.9507	29.4917	29.9628	28.9833	30.2728	29.7579	29.7201	29.5009	29.9904	29.4387	30.3584	29.952	29.7807	29.3414	4	4	4	4	0.430928	0.765313	0.658371	0.4614	29.4947	29.8604	29.6105	29.8664	0.1158	0.006	0.36565	0.25585	0.1158	0.006	0.36565	0.25585	0.389894	0.441546	0.0132362	0.0964346
P48771	P48771	P48771	Cytochrome c oxidase subunit 7A2, mitochondrial	Cox7a2	28.6764	28.2864	29.0211	28.8367	29.4349	28.2771	29.1582	29.0858	28.97	28.6423	29.0326	29.3657	29.4429	28.0114	28.9856	29.0083	4	4	4	4	0.069798	0.121159	0.378187	0.696085	28.7566	29.122	29.0013	28.9969	0.24475	-0.12505	0.36545	-0.00435	0.24475	-0.12505	0.36545	-0.00435	0.231791	0.265419	0.0132794	0.445695
Q9QXY1	Q9QXY1	Q9QXY1	Tight junction protein ZO-3	Tjp3	21.1222	21.2544	21.0875	21.3706	21.7054	21.6861	21.178	21.4141	21.4185	21.2281	20.7758	21.4179	21.2424	21.0795	21.4162	20.9649	4	4	4	4	0.991775	0.189695	0.103302	0.856558	21.1883	21.5501	21.323	21.1609	0.1347	-0.38915	0.3618	-0.16205	0.1347	-0.38915	0.3618	-0.16205	0.364654	0.0555353	0.0140889	0.16533
Q3TPX4	Q3TPX4	Q3TPX4	Exocyst complex component 5	Exoc5	20.7312	20.55	20.8551	20.955	20.2838	NaN	21.5491	21.1546	20.4915	NaN	21.0179	20.9773	20.8454	20.7602	20.9939	20.9429	4	3	3	4	0.891529	0.855026	0.614826	0.774571	20.7932	21.1546	20.9773	20.8942	0.18415	-0.26045	0.36145	-0.08315	0.18415	-0.26045	0.36145	-0.08315	0.301566	0.130862	0.0141688	0.289653
Q8C0J2-2;Q8C0J2-5;Q8C0J2;Q8C0J2-3;Q8C0J2-4	Q8C0J2-2;Q8C0J2-5;Q8C0J2;Q8C0J2-3;Q8C0J2-4	Q8C0J2	Autophagy-related protein 16-1	Atg16l1	21.3944	NaN	21.3797	21.9365	22.0141	21.5113	21.6296	21.8788	21.8461	21.7102	NaN	22.4997	22.264	22.3185	22.499	21.699	3	4	3	4	0.0696616	0.176796	0.439117	0.58756	21.3944	21.7542	21.8461	22.2912	0.4517	0.53705	0.3598	0.44515	0.4517	0.53705	0.3598	0.44515	0.0720678	0.0401167	0.0145503	0.00929848				+
Q91ZR1	Q91ZR1	Q91ZR1	Ras-related protein Rab-4B	Rab4b	21.7156	NaN	22.1368	21.7707	22.3341	21.7611	22.3676	21.9255	22.3071	NaN	22.1308	22.1467	22.2279	NaN	22.1584	21.8405	3	4	3	3	0.208005	0.0735954	0.316977	0.435631	21.7707	22.1298	22.1467	22.1584	0.376	0.0286	0.3591	0.0117	0.376	0.0286	0.3591	0.0117	0.116158	0.474354	0.0147148	0.479489
P26645	P26645	P26645	Myristoylated alanine-rich C-kinase substrate	Marcks	24.0559	24.1693	24.5244	24.1417	24.4312	24.5029	24.6094	24.5229	24.3425	23.8913	24.3471	24.6454	24.7061	24.6494	24.4255	24.109	4	4	4	4	0.683542	0.796585	0.0593555	0.452328	24.1555	24.5129	24.3448	24.5374	0.1893	0.02455	0.3574	0.19265	0.1893	0.02455	0.3574	0.19265	0.295285	0.468455	0.0151211	0.170771
P50543	P50543	P50543	Protein S100-A11	S100a11	22.907	NaN	23.3419	23.0193	23.1363	22.3395	24.0155	23.6166	23.3838	23.312	24.2448	23.3744	23.7933	23.203	24.0598	23.2293	3	4	4	4	0.0735026	0.379294	0.651908	0.981586	23.0193	23.3764	23.3791	23.5113	0.3598	0.13485	0.35715	0.1322	0.3598	0.13485	0.35715	0.1322	0.127673	0.375997	0.0151816	0.26915
Q64685	Q64685	Q64685	Beta-galactoside alpha-2,6-sialyltransferase 1	St6gal1	21.0635	NaN	21.6035	21.5011	21.8454	22.0209	21.8701	21.5142	22.5714	22.2923	21.7401	22.8545	23.0899	23.6444	22.0027	22.6811	3	4	4	4	0.147703	0.0469457	0.1059	0.292641	21.5011	21.8578	22.4319	22.8855	0.93075	1.02775	0.35665	0.45365	0.93075	1.02775	0.35665	0.45365	0.000830946	0.000234343	0.0153033	0.00818138		+++	+	+++
Q9R111	Q9R111	Q9R111	Guanine deaminase	Gda	25.5254	25.6148	25.6906	25.8641	26.1247	25.4195	26.1109	25.9063	25.721	25.4595	25.6769	26.0898	25.7966	25.5203	25.8907	25.6489	4	4	4	4	0.534639	0.160669	0.292913	0.888774	25.6527	26.0086	25.6989	25.7228	0.04625	-0.28585	0.3559	0.0238	0.04625	-0.28585	0.3559	0.0238	0.486012	0.112127	0.0154875	0.494682
O55042-2;O55042	O55042-2;O55042	O55042	Alpha-synuclein	Snca	23.1779	22.7394	23.4624	23.147	23.6716	22.7584	23.4753	23.5529	22.204	22.5716	22.2077	22.3973	22.3911	22.2587	22.3452	22.2464	4	4	4	4	0.0421562	0.0113554	0.398169	0.731902	23.1624	23.5141	22.3025	22.3019	-0.85995	-1.21215	0.35165	-0.00055	-0.85995	-1.21215	0.35165	-0.00055	0.000371802	2.05454e-06	0.0165673	0.45367	+	+++	+	+++
A2ASS6-2;A2ASS6	A2ASS6-2;A2ASS6	A2ASS6	Titin	Ttn	24.1483	24.5482	23.7742	23.685	24.2648	25.0918	23.4532	24.3574	23.4733	24.8787	24.2246	23.767	23.9064	23.965	23.5366	23.7206	4	4	4	4	0.864329	0.138006	0.545055	0.403355	23.9612	24.3111	23.9958	23.8135	0.03455	-0.4976	0.34985	-0.1823	0.03455	-0.4976	0.34985	-0.1823	0.49741	0.023276	0.0170437	0.140034				+
Q9EP75	Q9EP75	Q9EP75	Leukotriene-B4 omega-hydroxylase 3	Cyp4f14	26.3183	26.1758	25.9076	26.0713	26.372	26.5133	26.4646	26.482	26.5347	26.2694	25.9655	26.4303	26.4907	26.1231	26.4426	26.6693	4	4	4	4	0.0759049	0.84989	0.0235169	0.464857	26.1236	26.4733	26.3498	26.4667	0.2263	-0.00665	0.34975	0.1168	0.2263	-0.00665	0.34975	0.1168	0.252036	0.423341	0.0170705	0.298107					+
Q9QZZ6	Q9QZZ6	Q9QZZ6	Dermatopontin	Dpt	22.0195	22.1778	22.3249	21.8392	22.4238	21.3185	22.5686	22.473	21.4801	23.2079	24.0064	21.7261	21.7109	NaN	22.9198	21.0422	4	4	4	3	0.387884	0.367687	0.753088	0.421902	22.0986	22.4484	22.467	21.7109	0.36835	-0.7375	0.34975	-0.7561	0.36835	-0.7375	0.34975	-0.7561	0.121501	0.00206245	0.0170705	1.87091e-05				++
O35382	O35382	O35382	Exocyst complex component 4	Exoc4	24.4909	24.7279	24.4534	23.8299	24.8554	25.0933	24.7258	24.7872	24.4014	24.2349	24.8821	24.8572	24.8301	24.6518	24.6769	24.7483	4	4	4	4	0.554378	0.263691	0.0776213	0.48035	24.4721	24.8213	24.6293	24.7126	0.15715	-0.1087	0.34915	0.0833	0.15715	-0.1087	0.34915	0.0833	0.335427	0.285397	0.0172321	0.365501
Q3UMY5-4;Q3UMY5-2;Q3UMY5-3;Q3UMY5	Q3UMY5-4;Q3UMY5-2;Q3UMY5-3;Q3UMY5	Q3UMY5	Echinoderm microtubule-associated protein-like 4	Eml4	23.0932	22.5467	22.9	23.1158	23.2733	23.1322	23.4178	23.794	23.134	23.2816	23.2711	23.5317	23.5653	22.77	23.4471	23.2775	4	4	4	4	0.070654	0.503968	0.0449723	0.847382	22.9966	23.3455	23.2764	23.3623	0.27975	0.01675	0.34895	0.08595	0.27975	0.01675	0.34895	0.08595	0.195994	0.457116	0.0172863	0.35998					+
Q505D7	Q505D7	Q505D7	Optic atrophy 3 protein homolog	Opa3	23.6434	23.5176	23.5215	23.845	23.957	24.4256	23.8127	23.9021	23.6091	24.0694	23.9676	23.8366	23.7551	22.4406	23.5407	23.5563	4	4	4	4	0.213819	0.200638	0.0575082	0.163169	23.5825	23.9295	23.9021	23.5485	0.31965	-0.38105	0.3471	-0.3536	0.31965	-0.38105	0.3471	-0.3536	0.159553	0.058938	0.0177941	0.023377
Q923B6	Q923B6	Q923B6	Metalloreductase STEAP4	Steap4	26.1547	26.0208	26.9189	26.5528	26.93	25.9368	27.7314	26.471	28.7079	28.2102	28.25	28.4833	28.1635	29.9702	28.4139	28.2843	4	4	4	4	0.00442108	0.0775785	0.450252	0.544027	26.3537	26.7005	28.3666	28.3491	2.0129	1.6486	0.34675	-0.01755	2.0129	1.6486	0.34675	-0.01755	1.83331e-12	5.62998e-09	0.0178916	0.418184	++	+++		+++
Q02357-5;Q02357-2;Q02357;Q02357-3;Q02357-4;Q02357-6	Q02357-5;Q02357-2;Q02357;Q02357-3;Q02357-4;Q02357-6	Q02357	Ankyrin-1	Ank1	24.8338	24.2888	25.257	25.13	25.3802	23.8943	25.2768	25.7296	23.9861	23.9327	24.066	23.589	24.3033	23.125	23.8854	24.209	4	4	4	4	0.030028	0.0058164	0.692508	0.966706	24.9819	25.3285	23.9594	24.0472	-1.0225	-1.2813	0.3466	0.0878	-1.0225	-1.2813	0.3466	0.0878	3.37771e-05	5.90216e-07	0.0179336	0.356143	+	+++	++	+++
Q8VBX6-2;Q8VBX6;Q8VBX6-4;Q8VBX6-3;Q8VBX6-5;Q63ZW7-4;Q63ZW7-3;Q63ZW7-2;Q63ZW7	Q8VBX6-2;Q8VBX6;Q8VBX6-4;Q8VBX6-3	Q8VBX6	Multiple PDZ domain protein	Mpdz	21.7598	21.3291	21.4593	21.2464	21.9416	NaN	21.7403	21.4221	20.9848	NaN	21.1459	21.2601	22.0637	NaN	21.5456	21.3526	4	3	3	3	0.257873	0.658299	0.251066	0.119379	21.3942	21.7403	21.1459	21.5456	-0.2483	-0.1947	0.3461	0.3997	-0.2483	-0.1947	0.3461	0.3997	0.142083	0.188979	0.0180739	0.0178168
Q6ZPE2;Q6ZPE2-2	Q6ZPE2;Q6ZPE2-2	Q6ZPE2	Myotubularin-related protein 5	Sbf1	27.141	27.1696	27.1151	27.3523	27.7655	27.5069	27.4953	27.3285	27.3498	26.6975	26.8993	27.4714	27.6048	26.637	27.7161	27.1157	4	4	4	4	0.606072	0.340975	0.0264971	0.615287	27.1553	27.5011	27.1245	27.3603	-0.03075	-0.14085	0.3458	0.2357	-0.03075	-0.14085	0.3458	0.2357	0.400423	0.246811	0.0181586	0.116979					+
Q9JJ00	Q9JJ00	Q9JJ00	Phospholipid scramblase 1	Plscr1	22.8039	23.2984	23.0328	23.1822	24.2288	22.7102	23.6888	23.215	23.8896	24.1923	24.3574	23.5026	24.4882	24.8495	23.4324	23.7064	4	4	4	4	0.0241666	0.293127	0.33275	0.740265	23.1075	23.4519	24.041	24.0973	0.93345	0.6454	0.3444	0.05635	0.93345	0.6454	0.3444	0.05635	0.000804384	0.0163617	0.0185582	0.423044	+	+++		+
P10107	P10107	P10107	Annexin A1	Anxa1	24.3812	24.8538	24.7662	24.4682	24.9434	24.9119	25.7908	24.9762	24.6797	25.4381	25.5584	25.0212	25.7614	25.5518	25.9507	25.3133	4	4	4	4	0.0118067	0.0455602	0.0803846	0.108163	24.6172	24.9598	25.2296	25.6566	0.61245	0.6968	0.3426	0.42695	0.61245	0.6968	0.3426	0.42695	0.0213961	0.0102074	0.0190829	0.0121476	+	+	+	+
Q8WTY4	Q8WTY4	Q8WTY4	Anamorsin	Ciapin1	25.0742	22.9303	24.8566	24.7144	24.9392	22.7925	25.4769	25.315	25.3164	22.9136	25.2576	24.9936	24.8585	23.8818	25.2702	25.0338	4	4	4	4	0.0819729	0.713419	0.776101	0.837693	24.7855	25.1271	25.1256	24.9461	0.3401	-0.18095	0.3416	-0.17945	0.3401	-0.18095	0.3416	-0.17945	0.142716	0.202892	0.0193798	0.143426
Q9CWE0;Q9CWE0-2	Q9CWE0;Q9CWE0-2	Q9CWE0	Mitochondrial fission regulator 1-like	Mtfr1l	23.7925	23.3123	23.6536	23.6956	23.8624	23.7442	24.3067	24.1676	24.277	22.6834	24.3095	24.0432	24.213	23.9079	24.1135	23.8199	4	4	4	4	0.510219	0.969487	0.0530799	0.66931	23.6746	24.015	24.1601	24.0107	0.4855	-0.0043	0.3404	-0.1494	0.4855	-0.0043	0.3404	-0.1494	0.0571225	0.426712	0.0197413	0.182546
Q8CHQ9	Q8CHQ9	Q8CHQ9	Probable N-acetyltransferase CML2	Cml2	28.8271	28.7035	28.9794	28.8801	29.1987	28.6944	29.363	29.1888	29.5786	29.2517	29.5361	29.5231	29.6347	29.4239	29.5437	29.7217	4	4	4	4	0.000939376	0.0259449	0.166677	0.31132	28.8536	29.1938	29.5296	29.5892	0.676	0.39545	0.34015	0.0596	0.676	0.39545	0.34015	0.0596	0.0122511	0.106619	0.0198173	0.41599	+++	+	+
P02802	P02802	P02802	Metallothionein-1	Mt1	NaN	NaN	NaN	NaN	20.835	NaN	23.2893	NaN	25.0871	24.3561	23.2641	25.0215	25.3702	25.0288	25.3375	23.8163	0	2	4	4	#DIV/0!	0.229944	#DIV/0!	0.446418	#NUM!	22.0622	24.6888	25.1831	#NUM!	3.121	#NUM!	0.49435	excluded	excluded	excluded	0.49435	#N/A	#N/A	#N/A	0.00430997
O70305-2;O70305;O70305-3	O70305-2;O70305;O70305-3	O70305	Ataxin-2	Atxn2	24.2593	22.6338	24.2562	24.7249	24.5177	22.8705	24.7969	24.677	25.011	23.0349	24.4912	24.8355	25.214	23.029	25.2661	24.2269	4	4	4	4	0.0741887	0.44424	0.714447	0.899883	24.2578	24.5973	24.6634	24.7204	0.4056	0.1231	0.3396	0.0571	0.4056	0.1231	0.3396	0.0571	0.0970607	0.391989	0.0199854	0.421414
P29595	P29595	P29595	NEDD8	Nedd8	24.6344	23.4728	25.0168	25.1205	25.3279	NaN	25.0746	25.1647	25.1816	23.7166	24.9852	25.3258	25.2338	24.9842	25.0023	24.9384	4	3	4	4	0.135324	0.112713	0.194705	0.568643	24.8256	25.1647	25.0834	24.9933	0.2578	-0.17145	0.3391	-0.09015	0.2578	-0.17145	0.3391	-0.09015	0.218036	0.212853	0.0201393	0.277086
Q8BGS2;Q8BGS2-2	Q8BGS2;Q8BGS2-2	Q8BGS2	BolA-like protein 2	Bola2	24.0905	22.9378	23.859	23.7911	24.1674	23.8827	24.4031	24.1604	24.5082	23.6275	24.3617	24.4291	24.4666	23.8507	24.3369	24.6301	4	4	4	4	0.00286218	0.287827	0.151278	0.746574	23.8251	24.1639	24.3954	24.4017	0.57035	0.23785	0.33885	0.00635	0.57035	0.23785	0.33885	0.00635	0.03021	0.24728	0.0202167	0.468196	++	+
Q6PD03	Q6PD03	Q6PD03	Serine/threonine-protein phosphatase 2A 56 kDa regulatory subunit alpha isoform	Ppp2r5a	24.7865	23.6319	23.8464	23.7297	24.1217	24.1289	24.3128	23.8403	24.0503	23.0989	23.341	23.521	24.8018	23.6436	23.5349	23.6452	4	4	4	4	0.0197388	0.580413	0.737459	0.3124	23.788	24.1253	23.431	23.6444	-0.35705	-0.4809	0.33725	0.2134	-0.35705	-0.4809	0.33725	0.2134	0.0693975	0.0268513	0.0207175	0.143128	+			+
Q99K41	Q99K41	Q99K41	EMILIN-1	Emilin1	21.6654	23.84	23.3495	22.9989	23.4259	23.5965	24.2071	23.2671	23.5662	23.7307	24.1925	24.1104	24.0776	23.624	24.0988	24.0513	4	4	4	4	0.109059	0.224938	0.262204	0.749886	23.1742	23.5112	23.9205	24.0645	0.74635	0.55325	0.337	0.1439	0.74635	0.55325	0.337	0.1439	0.00627126	0.0353761	0.0207967	0.248136		++		+
P06683	P06683	P06683	Complement component C9	C9	23.7214	23.8431	24.846	24.3321	24.3513	23.7028	24.4979	24.5343	23.8783	23.846	24.1841	24.4028	24.3362	23.4366	24.6675	24.0423	4	4	4	4	0.605192	0.373222	0.798879	0.890115	24.0876	24.4246	24.0312	24.1893	-0.0564	-0.23535	0.337	0.15805	-0.0564	-0.23535	0.337	0.15805	0.363625	0.151399	0.0207967	0.223939
O08738	O08738	O08738	Caspase-6;Caspase-6 subunit p18;Caspase-6 subunit p11	Casp6	23.7345	22.8157	23.1046	23.1583	23.384	24.2645	23.5513	23.3173	23.3538	22.801	23.2792	23.2562	23.514	24.1944	23.2475	23.205	4	4	4	4	0.818821	0.390657	0.193331	0.221653	23.1315	23.4676	23.2677	23.3807	0.13625	-0.0869	0.3362	0.11305	0.13625	-0.0869	0.3362	0.11305	0.362609	0.313098	0.0210519	0.305367
A2AGT5-2;A2AGT5-3;A2AGT5	A2AGT5-2;A2AGT5-3;A2AGT5	A2AGT5	Cytoskeleton-associated protein 5	Ckap5	23.2522	22.5577	22.6938	23.0714	23.2386	22.4061	23.2863	23.1985	23.3685	22.5117	22.1301	23.8524	23.7141	22.6428	23.5423	23.024	4	4	4	4	0.812183	0.239557	0.620285	0.591539	22.8826	23.2186	22.9401	23.2831	0.0575	0.0646	0.33595	0.34305	0.0575	0.0646	0.33595	0.34305	0.470257	0.473824	0.0211322	0.0370134
Q9D071;Q9D071-2;Q9D071-3	Q9D071;Q9D071-2;Q9D071-3	Q9D071	MMS19 nucleotide excision repair protein homolog	Mms19	23.1095	24.0392	23.3627	23.238	23.2336	24.4944	23.816	23.4532	23.7622	23.2774	23.6822	23.8568	24.1358	24.218	23.5723	23.4628	4	4	4	4	0.576189	0.74587	0.403312	0.418735	23.3004	23.6346	23.7222	23.8541	0.42185	0.21945	0.33425	0.13185	0.42185	0.21945	0.33425	0.13185	0.0876108	0.268452	0.021685	0.269792
P43024	P43024	P43024	Cytochrome c oxidase subunit 6A1, mitochondrial	Cox6a1	26.3656	27.9007	26.2314	24.5444	26.0112	28.6078	27.1406	26.1225	26.6143	28.595	27.1889	24.0305	23.6131	26.0696	26.4032	27.3917	4	4	4	4	0.360532	0.30387	0.466656	0.576323	26.2985	26.6315	26.9016	26.2364	0.6031	-0.39515	0.33305	-0.6652	0.6031	-0.39515	0.33305	-0.6652	0.0231385	0.0531163	0.0220825	0.000135869		+
Q99K67	Q99K67	Q99K67	Alpha-aminoadipic semialdehyde synthase, mitochondrial;Lysine ketoglutarate reductase;Saccharopine dehydrogenase	Aass	29.9224	29.6908	29.6535	29.7877	30.3594	29.9628	30.0032	30.1326	30.855	30.922	30.7849	30.5077	30.4263	31.3739	31.1535	30.6068	4	4	4	4	0.0030189	0.0862236	0.0208768	0.637869	29.7392	30.0679	30.8199	30.8802	1.0807	0.81225	0.32865	0.0602	1.0807	0.81225	0.32865	0.0602	0.000120321	0.0031661	0.0235931	0.41469	++	+++		++	+
P31001	P31001	P31001	Desmin	Des	25.5459	25.8658	25.8862	25.7311	26.1624	25.9433	26.409	26.0909	25.7245	26.0545	26.3654	25.8371	26.0201	25.9604	26.3865	25.9028	4	4	4	4	0.0630955	0.181965	0.0208766	0.7009	25.7985	26.1267	25.9458	25.9902	0.14735	-0.1364	0.3282	0.04445	0.14735	-0.1364	0.3282	0.04445	0.348076	0.25198	0.0237524	0.449067					+
P36916;P36916-2	P36916;P36916-2	P36916	Guanine nucleotide-binding protein-like 1	Gnl1	23.3534	NaN	23.5663	22.7324	23.4819	23.7348	23.8764	23.6253	23.7667	24.3723	23.6853	22.5791	22.7664	23.9346	23.0516	23.9393	3	4	4	4	0.520766	0.4528	0.198089	0.724517	23.3534	23.6801	23.726	23.4931	0.3726	-0.18695	0.32665	-0.2329	0.3726	-0.18695	0.32665	-0.2329	0.118511	0.196747	0.024308	0.0887515
P47964	P47964	P47964	60S ribosomal protein L36	Rpl36	27.0541	26.0098	27.2066	27.3677	27.4751	27.5364	27.4373	27.2641	27.5011	26.4537	26.8094	27.5123	27.8209	26.7768	27.6456	27.4223	4	4	4	4	0.480612	0.965576	0.189034	0.357761	27.1303	27.4562	27.1553	27.534	0.0249	0.07775	0.32585	0.3787	0.0249	0.07775	0.32585	0.3787	0.482926	0.455204	0.0245989	0.0236029
P27808	P27808	P27808	Alpha-1,3-mannosyl-glycoprotein 2-beta-N-acetylglucosaminyltransferase	Mgat1	21.7187	21.5676	22.0044	21.3605	22.2146	21.8943	22.0425	21.6462	22.2659	23.0836	22.0857	22.3387	22.2251	21.8609	22.1788	21.7728	4	4	4	4	0.0838301	0.250748	0.16559	0.146246	21.6431	21.9684	22.3023	22.0198	0.65915	0.05145	0.32525	-0.28245	0.65915	0.05145	0.32525	-0.28245	0.014265	0.492501	0.0248191	0.0535645		+
Q9D8N2	Q9D8N2	Q9D8N2	Protein FAM45A	Fam45a	23.0854	22.6742	22.7937	22.5329	23.1175	22.6494	23.2438	22.9994	23.1322	23.4013	22.8302	23.1092	23.3729	22.9473	22.9849	23.0441	4	4	4	4	0.147853	0.552875	0.231972	0.845617	22.734	23.0585	23.1207	23.0145	0.38675	-0.04395	0.3245	-0.1062	0.38675	-0.04395	0.3245	-0.1062	0.108935	0.370745	0.0250966	0.249321
O88736	O88736	O88736	3-keto-steroid reductase	Hsd17b7	25.7488	25.791	25.6452	26.2431	26.2164	25.6344	26.1602	26.0257	26.419	25.51	25.5483	26.3243	26.4595	26.0081	26.1563	26.4886	4	4	4	4	0.681128	0.0770648	0.445305	0.288297	25.7699	26.093	25.9363	26.3079	0.1664	0.21495	0.32305	0.3716	0.1664	0.21495	0.32305	0.3716	0.323657	0.273765	0.0256405	0.0258866
P70404	P70404	P70404	Isocitrate dehydrogenase [NAD] subunit gamma 1, mitochondrial	Idh3g	26.7767	26.0144	26.626	26.7446	27.0875	26.2282	27.0009	27.0129	26.6656	26.2377	26.7803	26.7459	26.8386	26.0517	27.0902	26.8327	4	4	4	4	0.439578	0.182327	0.321175	0.726164	26.6853	27.0069	26.7058	26.8357	0.02045	-0.17125	0.3216	0.1299	0.02045	-0.17125	0.3216	0.1299	0.476254	0.213065	0.0261943	0.273384
P07356;REV__Q8BND4	P07356	P07356	Annexin A2	Anxa2	27.0551	27.066	27.3016	27.1153	27.3902	26.9331	27.6588	27.434	27.3728	27.6988	28.1155	27.2989	27.5035	27.3029	28.0484	27.2516	4	4	4	4	0.0430303	0.288182	0.251087	0.728148	27.0907	27.4121	27.5358	27.4032	0.44515	-0.0089	0.32145	-0.1326	0.44515	-0.0089	0.32145	-0.1326	0.0752832	0.420119	0.0262521	0.207073	+
Q91X58	Q91X58	Q91X58	AN1-type zinc finger protein 2B	Zfand2b	21.59	NaN	21.205	21.2193	21.524	21.3706	21.6672	21.557	21.5585	21.6073	21.5528	22.2918	21.9286	21.5371	21.3449	21.5004	3	4	4	4	0.289115	0.777207	0.266432	0.45833	21.2193	21.5405	21.5829	21.5187	0.3636	-0.02175	0.3212	-0.06415	0.3636	-0.02175	0.3212	-0.06415	0.124904	0.401826	0.0263488	0.325041
P49817;P49817-2	P49817;P49817-2	P49817	Caveolin-1	Cav1	22.1072	NaN	22.6641	22.7615	22.4058	NaN	22.985	23.4777	22.8194	24.3735	25.3039	21.3907	21.9033	NaN	23.7094	21.9389	3	3	4	3	0.62602	0.571283	0.305592	0.405264	22.6641	22.985	23.5965	21.9389	0.93235	-1.0461	0.3209	-1.65755	0.93235	-1.0461	0.3209	-1.65755	0.00081511	3.19396e-05	0.0264652	0		+++		+++
Q99N42	Q99N42	Q99N42	Thymidine phosphorylase	Tymp	25.1418	24.6556	24.8308	24.7798	25.2536	25.0583	24.8457	25.1937	24.7547	24.7842	24.698	24.2319	25.0365	25.0359	24.5046	24.8205	4	4	4	4	0.211372	0.0576842	0.137687	0.245965	24.8053	25.126	24.7264	24.9282	-0.07895	-0.1978	0.3207	0.20185	-0.07895	-0.1978	0.3207	0.20185	0.33227	0.185926	0.026543	0.158118
P05366	P05366	P05366	Serum amyloid A-1 protein	Saa1	21.9015	NaN	21.342	20.8841	21.5467	20.0514	26.2573	21.7784	27.1814	24.8315	26.2556	26.2497	26.7216	28.0193	26.4555	26.7291	3	4	4	4	0.000713496	0.0657867	0.501614	0.209452	21.342	21.6626	26.2527	26.7253	4.91065	5.0628	0.32055	0.4727	4.91065	5.0628	0.32055	0.4727	0	0	0.0266015	0.00609621	+++	+++		+++
Q63961	Q63961	Q63961	Endoglin	Eng	23.8635	21.9948	24.4728	23.8992	24.178	23.6874	24.2237	24.2364	24.2314	23.118	24.0863	24.2838	24.4289	23.5379	24.7277	24.6113	4	4	4	4	0.313586	0.181274	0.408263	0.342149	23.8813	24.2009	24.1589	24.5201	0.2775	0.31925	0.3195	0.36125	0.2775	0.31925	0.3195	0.36125	0.19819	0.165237	0.027014	0.0295445
Q8VD04	Q8VD04	Q8VD04	GRIP1-associated protein 1	Gripap1	23.2989	23.9465	23.1371	23.2567	23.5973	NaN	23.8222	23.5564	23.1935	23.6235	23.4666	23.8095	23.8639	23.4699	23.5191	23.6784	4	3	4	4	0.609463	0.882941	0.279845	0.51686	23.2778	23.5973	23.545	23.5988	0.26725	0.00145	0.3195	0.0537	0.26725	0.00145	0.3195	0.0537	0.208376	0.434982	0.027014	0.428814
Q9JHH6;CON__Q2KIG3	Q9JHH6;CON__Q2KIG3	Q9JHH6	Carboxypeptidase B2	Cpb2	23.3372	23.3181	23.7582	23.4854	23.827	23.5465	24.1949	23.6328	23.6563	23.2132	23.8011	23.2996	24.0491	24.5391	24.003	23.5718	4	4	4	4	0.882651	0.431393	0.11974	0.0694376	23.4113	23.7299	23.4779	24.026	0.06665	0.29615	0.3186	0.5481	0.06665	0.29615	0.3186	0.5481	0.457476	0.186508	0.0273717	0.00172063
P49222	P49222	P49222	Erythrocyte membrane protein band 4.2	Epb42	21.7762	NaN	22.6663	22.9566	23.199	NaN	22.1776	22.9846	20.8508	NaN	21.5541	20.767	22.5639	21.1401	22.1211	21.089	3	3	3	4	0.0700599	0.253125	0.534762	0.19176	22.6663	22.9846	20.8508	21.6306	-1.8155	-1.354	0.3183	0.7798	-1.8155	-1.354	0.3183	0.7798	1.5935e-12	1.48773e-07	0.0274919	1.26468e-05		+++		+++
Q5RL79	Q5RL79	Q5RL79	Keratinocyte-associated protein 2	Krtcap2	23.2932	23.2205	23.7791	24.219	24.1533	23.1437	24.0024	23.706	23.6172	23.6311	24.0516	24.2418	24.3004	23.2177	23.8209	23.3863	4	4	4	4	0.0535997	0.566416	0.714994	0.50962	23.5361	23.8542	23.8413	23.6036	0.3052	-0.2506	0.31805	-0.23775	0.3052	-0.2506	0.31805	-0.23775	0.172203	0.138679	0.0275923	0.0846896
P04919-2;P04919	P04919-2;P04919	P04919	Band 3 anion transport protein	Slc4a1	26.8674	26.7791	27.4169	27.3006	27.7951	26.0105	27.0086	27.8056	26.0902	25.8614	26.1359	25.9808	26.5444	26.1	26.1503	26.4274	4	4	4	4	0.00406404	0.0832939	0.894868	0.069408	27.084	27.4019	26.0355	26.2889	-1.0485	-1.113	0.31785	0.25335	-1.0485	-1.113	0.31785	0.25335	2.22681e-05	1.10338e-05	0.0276729	0.0988289	++	+++		+++
Q3U2A8	Q3U2A8	Q3U2A8	Valine--tRNA ligase, mitochondrial	Vars2	23.0003	22.5713	22.5585	22.4522	23.0172	22.5454	22.7471	23.0722	23.0702	22.2516	22.645	23.1857	23.0561	21.8228	22.487	22.7464	4	4	4	4	0.560161	0.135853	0.290477	0.472121	22.5649	22.8821	22.8576	22.6167	0.2927	-0.26545	0.31725	-0.2409	0.2927	-0.26545	0.31725	-0.2409	0.183649	0.127013	0.0279158	0.0821271
Q8BH79-2;Q8BH79;Q8BH79-4;Q8BH79-3	Q8BH79-2;Q8BH79;Q8BH79-4	Q8BH79	Anoctamin-10	Ano10	21.1435	21.2762	21.129	21.1224	21.4419	21.4624	21.5786	21.3971	21.6759	21.4314	21.4825	21.8898	22.0524	21.5895	21.9188	21.2777	4	4	4	4	0.0403491	0.220436	0.00128857	0.676788	21.1363	21.4521	21.5792	21.7542	0.44295	0.302	0.3159	0.17495	0.44295	0.302	0.3159	0.17495	0.0763873	0.180967	0.0284689	0.19688	+				++
Q8CI75;Q8CI75-2	Q8CI75;Q8CI75-2	Q8CI75	DIS3-like exonuclease 2	Dis3l2	21.3321	NaN	21.2882	21.2626	21.5351	21.6375	21.9201	21.5695	22.3922	21.6501	21.1857	21.3158	22.4517	22.6063	21.6133	21.2787	3	4	4	4	0.452737	0.435414	0.021092	0.435687	21.2882	21.6035	21.4829	22.0325	0.19475	0.429	0.3153	0.54955	0.19475	0.429	0.3153	0.54955	0.288705	0.0862405	0.0287176	0.00167662					+
Q8CFE6	Q8CFE6	Q8CFE6	Sodium-coupled neutral amino acid transporter 2	Slc38a2	NaN	NaN	NaN	NaN	NaN	NaN	NaN	NaN	21.6153	NaN	21.4268	21.9332	21.18	21.1596	21.745	20.6806	0	0	3	4	#DIV/0!	#DIV/0!	#DIV/0!	0.137702	#NUM!	#NUM!	21.6153	21.1698	#NUM!	#NUM!	#NUM!	-0.4455	excluded	excluded	excluded	-0.4455	#N/A	#N/A	#N/A	0.00664611
Q8C3X4;Q8C3X4-2	Q8C3X4;Q8C3X4-2	Q8C3X4	Translation factor Guf1, mitochondrial	Guf1	21.5995	20.5718	21.4047	22.2188	22.3096	21.4092	21.6611	21.973	22.1273	NaN	21.9173	22.4119	22.4707	21.6922	21.7015	21.7135	4	4	3	4	0.063771	0.661779	0.367804	0.331799	21.5021	21.8171	22.1273	21.7075	0.6252	-0.10955	0.31495	-0.4198	0.6252	-0.10955	0.31495	-0.4198	0.0192	0.284341	0.0288635	0.00965317		+
Q61694	Q61694	Q61694	3 beta-hydroxysteroid dehydrogenase type 5	Hsd3b5	29.1409	28.511	28.7149	28.795	29.0194	29.1198	28.9097	29.3008	28.6036	28.6209	28.5051	28.5063	28.9994	28.6171	28.7189	28.813	4	4	4	4	0.181309	0.0840721	0.113244	0.0609236	28.755	29.0696	28.5549	28.766	-0.2	-0.30365	0.31465	0.211	-0.2	-0.30365	0.31465	0.211	0.18694	0.100194	0.0289891	0.146161
Q99J45	Q99J45	Q99J45	Nuclear receptor-binding protein	Nrbp1	20.8816	21.7086	21.365	20.6293	20.9762	21.9524	21.1754	21.7003	22.063	22.2472	21.6701	21.2442	20.9324	21.7814	21.3943	22.1756	4	4	4	4	0.0380685	0.465244	0.392844	0.523733	21.1233	21.4378	21.8666	21.5879	0.74325	0.15	0.31455	-0.2787	0.74325	0.15	0.31455	-0.2787	0.00646663	0.355691	0.029031	0.0557657	+	++
Q9CQJ8	Q9CQJ8	Q9CQJ8	NADH dehydrogenase [ubiquinone] 1 beta subcomplex subunit 9	Ndufb9	26.7729	25.8679	26.7312	26.7459	27.1354	27.0971	27.0083	26.0221	26.8373	27.0745	26.8469	26.1502	26.3201	26.0234	26.0347	26.7975	4	4	4	4	0.632958	0.317026	0.440166	0.160096	26.7386	27.0527	26.8421	26.1774	0.10355	-0.8753	0.31415	-0.6647	0.10355	-0.8753	0.31415	-0.6647	0.406512	0.000371997	0.0291994	0.000137275				+++
P02468	P02468	P02468	Laminin subunit gamma-1	Lamc1	22.4284	22.3494	22.5026	22.5463	22.6808	22.8157	22.8423	22.7433	22.9837	22.0276	23.388	22.5151	22.7599	21.2909	23.0731	22.6291	4	4	4	4	0.394177	0.470822	0.00159181	0.577756	22.4655	22.7795	22.7494	22.6945	0.2839	-0.085	0.314	-0.0549	0.2839	-0.085	0.314	-0.0549	0.191984	0.315566	0.0292627	0.342887					++
O70194	O70194	O70194	Eukaryotic translation initiation factor 3 subunit D	Eif3d	27.3045	24.2047	26.949	26.8069	27.3022	26.1038	27.2658	27.1154	27.3221	26.0111	27.2579	27.3148	27.6695	23.536	27.4934	27.3957	4	4	4	4	0.193327	0.595836	0.457499	0.690221	26.8779	27.1906	27.2863	27.4445	0.4084	0.25395	0.31265	0.1582	0.4084	0.25395	0.31265	0.1582	0.0953812	0.229514	0.0298378	0.22369
Q8BYM8	Q8BYM8	Q8BYM8	Probable cysteine--tRNA ligase, mitochondrial	Cars2	20.8951	21.2616	21.0062	20.5319	21.3348	21.1915	20.782	21.3615	20.5527	21.0308	21.2374	21.4086	21.4021	20.9083	21.1188	21.1413	4	4	4	4	0.662473	0.872925	0.273832	0.704043	20.9506	21.2632	21.1341	21.1301	0.18345	-0.1331	0.3125	-0.00405	0.18345	-0.1331	0.3125	-0.00405	0.302424	0.25585	0.0299023	0.446324
P60605	P60605	P60605	Ubiquitin-conjugating enzyme E2 G2	Ube2g2	23.467	NaN	23.6175	23.7711	23.973	NaN	23.93	23.7125	24.0218	22.7611	23.9507	24.2391	23.9575	NaN	23.9186	24.1423	3	3	4	3	0.0197428	0.459326	0.101261	0.491732	23.6175	23.93	23.9862	23.9575	0.36875	0.0275	0.3125	-0.02875	0.36875	0.0275	0.3125	-0.02875	0.121217	0.472751	0.0299023	0.395146	+
Q80XI3-2;Q80XI3-4;Q80XI3;Q80XI3-3	Q80XI3-2;Q80XI3-4;Q80XI3;Q80XI3-3	Q80XI3	Eukaryotic translation initiation factor 4 gamma 3	Eif4g3	22.289	22.0406	21.66	21.6891	22.1909	22.2166	22.1638	21.9388	21.658	22.8166	21.8151	22.1618	22.8312	22.4316	22.1551	21.7345	4	4	4	4	0.568527	0.441252	0.271627	0.630392	21.8649	22.1773	21.9885	22.2934	0.1236	0.116	0.3125	0.3049	0.1236	0.116	0.3125	0.3049	0.379414	0.401744	0.0299023	0.0576787
Q91WS4	Q91WS4	Q91WS4	S-methylmethionine--homocysteine S-methyltransferase BHMT2	Bhmt2	21.7892	NaN	21.7527	21.6677	21.8677	22.1098	22.1792	22.0192	21.9854	NaN	21.6476	22.1895	22.6504	22.0116	21.912	22.4024	3	4	3	4	0.376229	0.462332	0.0128822	0.251382	21.7527	22.0645	21.9854	22.207	0.2327	0.1425	0.3118	0.2216	0.2327	0.1425	0.3118	0.2216	0.24491	0.365696	0.0302047	0.133088					+
Q8VCU1;Q8VCU1-2	Q8VCU1;Q8VCU1-2	Q8VCU1	Carboxylesterase 3B	Ces3b	29.7338	29.8142	29.6073	29.4944	29.9505	30.0585	29.8007	30.0136	29.4365	29.3385	29.1045	29.1047	29.4398	29.3931	29.6073	29.8771	4	4	4	4	0.00292789	0.0589799	0.0185259	0.0548961	29.6705	29.9821	29.2216	29.5236	-0.44895	-0.4585	0.3115	0.30195	-0.44895	-0.4585	0.3115	0.30195	0.0339129	0.0323563	0.0303351	0.0595955	++	+		+	+
Q6DYE8	Q6DYE8	Q6DYE8	Ectonucleotide pyrophosphatase/phosphodiesterase family member 3;Alkaline phosphodiesterase I;Nucleotide pyrophosphatase	Enpp3	21.9919	22.8172	22.4782	22.2448	22.6532	22.0973	23.3924	22.6921	23.1819	22.367	22.5453	23.0769	23.544	22.4266	23.6044	23.0391	4	4	4	4	0.349081	0.0608692	0.351073	0.330742	22.3615	22.6726	22.8111	23.2916	0.4496	0.6189	0.31115	0.48045	0.4496	0.6189	0.31115	0.48045	0.073087	0.0206243	0.0304878	0.0053928				+
Q9D1Q4	Q9D1Q4	Q9D1Q4	Dolichol-phosphate mannosyltransferase subunit 3	Dpm3	22.9739	22.7188	23.0282	23.1855	23.4726	22.7181	23.3898	23.2326	23.3809	23.1695	23.3839	23.8304	23.8353	22.9613	23.5681	23.4047	4	4	4	4	0.00519477	0.0124176	0.299837	0.996103	23.001	23.3112	23.3824	23.4864	0.38135	0.1752	0.31015	0.104	0.38135	0.1752	0.31015	0.104	0.112522	0.322827	0.0309276	0.323203	++		+
P03958	P03958	P03958	Adenosine deaminase	Ada	22.7398	22.3727	22.6909	22.7081	22.8185	23.3181	22.1603	23.2002	22.9088	22.2018	22.4975	23.1122	22.7337	22.6315	22.684	23.0039	4	4	4	4	0.740388	0.685595	0.424761	0.725302	22.6995	23.0093	22.7032	22.7088	0.00365	-0.3005	0.30985	0.0057	0.00365	-0.3005	0.30985	0.0057	0.451139	0.102235	0.0310606	0.466825
Q8K4H1;Q8K4H1-2	Q8K4H1;Q8K4H1-2	Q8K4H1	Kynurenine formamidase	Afmid	25.4737	24.8628	25.3623	24.9816	25.2559	25.5424	25.4211	25.6534	24.8135	24.3791	24.4751	24.2865	25.1679	24.6744	24.5546	24.8651	4	4	4	4	0.00374089	0.0409165	0.141882	0.114272	25.172	25.4817	24.4271	24.7698	-0.74485	-0.712	0.3098	0.34265	-0.74485	-0.712	0.3098	0.34265	0.00164216	0.00275913	0.0310828	0.0371934	++	++	+	++
P19639	P19639	P19639	Glutathione S-transferase Mu 3	Gstm3	26.8045	27.023	26.3659	26.8225	27.3229	27.2183	26.7817	27.0273	27.3701	27.7039	26.7459	27.1559	26.7819	26.9142	26.9563	27.5095	4	4	4	4	0.0090705	0.851442	0.118549	0.460197	26.8135	27.1228	27.263	26.9352	0.4495	-0.18755	0.3093	-0.32775	0.4495	-0.18755	0.3093	-0.32775	0.0731358	0.196139	0.0313055	0.0320527	++
Q9CQW9	Q9CQW9	Q9CQW9	Interferon-induced transmembrane protein 3	Ifitm3	24.7991	23.9889	24.8046	24.9895	25.2169	23.625	25.394	25.0034	25.8895	24.7259	25.5048	25.5813	25.7396	25.7341	25.9002	25.4467	4	4	4	4	0.00547747	0.114002	0.73685	0.352579	24.8019	25.1101	25.5431	25.7369	0.7412	0.6267	0.3083	0.1938	0.7412	0.6267	0.3083	0.1938	0.00659876	0.0192815	0.0317551	0.169154	++	++		+
Q9Z0R6-2;Q9Z0R6	Q9Z0R6-2;Q9Z0R6	Q9Z0R6	Intersectin-2	Itsn2	22.8737	22.6666	22.6804	22.5246	22.966	22.9968	22.8886	23.0129	22.8106	22.1967	22.5029	23.0944	23.3397	22.5739	22.9017	22.5235	4	4	4	4	0.882651	0.561629	0.0232252	0.521987	22.6735	22.9814	22.6568	22.7378	-0.01675	-0.2436	0.3079	0.08105	-0.01675	-0.2436	0.3079	0.08105	0.420912	0.144425	0.0319364	0.37021					+
Q8BIQ5-2;Q8BIQ5;Q8C7E9	Q8BIQ5-2;Q8BIQ5	Q8BIQ5	Cleavage stimulation factor subunit 2	Cstf2	21.6127	21.1322	21.7762	22.2231	22.04	21.1447	22.2357	21.9642	22.3013	21.2573	22.0462	22.4411	22.3982	21.3493	22.3757	22.0512	4	4	4	4	0.079726	0.0436698	0.644496	0.931848	21.6944	22.0021	22.1737	22.2135	0.4793	0.21135	0.30765	0.0397	0.4793	0.21135	0.30765	0.0397	0.0596641	0.278053	0.0320501	0.459522			+
Q61235	Q61235	Q61235	Beta-2-syntrophin	Sntb2	21.6887	NaN	21.6052	22.1752	22.0133	21.979	22.0255	21.8475	22.1579	21.1204	22.1964	22.1403	21.8861	21.8114	22.323	22.1301	3	4	4	4	0.216388	0.612498	0.507357	0.663541	21.6887	21.9962	22.1491	22.0081	0.4604	0.01195	0.30745	-0.141	0.4604	0.01195	0.30745	-0.141	0.067961	0.450154	0.0321414	0.194574
Q8BK30	Q8BK30	Q8BK30	NADH dehydrogenase [ubiquinone] flavoprotein 3, mitochondrial	Ndufv3	23.739	23.9774	24.2757	24.6989	24.4644	24.36	24.6026	24.4035	24.0887	23.6167	23.5573	24.5881	24.6436	23.6514	24.4048	23.8591	4	4	4	4	0.418306	0.204912	0.264759	0.614351	24.1266	24.434	23.8527	24.132	-0.27385	-0.302	0.3074	0.27925	-0.27385	-0.302	0.3074	0.27925	0.121571	0.101259	0.0321642	0.0760573
Q8BH59	Q8BH59	Q8BH59	Calcium-binding mitochondrial carrier protein Aralar1	Slc25a12	26.623	26.376	26.5288	26.6392	27.0506	26.4648	27.0114	26.7544	26.4934	26.4355	26.5678	26.7637	26.9374	26.8197	27.1655	26.7121	4	4	4	4	0.695384	0.462939	0.131081	0.0321805	26.5759	26.8829	26.5306	26.8786	-0.0453	-0.00435	0.307	0.34795	-0.0453	-0.00435	0.307	0.34795	0.379418	0.42664	0.0323474	0.0348648
O54941	O54941	O54941	SWI/SNF-related matrix-associated actin-dependent regulator of chromatin subfamily E member 1	Smarce1	20.846	NaN	20.8438	21.0167	21.142	21.1624	21.1163	21.1922	21.1885	20.8805	21.5993	21.6081	21.2848	21.1268	21.6523	21.1063	3	4	4	4	0.042571	0.396044	0.0398107	0.90685	20.846	21.1522	21.3939	21.2058	0.5479	0.0536	0.3062	-0.1881	0.5479	0.0536	0.3062	-0.1881	0.0360263	0.489445	0.0327165	0.133301	+	+			+
P70441;P70441-2	P70441	P70441	Na(+)/H(+) exchange regulatory cofactor NHE-RF1	Slc9a3r1	27.3629	27.1931	27.4928	27.4855	27.8787	27.4543	27.7002	27.7591	27.5274	27.2817	27.4008	27.6465	27.9691	27.6793	27.7202	27.7338	4	4	4	4	0.272805	0.250842	0.0343899	0.023796	27.4242	27.7296	27.4641	27.727	0.0399	-0.00265	0.30545	0.2629	0.0399	-0.00265	0.30545	0.2629	0.494916	0.429082	0.0330656	0.0899125					+
P37040	P37040	P37040	NADPH--cytochrome P450 reductase	Por	29.4042	29.1823	29.1769	29.3925	29.6944	29.4698	29.6562	29.5286	30.1836	30.2595	30.1613	30.276	30.0563	30.1131	30.3991	30.4304	4	4	4	4	0.000710779	0.0100081	0.0116904	0.784169	29.2874	29.5924	30.2216	30.2561	0.93415	0.6637	0.305	0.03455	0.93415	0.6637	0.305	0.03455	0.000797626	0.0138795	0.0332765	0.470889	+++	+++	+	+	+
P56183-2;P56183-3;P56183	P56183-2;P56183-3;P56183	P56183	Ribosomal RNA processing protein 1 homolog A	Rrp1	NaN	20.9906	NaN	21.5563	NaN	NaN	22.0969	NaN	21.9503	21.1409	22.1147	22.5486	22.6652	21.7876	NaN	22.4864	2	1	4	3	0.404301	#DIV/0!	#DIV/0!	0.390363	21.2735	22.0969	22.0325	22.4864	0.75905	0.3895	0.82345	0.4539	excluded	excluded	excluded	0.4539	#N/A	#N/A	#N/A	0.00815039
P48774	P48774	P48774	Glutathione S-transferase Mu 5	Gstm5	24.1534	23.8353	24.258	23.9171	24.4333	24.9029	24.15	24.2466	23.6677	23.7014	23.9836	23.854	24.1486	23.9013	23.9361	23.9635	4	4	4	4	0.082566	0.0961324	0.101041	0.0921672	24.0353	24.34	23.7777	23.9498	-0.25755	-0.39015	0.3047	0.1721	-0.25755	-0.39015	0.3047	0.1721	0.134402	0.0551262	0.0334178	0.201299
Q91WU2	Q91WU2	Q91WU2	Solute carrier family 22 member 7	Slc22a7	NaN	NaN	20.4549	NaN	21.3055	20.9063	21.5625	21.0928	20.798	NaN	20.0907	20.9965	22.2724	NaN	21.7324	21.2596	1	4	3	3	#DIV/0!	0.244179	#DIV/0!	0.0487408	20.4549	21.1991	20.798	21.7324	0.3431	0.53325	0.74425	0.9344	excluded	0.53325	excluded	0.9344	#N/A	0.0413004	#N/A	1.98059e-07				+
Q9QXF8	Q9QXF8	Q9QXF8	Glycine N-methyltransferase	Gnmt	31.6567	31.6444	31.7673	31.5184	32.0515	32.0419	31.6289	31.8678	31.6339	31.4599	31.3073	31.3499	31.8892	31.4732	31.3571	31.579	4	4	4	4	0.105962	0.0336012	0.080124	0.357928	31.6506	31.9549	31.4049	31.5261	-0.24565	-0.42875	0.3043	0.1212	-0.24565	-0.42875	0.3043	0.1212	0.144337	0.041075	0.0336068	0.28969			+	+
Q9JHU9	Q9JHU9	Q9JHU9	Inositol-3-phosphate synthase 1	Isyna1	21.9571	21.8348	21.7508	22.0842	22.8748	21.5231	24.6557	21.4645	24.7706	23.3108	22.7119	24.6986	25.0673	24.5045	25.9335	25.4535	4	4	4	4	0.0216689	0.0201587	0.406928	0.0715208	21.8959	22.1989	24.0047	25.2604	2.10875	3.06145	0.303	1.2557	2.10875	3.06145	0.303	1.2557	1.59095e-13	0	0.0342275	3.55771e-12	+	+++	+	+++
Q9DCA2	Q9DCA2	Q9DCA2	28S ribosomal protein S11, mitochondrial	Mrps11	23.0094	NaN	22.9932	23.4008	22.9198	23.4464	23.1783	23.4711	23.3962	23.0167	23.0649	23.3298	23.2832	23.3917	23.0506	23.1943	3	4	4	4	0.440335	0.872483	0.550293	0.821859	23.0094	23.3124	23.1974	23.2387	0.18795	-0.0736	0.30295	0.0414	0.18795	-0.0736	0.30295	0.0414	0.296926	0.330546	0.0342515	0.455776
Q61147;CON__ENSEMBL:ENSBTAP00000031900	Q61147	Q61147	Ceruloplasmin	Cp	27.334	26.5552	27.446	27.6053	27.7316	26.8103	27.9268	27.6503	28.4002	28.1365	28.2878	28.0344	28.3068	28.7661	28.0845	27.8641	4	4	4	4	0.0265811	0.182772	0.419099	0.855211	27.39	27.691	28.2122	28.1957	0.82215	0.5047	0.30095	-0.0165	0.82215	0.5047	0.30095	-0.0165	0.00286363	0.0511245	0.0352253	0.42036	+	++
Q6NZB0	Q6NZB0	Q6NZB0	DnaJ homolog subfamily C member 8	Dnajc8	22.6743	23.3033	23.0943	22.9387	23.4674	23.2146	23.3695	23.2648	23.4892	22.5232	23.3538	23.4086	23.7093	23.2845	23.7436	23.5862	4	4	4	4	0.616739	0.0322297	0.0851759	0.189958	23.0165	23.3171	23.3812	23.6478	0.3647	0.3306	0.30065	0.26655	0.3647	0.3306	0.30065	0.26655	0.12411	0.155385	0.0353733	0.0866674			+
Q58A65-2;Q58A65;Q58A65-5;Q58A65-6;Q58A65-4;Q58A65-3;Q9ESN9-2;Q9ESN9-3;Q9ESN9-5;Q9ESN9-4;Q9ESN9;Q9ESN9-6	Q58A65-2;Q58A65;Q58A65-5;Q58A65-6;Q58A65-4;Q58A65-3	Q58A65	C-Jun-amino-terminal kinase-interacting protein 4	Spag9	23.3672	22.9903	23.1958	23.327	23.5515	23.6998	23.5723	23.5482	23.4768	23.4819	23.7417	23.6476	23.8952	23.4377	23.5608	23.5291	4	4	4	4	0.0335061	0.925027	0.0152018	0.881372	23.2614	23.5619	23.5648	23.545	0.30335	-0.01695	0.3005	-0.0198	0.30335	-0.01695	0.3005	-0.0198	0.173868	0.408637	0.0354475	0.413531	+				+
Q9JJZ4	Q9JJZ4	Q9JJZ4	Ubiquitin-conjugating enzyme E2 J1	Ube2j1	21.2965	21.3403	21.5588	21.765	21.718	21.2253	21.848	21.7813	22.1908	22.1953	21.8386	22.5592	22.3815	22.1731	22.0513	21.9238	4	4	4	4	0.0160973	0.0841233	0.425973	0.732834	21.4496	21.7497	22.193	22.1122	0.7435	0.36255	0.3001	-0.08085	0.7435	0.36255	0.3001	-0.08085	0.00645067	0.129773	0.0356459	0.293839	+	++
Q9DCH6	Q9DCH6	Q9DCH6	AN1-type zinc finger protein 6	Zfand6	21.3136	21.6151	21.7977	21.6045	22.0371	21.7738	21.8008	22.0186	21.1145	20.6048	21.4174	21.9761	21.896	21.6205	21.5209	21.3666	4	4	4	4	0.363087	0.082571	0.0417333	0.354848	21.6098	21.9097	21.266	21.5707	-0.34385	-0.339	0.2999	0.30475	-0.34385	-0.339	0.2999	0.30475	0.0762703	0.0792938	0.0357455	0.057775					+
O89053	O89053	O89053	Coronin-1A	Coro1a	24.2991	24.1471	24.7476	24.4103	24.6806	24.3629	24.8557	24.6277	23.9745	24.4951	24.5367	24.4015	25.3441	24.5485	24.8383	24.0431	4	4	4	4	0.761383	0.826479	0.209666	0.3161	24.3547	24.6542	24.4483	24.6934	0.0936	0.03925	0.29945	0.2451	0.0936	0.03925	0.29945	0.2451	0.420136	0.489889	0.0359704	0.107038
P51910	P51910	P51910	Apolipoprotein D	Apod	21.3478	20.7741	20.7603	20.9623	21.0054	21.3288	20.2761	21.3991	21.0597	21.6368	22.0503	21.6347	21.1036	NaN	21.028	20.7448	4	4	4	3	0.153329	0.88713	0.893369	0.0456901	20.8682	21.1671	21.6358	21.028	0.76755	-0.1391	0.2989	-0.60775	0.76755	-0.1391	0.2989	-0.60775	0.00506973	0.248837	0.0362468	0.000424646		++
Q9JLI6;Q9JLI6-2	Q9JLI6;Q9JLI6-2	Q9JLI6	Selenocysteine lyase	Scly	26.6306	27.0485	26.5689	26.5308	26.9179	26.8776	26.928	26.7191	26.8926	27.0738	26.5108	27.0119	27.0233	27.1302	26.8707	26.9498	4	4	4	4	0.240892	0.158883	0.268837	0.42737	26.5998	26.8978	26.9522	26.9866	0.3525	0.0888	0.298	0.0343	0.3525	0.0888	0.298	0.0343	0.133114	0.439632	0.0367029	0.471442
Q8R1U1	Q8R1U1	Q8R1U1	Conserved oligomeric Golgi complex subunit 4	Cog4	21.2019	NaN	21.4435	21.5449	21.6498	21.8	21.7582	21.7245	21.7702	21.7144	21.5696	21.5374	22.0708	21.5712	21.6005	21.9294	3	4	4	4	0.318787	0.722352	0.0691654	0.34149	21.4435	21.7413	21.642	21.7649	0.1985	0.0236	0.29785	0.12295	0.1985	0.0236	0.29785	0.12295	0.284218	0.467073	0.0367793	0.286374
Q6IRU2	Q6IRU2	Q6IRU2	Tropomyosin alpha-4 chain	Tpm4	26.2081	26.1919	26.4012	26.4075	26.91	26.2114	26.7959	26.4079	26.6465	26.1635	26.6495	27.0496	27.064	26.5085	26.9229	26.6911	4	4	4	4	0.107032	0.0159644	0.188047	0.472671	26.3047	26.6019	26.648	26.807	0.34335	0.2051	0.29725	0.159	0.34335	0.2051	0.29725	0.159	0.140155	0.285574	0.0370865	0.222364			+
Q61292	Q61292	Q61292	Laminin subunit beta-2	Lamb2	21.7974	22.0226	22.1881	21.8944	22.3543	22.1876	22.0964	22.3235	21.7087	22.1073	22.6206	21.8687	21.8573	21.6907	22.2459	21.8641	4	4	4	4	0.45012	0.132321	0.047451	0.51593	21.9585	22.2555	21.988	21.8607	0.0295	-0.39485	0.29705	-0.1273	0.0295	-0.39485	0.29705	-0.1273	0.489829	0.0532352	0.0371894	0.215198					+
O35682	O35682	O35682	Myeloid-associated differentiation marker	Myadm	21.9849	21.4226	NaN	21.4259	21.7227	21.1129	22.2022	NaN	21.8922	22.0159	NaN	21.7186	22.2269	20.9434	22.3206	21.9505	3	3	3	4	0.31439	0.519957	0.863501	0.965476	21.4259	21.7227	21.8922	22.0887	0.4663	0.366	0.2968	0.1965	0.4663	0.366	0.2968	0.1965	0.0652805	0.127193	0.0373183	0.165399
Q8CIP4	Q8CIP4	Q8CIP4	MAP/microtubule affinity-regulating kinase 4	Mark4	20.7669	21.2452	20.7036	21.6616	21.4525	20.4156	21.9625	21.1492	21.2662	22.6244	21.6146	21.3809	21.3657	21.4012	21.7297	20.8216	4	4	4	4	0.172785	0.799117	0.716724	0.329082	21.0061	21.3009	21.4977	21.3834	0.4917	0.0826	0.2948	-0.1143	0.4917	0.0826	0.2948	-0.1143	0.0546668	0.448359	0.0383626	0.235892
P49429	P49429	P49429	4-hydroxyphenylpyruvate dioxygenase	Hpd	31.73	31.7166	31.5921	31.5188	31.9685	31.9507	31.852	31.9472	31.7013	31.3021	31.4184	31.7382	31.8404	31.6421	31.9751	31.7531	4	4	4	4	0.508423	0.258666	0.00516594	0.0929522	31.6544	31.9489	31.5598	31.7967	-0.0945	-0.1522	0.2946	0.2369	-0.0945	-0.1522	0.2946	0.2369	0.311297	0.233888	0.0384684	0.115675					++
Q8VHG0;P97501	Q8VHG0	Q8VHG0	Dimethylaniline monooxygenase [N-oxide-forming] 4	Fmo4	22.9071	23.926	22.8467	22.9519	23.4117	23.1158	23.3318	22.8676	23.5617	23.9937	22.6789	23.4476	23.9465	23.3022	23.2096	22.8142	4	4	4	4	0.260077	0.425691	0.937071	0.786271	22.9295	23.2238	23.5046	23.2559	0.57515	0.0321	0.2943	-0.24875	0.57515	0.0321	0.2943	-0.24875	0.0290733	0.479456	0.0386274	0.0759959		+
P10852;P10852-2	P10852;P10852-2	P10852	4F2 cell-surface antigen heavy chain	Slc3a2	22.8587	22.8765	23.5979	22.89	23.2936	21.9639	23.5462	23.0613	23.8848	23.0145	23.8298	23.9973	24.0391	23.8743	23.4786	23.6819	4	4	4	4	0.0919605	0.145578	0.829601	0.748887	22.8833	23.1775	23.8573	23.7781	0.97405	0.60065	0.2942	-0.0792	0.97405	0.60065	0.2942	-0.0792	0.000488522	0.0240783	0.0386806	0.29686		+++		+
Q8R0W0	Q8R0W0	Q8R0W0	Epiplakin	Eppk1	28.671	28.6085	28.6097	28.7412	29.0755	28.4037	29.1897	28.7894	29.1321	29.3491	28.9165	29.0285	29.2421	29.3905	29.5308	29.2429	4	4	4	4	0.0233134	0.0704239	0.32435	0.0810004	28.6403	28.9325	29.0803	29.3167	0.43995	0.38425	0.2921	0.2364	0.43995	0.38425	0.2921	0.2364	0.0779128	0.11414	0.0398102	0.116217	+
Q91VA0;Q91VA0-2;Q8K0L3;Q8K0L3-3;Q8K0L3-2	Q91VA0;Q91VA0-2	Q91VA0	Acyl-coenzyme A synthetase ACSM1, mitochondrial	Acsm1	31.1143	30.7255	30.6513	30.7857	30.977	31.1645	30.9994	31.096	30.8243	30.7078	30.6742	31.043	30.9437	30.5058	30.8555	30.931	4	4	4	4	0.954977	0.170061	0.0957526	0.980819	30.7556	31.0477	30.766	30.8933	0.01045	-0.15445	0.2921	0.1272	0.01045	-0.15445	0.2921	0.1272	0.461286	0.231371	0.0398102	0.278396
Q99PT1	Q99PT1	Q99PT1	Rho GDP-dissociation inhibitor 1	Arhgdia	28.6729	28.2707	28.6627	28.7729	29.0274	28.5219	28.981	28.9365	28.9347	28.6884	28.7984	29.0622	29.0109	28.6202	28.9942	28.8392	4	4	4	4	0.0174623	0.989535	0.141838	0.969838	28.6678	28.9588	28.8666	28.9167	0.19875	-0.04205	0.29095	0.05015	0.19875	-0.04205	0.29095	0.05015	0.283921	0.373376	0.0404401	0.436567	+
O35609	O35609	O35609	Secretory carrier-associated membrane protein 3	Scamp3	24.5693	24.3746	24.603	24.7102	25.2232	24.2352	25.058	24.6957	25.2305	25.0406	25.1053	25.229	25.3841	24.735	25.3305	25.117	4	4	4	4	0.000929762	0.0208234	0.363599	0.953314	24.5861	24.8768	25.1671	25.2238	0.581	0.3469	0.2907	0.0566	0.581	0.3469	0.2907	0.0566	0.0277361	0.141929	0.0405781	0.4225	+++	+	+
Q8K3J1	Q8K3J1	Q8K3J1	NADH dehydrogenase [ubiquinone] iron-sulfur protein 8, mitochondrial	Ndufs8	26.372	25.799	26.6455	26.6337	26.6566	26.9559	26.3272	26.9295	26.6987	26.1606	26.9292	26.6139	26.6816	25.289	26.8531	26.6461	4	4	4	4	0.0723505	0.510343	0.204231	0.587101	26.5029	26.7931	26.6563	26.6639	0.15345	-0.1292	0.2902	0.00755	0.15345	-0.1292	0.2902	0.00755	0.340182	0.260464	0.0408553	0.470727
Q9R1C7-2;Q9R1C7	Q9R1C7-2;Q9R1C7	Q9R1C7	Pre-mRNA-processing factor 40 homolog A	Prpf40a	22.1773	22.6956	22.3541	22.5093	22.7884	23.7662	22.655	22.4203	22.6008	23.68	22.652	22.816	22.8353	23.235	22.7153	22.2633	4	4	4	4	0.0538213	0.369609	0.211875	0.606943	22.4317	22.7217	22.734	22.7753	0.3023	0.0536	0.29	0.0413	0.3023	0.0536	0.29	0.0413	0.174817	0.489445	0.0409665	0.455997
A6H8H2;A6H8H2-2	A6H8H2;A6H8H2-2	A6H8H2	DENN domain-containing protein 4C	Dennd4c	26.7682	27.1911	27.389	26.7869	26.9162	27.2063	27.8265	27.3471	26.375	26.4065	26.8679	26.3089	26.5539	25.6835	27.1492	26.9851	4	4	4	4	0.00756817	0.075901	0.281445	0.784111	26.989	27.2767	26.3908	26.7695	-0.59825	-0.5072	0.2877	0.37875	-0.59825	-0.5072	0.2877	0.37875	0.00846882	0.0214084	0.0422641	0.0235875	++	++		+
P18528	P18528	P18528	Ig heavy chain V region 6.96		21.2926	21.2857	20.9411	21.5487	21.7475	23.3318	21.4056	21.3512	21.3464	NaN	20.8467	21.9713	21.2797	21.1386	21.6077	21.1176	4	4	3	4	0.494556	0.290159	0.23593	0.7896	21.2891	21.5765	21.3464	21.2092	0.05725	-0.3674	0.2874	-0.13725	0.05725	-0.3674	0.2874	-0.13725	0.470607	0.0650397	0.0424358	0.200096
Q9D939	Q9D939	Q9D939	Sulfotransferase 1C2	Sult1c2	22.0081	21.958	21.531	21.5402	22.3957	21.9166	21.6912	22.1544	21.3193	21.8535	21.2254	21.3212	21.6674	21.5797	21.0233	21.1042	4	4	4	4	0.080284	0.0175869	0.211163	0.705354	21.7491	22.0355	21.3203	21.3419	-0.42885	-0.69355	0.2864	0.0217	-0.42885	-0.69355	0.2864	0.0217	0.0400147	0.00338878	0.0430121	0.499335		+	+	++
P16331	P16331	P16331	Phenylalanine-4-hydroxylase	Pah	31.0537	30.7686	30.8577	30.8717	31.0447	31.4432	31.1822	31.1199	30.6274	30.3316	30.5567	30.6149	30.8356	30.2985	31.0734	30.9651	4	4	4	4	0.00425208	0.201004	0.0297876	0.233258	30.8647	31.1511	30.5858	30.9003	-0.2789	-0.2507	0.28635	0.31455	-0.2789	-0.2507	0.28635	0.31455	0.117777	0.138599	0.0430411	0.0517456	++				+
Q9QXA5	Q9QXA5	Q9QXA5	U6 snRNA-associated Sm-like protein LSm4	Lsm4	NaN	NaN	22.2278	NaN	22.7983	22.3179	23.0299	22.8518	21.9483	22.422	22.6305	23.3174	23.3511	NaN	23.325	22.7209	1	4	4	3	#DIV/0!	0.35335	#DIV/0!	0.176912	22.2278	22.8251	22.5263	23.325	0.29845	0.49995	0.59725	0.79875	excluded	0.49995	excluded	0.79875	#N/A	0.0529262	#N/A	7.89347e-06
Q9QYC7	Q9QYC7	Q9QYC7	Vitamin K-dependent gamma-carboxylase	Ggcx	25.5077	24.5005	25.4606	25.1352	25.5961	25.5722	25.9232	25.4795	25.3715	24.5912	25.1833	25.0462	26.257	24.9578	25.9041	25.8442	4	4	4	4	0.268218	0.745323	0.12197	0.0854073	25.2979	25.5842	25.1148	25.8742	-0.18315	0.29	0.28625	0.7594	-0.18315	0.29	0.28625	0.7594	0.204455	0.192445	0.0430991	2.07594e-05
Q9D142	Q9D142	Q9D142	Uridine diphosphate glucose pyrophosphatase	Nudt14	22.5179	22.5795	22.5254	22.5858	22.9002	22.8459	22.564	22.8314	22.7229	22.5391	22.4359	22.6135	22.9885	22.1331	22.4659	22.4327	4	4	4	4	0.716617	0.208733	0.0497505	0.719472	22.5525	22.8387	22.5763	22.4493	0.02385	-0.38935	0.2862	-0.127	0.02385	-0.38935	0.2862	-0.127	0.481351	0.0554533	0.0431281	0.215663					+
Q9WU79	Q9WU79	Q9WU79	Proline dehydrogenase 1, mitochondrial	Prodh	28.3699	28.0372	28.2364	28.2056	28.6897	28.3359	28.5008	28.5103	27.8628	27.9024	27.7453	27.858	28.2781	27.6602	27.9676	27.9839	4	4	4	4	0.0232658	0.0021755	0.0246047	0.383556	28.221	28.5055	27.8604	27.9757	-0.3606	-0.5298	0.28455	0.11535	-0.3606	-0.5298	0.28455	0.11535	0.067633	0.0175062	0.0440949	0.300905	+		++	+	+
Q8CCS6-2;Q8CCS6	Q8CCS6-2;Q8CCS6	Q8CCS6	Polyadenylate-binding protein 2	Pabpn1	23.6415	23.6755	24.1822	23.7443	23.8361	24.1101	23.9199	24.0643	23.9299	24.0918	23.8843	24.0565	24.1132	24.0993	23.9686	24.1067	4	4	4	4	0.347167	0.257002	0.283214	0.232937	23.7099	23.9921	23.9932	24.103	0.2833	0.1109	0.2822	0.1098	0.2833	0.1109	0.2822	0.1098	0.192561	0.408789	0.045502	0.311722
Q9CR88	Q9CR88	Q9CR88	28S ribosomal protein S14, mitochondrial	Mrps14	21.3732	20.7501	21.2947	21.3731	21.6201	21.1043	21.642	21.6114	21.6452	20.8656	21.2184	21.3656	21.6591	20.8049	21.55	21.4217	4	4	4	4	0.393877	0.156189	0.187412	0.745668	21.3339	21.6157	21.292	21.4858	-0.0419	-0.1299	0.28185	0.19385	-0.0419	-0.1299	0.28185	0.19385	0.384297	0.259632	0.0457146	0.169084
Q9EQ80	Q9EQ80	Q9EQ80	NIF3-like protein 1	Nif3l1	23.9858	24.0752	24.1543	24.0351	24.5356	23.3699	24.3166	24.3569	23.9835	23.8535	23.7062	24.0216	24.4275	23.5305	23.9633	24.1688	4	4	4	4	0.201509	0.337038	0.776205	0.553467	24.0551	24.3368	23.9185	24.0661	-0.13665	-0.2707	0.2816	0.14755	-0.13665	-0.2707	0.2816	0.14755	0.257585	0.123056	0.045867	0.241764
Q9CWM4	Q9CWM4	Q9CWM4	Prefoldin subunit 1	Pfdn1	NaN	22.2009	22.4125	22.9322	22.8287	22.5546	23.1493	22.4419	23.0514	22.1047	22.3426	22.9459	23.1408	22.6911	23.0018	22.8632	3	4	4	4	0.264929	0.241611	0.443556	0.277153	22.4125	22.6917	22.6442	22.9325	0.23175	0.24085	0.27915	0.28825	0.23175	0.24085	0.27915	0.28825	0.245961	0.243915	0.0473818	0.0691584
Q9D8T7;Q9D8T7-2	Q9D8T7;Q9D8T7-2	Q9D8T7	SRA stem-loop-interacting RNA-binding protein, mitochondrial	Slirp	25.3459	24.8344	25.4522	24.8291	25.6073	25.3147	25.3031	25.419	25.6855	24.0547	25.1933	25.9342	25.257	24.918	25.6296	25.7495	4	4	4	4	0.81834	0.918694	0.174101	0.725904	25.0902	25.3668	25.4394	25.4433	0.34925	0.07645	0.2767	0.0039	0.34925	0.07645	0.2767	0.0039	0.135586	0.457041	0.0489365	0.463032
Q9CPT4	Q9CPT4	Q9CPT4	UPF0556 protein C19orf10 homolog	D17Wsu104e	25.7374	25.7819	25.7296	26.009	26.1328	25.6343	26.2932	25.9393	26.1122	26.0179	26.0273	26.3538	26.2904	25.6425	26.6112	26.1524	4	4	4	4	0.00192308	0.0738826	0.297645	0.841147	25.7597	26.036	26.0697	26.2214	0.3101	0.18535	0.2764	0.15165	0.3101	0.18535	0.2764	0.15165	0.167844	0.309955	0.0491296	0.234714	++
Q9DCT8	Q9DCT8	Q9DCT8	Cysteine-rich protein 2	Crip2	27.0043	25.8058	26.9652	26.9423	27.3459	26.1311	27.4894	27.114	27.1989	26.23	26.8796	27.4774	27.9048	26.411	27.5422	27.3067	4	4	4	4	0.146927	0.0847013	0.451161	0.440034	26.9537	27.23	27.0392	27.4245	0.0855	0.1945	0.2762	0.3852	0.0855	0.1945	0.2762	0.3852	0.4313	0.298546	0.0492587	0.0216632
Q8BTM8;Q8BTM8-2	Q8BTM8	Q8BTM8	Filamin-A	Flna	28.0935	28.2397	28.2501	28.0815	28.654	27.758	28.5514	28.3335	28.5622	28.6776	29.2426	28.5107	28.7623	28.2865	29.058	28.3395	4	4	4	4	0.0239228	0.122468	0.492748	0.602506	28.1666	28.4425	28.6199	28.5509	0.4533	0.10845	0.27585	-0.069	0.4533	0.10845	0.27585	-0.069	0.0712986	0.412184	0.0494852	0.315839	+
Q9ERG2	Q9ERG2	Q9ERG2	Striatin-3	Strn3	22.4896	NaN	22.3732	22.6957	22.9343	22.5437	22.8167	22.7138	22.884	22.3422	22.638	22.9778	23.1146	22.8227	23.0529	22.6706	3	4	4	4	0.0163536	0.10738	0.129496	0.291779	22.4896	22.7653	22.761	22.9378	0.2714	0.17255	0.27565	0.1768	0.2714	0.17255	0.27565	0.1768	0.204215	0.326224	0.0496151	0.194043	+
Q8BGG9-2;Q8BGG9	Q8BGG9-2;Q8BGG9	Q8BGG9	Acyl-coenzyme A amino acid N-acyltransferase 2	Acnat2	NaN	NaN	NaN	NaN	22.6038	NaN	22.4959	NaN	23.0103	22.0922	22.2608	23.1334	23.09	22.7035	24.0609	23.0336	0	2	4	4	#DIV/0!	0.308239	#DIV/0!	0.17917	#NUM!	22.5498	22.6356	23.0618	#NUM!	0.51195	#NUM!	0.42625	excluded	excluded	excluded	0.42625	#N/A	#N/A	#N/A	0.0122708
P01635	P01635	P01635	Ig kappa chain V-V region K2		20.8758	NaN	NaN	22.2925	23.0448	20.7265	21.6065	21.333	20.0409	NaN	21.3135	22.6872	21.975	NaN	21.9589	21.148	2	4	3	3	0.781139	0.543558	0.923335	0.703158	21.5842	21.4697	21.3135	21.9589	-0.27065	0.48915	-0.1144	0.6454	excluded	0.48915	excluded	0.6454	#N/A	0.0572103	#N/A	0.000264423
Q9D8S9	Q9D8S9	Q9D8S9	BolA-like protein 1	Bola1	24.4769	24.422	24.4627	24.7249	25.1413	24.7331	24.5588	24.7546	24.7503	24.3932	24.7841	24.841	24.9461	23.9512	24.7233	24.6628	4	4	4	4	0.1216	0.34068	0.11143	0.635546	24.4698	24.7439	24.7672	24.693	0.2974	-0.0508	0.27405	-0.07415	0.2974	-0.0508	0.27405	-0.07415	0.179291	0.361312	0.0506636	0.306191
Q8VD00	Q8VD00	Q8VD00	Transmembrane protein 97	Tmem97	24.3585	24.4114	24.3951	24.5215	24.6215	24.7305	25.1693	24.5993	24.6155	24.7665	24.5048	24.6294	24.5946	24.2875	24.4588	24.5244	4	4	4	4	0.0413437	0.147458	0.0697761	0.105508	24.4032	24.676	24.6225	24.4916	0.2192	-0.1844	0.27275	-0.13085	0.2192	-0.1844	0.27275	-0.13085	0.260069	0.199345	0.0515285	0.209735	+
Q08857	Q08857	Q08857	Platelet glycoprotein 4	Cd36	23.5092	23.5397	24.395	24.5256	24.1877	24.4284	24.291	24.1749	23.9088	25.2766	25.1856	24.4287	24.1643	23.6573	24.0429	23.4654	4	4	4	4	0.165886	0.0940344	0.384794	0.0694457	23.9673	24.2394	24.8072	23.8501	0.8398	-0.38925	0.272	-0.95705	0.8398	-0.38925	0.272	-0.95705	0.00236362	0.0554943	0.0520327	1.06025e-07		++
P35492	P35492	P35492	Histidine ammonia-lyase	Hal	30.3713	30.1392	29.961	29.9739	30.6307	30.2129	30.285	30.372	29.7788	29.3222	29.2082	29.6334	30.2638	29.8073	29.9077	29.8101	4	4	4	4	0.00974469	0.00253064	0.093054	0.0372028	30.0566	30.3285	29.4778	29.8589	-0.57875	-0.4696	0.27195	0.3811	-0.57875	-0.4696	0.27195	0.3811	0.0103155	0.0295219	0.0520665	0.0228703	++	+	++	+
Q925B0;Q925B0-2	Q925B0;Q925B0-2	Q925B0	PRKC apoptosis WT1 regulator protein	Pawr	23.1703	NaN	23.5306	23.4962	23.2711	NaN	23.7678	23.9112	23.8435	23.1546	23.8878	23.981	23.7084	23.384	23.6391	23.5647	3	3	4	4	0.0314727	0.961785	0.340948	0.520894	23.4962	23.7678	23.8656	23.6019	0.36945	-0.1659	0.2716	-0.26375	0.36945	-0.1659	0.2716	-0.26375	0.120722	0.218801	0.0523033	0.0652578	+
Q6Y7W8;Q6Y7W8-2	Q6Y7W8	Q6Y7W8	PERQ amino acid-rich with GYF domain-containing protein 2	Gigyf2	24.3822	24.3415	24.7814	25.0359	24.9422	24.0036	24.8334	24.8702	24.9322	24.1388	25.0353	25.5503	25.5175	25.0439	24.8536	25.1023	4	4	4	4	0.206446	0.126956	0.92533	0.539831	24.5818	24.8518	24.9838	25.0731	0.40195	0.2213	0.27	0.08935	0.40195	0.2213	0.27	0.08935	0.0992826	0.266283	0.0533967	0.35294
P52430	P52430	P52430	Serum paraoxonase/arylesterase 1	Pon1	28.4253	28.5125	28.2109	28.3292	28.588	28.8928	28.5684	28.7062	28.5154	28.3625	28.5668	28.6824	28.6861	28.5154	28.5754	28.7818	4	4	4	4	0.273388	0.688036	0.0182717	0.27087	28.3773	28.6471	28.5411	28.6307	0.16385	-0.01635	0.26985	0.08965	0.16385	-0.01635	0.26985	0.08965	0.326885	0.40949	0.0535001	0.352321					+
P58064	P58064	P58064	28S ribosomal protein S6, mitochondrial	Mrps6	22.6498	22.9401	22.6554	22.9517	23.2352	23.2005	22.934	22.5315	23.025	23.243	22.7319	22.8811	23.4923	22.8358	23.1094	23.1649	4	4	4	4	0.194269	0.456884	0.385281	0.339515	22.7978	23.0673	22.953	23.1371	0.1553	0.0699	0.2695	0.1841	0.1553	0.0699	0.2695	0.1841	0.337801	0.46631	0.053742	0.183094
P63028	P63028	P63028	Translationally-controlled tumor protein	Tpt1	27.7083	27.4831	27.8742	27.8182	28.3698	27.8939	28.1713	27.847	28.9152	28.6093	28.7776	28.8029	28.6236	29.1661	29.0435	28.9164	4	4	4	4	0.000590358	0.0291534	0.0636645	0.281964	27.7632	28.0326	28.7903	28.98	1.027	0.94735	0.26935	0.1897	1.027	0.94735	0.26935	0.1897	0.000247712	0.000660172	0.053846	0.174961	+++	+++	+	+++
P56389	P56389	P56389	Cytidine deaminase	Cda	22.6359	22.1371	22.2807	22.6774	22.8787	22.4317	23.0148	22.5764	23.1973	23.3627	22.8521	23.4654	23.5091	23.161	23.3806	23.157	4	4	4	4	0.0148795	0.00488671	0.171979	0.626947	22.4583	22.7276	23.28	23.2708	0.8217	0.54325	0.26925	-0.0092	0.8217	0.54325	0.26925	-0.0092	0.00287754	0.0382448	0.0539154	0.435549	+	++	++	+
Q920B9	Q920B9	Q920B9	FACT complex subunit SPT16	Supt16h	24.5886	23.771	24.0674	24.1591	24.3582	23.7454	24.4432	24.4064	24.6469	24.219	24.3924	24.6995	24.7101	23.9742	24.7481	24.6429	4	4	4	4	0.0465135	0.00241758	0.711224	0.896482	24.1133	24.3823	24.5196	24.6765	0.4064	0.2942	0.26905	0.15685	0.4064	0.2942	0.26905	0.15685	0.0965786	0.188378	0.0540544	0.225938	+		++
P70445	P70445	P70445	Eukaryotic translation initiation factor 4E-binding protein 2	Eif4ebp2	21.9016	21.6823	22.1473	22.1275	22.5352	NaN	22.2836	22.1742	21.7792	21.8836	21.5269	21.721	22.5161	NaN	21.8645	21.4464	4	3	4	3	0.275553	0.198641	0.0636173	0.565182	22.0145	22.2836	21.7501	21.8645	-0.26445	-0.4191	0.26905	0.1144	-0.26445	-0.4191	0.26905	0.1144	0.128861	0.0442818	0.0540544	0.302745				+
Q920E5	Q920E5	Q920E5	Farnesyl pyrophosphate synthase	Fdps	29.9326	29.94	29.9854	30.1676	30.1515	30.3398	30.3111	30.0092	30.0921	29.2823	28.9879	29.8959	30.2701	30.0707	29.5892	30.147	4	4	4	4	0.174473	0.431154	0.0873132	0.190212	29.9627	30.2313	29.5891	30.1088	-0.3736	-0.12245	0.2686	0.51975	-0.3736	-0.12245	0.2686	0.51975	0.0614664	0.268548	0.0543681	0.00282144
Q3UDR8	Q3UDR8	Q3UDR8	Protein YIPF3	Yipf3	NaN	21.0485	21.2818	NaN	21.0728	20.8814	21.4135	NaN	21.5042	20.0953	NaN	21.9715	21.5769	21.9478	21.5286	20.9347	2	3	3	4	#DIV/0!	0.178852	0.840769	0.650868	21.1652	21.0728	21.5042	21.5527	0.33905	0.47995	-0.09235	0.04855	excluded	0.47995	excluded	0.04855	#N/A	0.0610709	#N/A	0.44007
Q6ZWQ0;Q6ZWQ0-2;Q6ZWQ0-3	Q6ZWQ0	Q6ZWQ0	Nesprin-2	Syne2	24.8688	24.8661	24.8823	24.585	25.3345	24.6109	25.2617	25.0091	25.1981	24.6247	25.1285	25.2577	25.5303	25.0968	25.1125	24.9754	4	4	4	4	0.274086	0.439078	0.22654	0.528714	24.8674	25.1354	25.1633	25.1046	0.29585	-0.03075	0.26795	-0.05865	0.29585	-0.03075	0.26795	-0.05865	0.180721	0.389139	0.0548239	0.335607
Q61907;Q61907-2	Q61907;Q61907-2	Q61907	Phosphatidylethanolamine N-methyltransferase	Pemt	23.5406	NaN	23.5982	24.1149	24.2391	23.1405	23.9306	23.8015	24.0894	23.5439	23.4836	24.4131	24.3012	22.8571	23.9996	23.8339	3	4	4	4	0.334103	0.747244	0.931378	0.739164	23.5982	23.8661	23.8167	23.9168	0.21845	0.0507	0.26785	0.1001	0.21845	0.0507	0.26785	0.1001	0.260925	0.493567	0.0548943	0.331019
Q91VU0	Q91VU0	Q91VU0	Protein FAM3C	Fam3c	22.3411	22.8836	22.5426	22.6849	22.9409	22.9123	22.8505	22.4906	22.6182	22.9755	22.8911	23.2449	22.7708	23.5948	23.1106	22.8045	4	4	4	4	0.0456748	0.217682	0.276624	0.574694	22.6137	22.8814	22.9333	22.9576	0.31955	0.07615	0.26765	0.02425	0.31955	0.07615	0.26765	0.02425	0.159638	0.457465	0.0550353	0.493685	+
P52503	P52503	P52503	NADH dehydrogenase [ubiquinone] iron-sulfur protein 6, mitochondrial	Ndufs6	25.6735	26.1354	26.5237	26.8176	26.9015	26.2668	26.7204	26.4737	26.4722	25.8473	25.9498	27.148	27.143	25.7218	26.6181	26.0095	4	4	4	4	0.842489	0.315162	0.337702	0.967001	26.3296	26.5971	26.211	26.3138	-0.11855	-0.28325	0.2675	0.1028	-0.11855	-0.28325	0.2675	0.1028	0.280051	0.113951	0.0551412	0.3256
P15105	P15105	P15105	Glutamine synthetase	Glul	31.7954	31.34	31.6916	31.7311	32.0818	31.6257	32.0421	31.914	31.6533	31.5246	31.9905	31.8614	31.585	30.8084	31.4792	31.5759	4	4	4	4	0.296489	0.011511	0.105554	0.126553	31.7114	31.978	31.7574	31.5275	0.046	-0.4505	0.2667	-0.2298	0.046	-0.4505	0.2667	-0.2298	0.486362	0.0345354	0.0557089	0.0914228			+	+
P13634	P13634	P13634	Carbonic anhydrase 1	Ca1	26.0953	25.8334	26.8555	26.5197	26.9428	24.7163	26.2029	26.9955	25.5502	24.0323	25.7748	25.3458	25.3759	25.1819	25.4974	25.722	4	4	4	4	0.0208856	0.184852	0.856007	0.550392	26.3075	26.5728	25.448	25.4367	-0.8595	-1.1362	0.26535	-0.01135	-0.8595	-1.1362	0.26535	-0.01135	0.000374095	7.5306e-06	0.0566773	0.431065	+	+++		+++
P31725	P31725	P31725	Protein S100-A9	S100a9	23.0123	24.3024	23.2216	23.7225	23.7375	23.735	24.9771	23.6032	23.9498	24.8449	24.9264	24.5584	26.1088	25.3095	25.8661	24.1871	4	4	4	4	0.0269951	0.0421217	0.34001	0.164846	23.472	23.7362	24.7017	25.5878	1.2296	1.85155	0.2642	0.88615	1.2296	1.85155	0.2642	0.88615	1.3612e-05	6.22173e-11	0.0575126	7.82184e-07	+	+++	+	+++
Q9JJU8	Q9JJU8	Q9JJU8	SH3 domain-binding glutamic acid-rich-like protein	Sh3bgrl	26.2584	26.1514	26.4368	26.5549	26.6845	25.836	26.8546	26.5379	26.5198	26.1355	26.7608	26.8653	26.9506	26.2791	26.7434	26.5296	4	4	4	4	0.0702838	0.32874	0.624279	0.807158	26.3476	26.6112	26.6403	26.6365	0.2927	0.0253	0.2636	-0.0038	0.2927	0.0253	0.2636	-0.0038	0.183649	0.469547	0.0579523	0.446848
Q91XB7	Q91XB7	Q91XB7	Protein YIF1A	Yif1a	22.1714	21.2926	22.299	22.9139	23.0147	22.4762	22.5204	21.8527	23.0065	22.7014	23.2016	23.4615	23.6761	21.2801	22.6991	22.6514	4	4	4	4	0.01415	0.823663	0.499482	0.380753	22.2352	22.4983	23.1041	22.6752	0.86885	0.17695	0.2631	-0.4288	0.86885	0.17695	0.2631	-0.4288	0.0017102	0.320592	0.0583207	0.00848662	+	++
Q8R2U6;P0C028;P0C027	Q8R2U6;P0C028;P0C027	Q8R2U6	Diphosphoinositol polyphosphate phosphohydrolase 2;Diphosphoinositol polyphosphate phosphohydrolase 3-beta;Diphosphoinositol polyphosphate phosphohydrolase 3-alpha	Nudt4;Nudt11;Nudt10	23.0322	22.6458	22.7276	22.762	23.1699	22.6046	23.1114	22.9041	23.0324	22.9272	22.6436	23.0179	23.5072	23.0944	23.2559	22.9455	4	4	4	4	0.303115	0.0850223	0.353525	0.100695	22.7448	23.0078	22.9725	23.1752	0.22775	0.1674	0.26295	0.2026	0.22775	0.1674	0.26295	0.2026	0.250412	0.332867	0.0584315	0.157115
Q8C0M9	Q8C0M9	Q8C0M9	Isoaspartyl peptidase/L-asparaginase;Isoaspartyl peptidase/L-asparaginase alpha chain;Isoaspartyl peptidase/L-asparaginase beta chain	Asrgl1	22.8549	22.8996	22.7837	22.9425	23.3951	22.3406	23.4507	22.884	22.7942	22.6358	22.6784	22.867	23.524	22.8622	22.9961	22.6922	4	4	4	4	0.073667	0.996422	0.610992	0.225434	22.8773	23.1395	22.7363	22.9291	-0.14095	-0.2104	0.2623	0.19285	-0.14095	-0.2104	0.2623	0.19285	0.252388	0.173832	0.0589139	0.170489
Q0GNC1-3;Q0GNC1	Q0GNC1-3;Q0GNC1	Q0GNC1	Inverted formin-2	Inf2	22.6888	21.9913	22.1944	22.3514	22.543	22.1758	22.8157	22.5269	23.8437	22.0083	23.1737	24.066	23.7415	23.0477	24.0213	24.4072	4	4	4	4	0.0715547	0.00891749	0.330709	0.373307	22.2729	22.535	23.5087	23.8814	1.2358	1.34645	0.26205	0.3727	1.2358	1.34645	0.26205	0.3727	1.2361e-05	1.79511e-06	0.0591003	0.0255211		+++	++	+++
Q9CR95	Q9CR95	Q9CR95	Adaptin ear-binding coat-associated protein 1	Necap1	23.7562	23.3903	24.2802	24.4223	24.531	24.2692	24.2908	24.2359	24.3061	24.3622	24.2034	24.5035	24.7677	23.5751	24.6248	24.2238	4	4	4	4	0.206583	0.893091	0.220535	0.876606	24.0182	24.28	24.3342	24.4243	0.31595	0.1443	0.2618	0.09015	0.31595	0.1443	0.2618	0.09015	0.162733	0.363286	0.0592871	0.351291
Q8K182	Q8K182	Q8K182	Complement component C8 alpha chain	C8a	25.7211	25.3038	26.0894	25.9236	26.0814	25.4996	26.227	26.0868	26.2037	25.7067	26.2408	26.4575	26.7314	24.9732	26.3214	26.1596	4	4	4	4	0.0189832	0.781966	0.395703	0.808802	25.8224	26.0841	26.2223	26.2405	0.3999	0.1564	0.26175	0.01825	0.3999	0.1564	0.26175	0.01825	0.100547	0.34723	0.0593245	0.493337	+
P26350	P26350	P26350	Prothymosin alpha;Prothymosin alpha, N-terminally processed;Thymosin alpha	Ptma	26.9725	25.3054	27.6453	27.518	27.4816	24.1231	27.6365	27.5323	27.511	24.1062	27.2223	27.9707	28.2686	27.3662	28.1241	27.5438	4	4	4	4	0.725767	0.214571	0.87544	0.294373	27.2452	27.5069	27.3666	27.834	0.1214	0.327	0.2617	0.4673	0.1214	0.327	0.2617	0.4673	0.382361	0.158467	0.059362	0.00663324
P61027	P61027	P61027	Ras-related protein Rab-10	Rab10	25.7188	26.2365	25.8372	25.9928	26.1309	26.2639	26.2208	26.0505	26.0395	26.1187	25.7287	26.1251	26.2788	26.1515	26.2336	25.9813	4	4	4	4	0.627909	0.933051	0.143282	0.220324	25.915	26.1759	26.0791	26.1925	0.1641	0.0167	0.26085	0.11345	0.1641	0.0167	0.26085	0.11345	0.326568	0.457043	0.0600013	0.304589
Q9DAV9	Q9DAV9	Q9DAV9	Trimeric intracellular cation channel type B	Tmem38b	24.4633	23.8246	24.3736	25.1331	24.6988	22.3162	24.8693	24.6586	24.7587	NaN	24.829	25.0174	25.3815	NaN	24.7801	24.4969	4	4	3	3	0.339337	0.647501	0.661653	0.952979	24.4184	24.6787	24.829	24.7801	0.41055	0.1014	0.26025	-0.0489	0.41055	0.1014	0.26025	-0.0489	0.0941061	0.42199	0.0604558	0.354656
P62983	P62983	P62983	Ubiquitin-40S ribosomal protein S27a;Ubiquitin;40S ribosomal protein S27a	Rps27a	30.4305	29.178	30.6197	30.7309	30.8156	29.2049	30.8483	30.7542	30.9045	29.3217	30.3282	30.9063	31.2298	29.8624	30.8407	30.663	4	4	4	4	0.484431	0.262889	0.768353	0.570589	30.5251	30.7849	30.6163	30.7518	0.09125	-0.03305	0.2598	0.1355	0.09125	-0.03305	0.2598	0.1355	0.423369	0.385914	0.0607984	0.263134
Q8VCH7	Q8VCH7	Q8VCH7	Retinol dehydrogenase 10	Rdh10	22.7597	23.6737	22.8328	23.0135	22.797	23.5573	23.3699	22.9951	22.9125	23.295	22.3459	22.8532	22.8894	22.5336	22.9951	22.686	4	4	4	4	0.219643	0.178768	0.699316	0.746932	22.9231	23.1825	22.8829	22.7877	-0.0403	-0.3948	0.25935	-0.09515	-0.0403	-0.3948	0.25935	-0.09515	0.3866	0.053255	0.0611426	0.268277
Q9QYY9	Q9QYY9	Q9QYY9	Alcohol dehydrogenase 4	Adh4	26.3858	25.4047	26.2756	26.2295	26.5674	25.3982	26.6246	26.4554	26.6966	26.1939	26.5173	26.3247	26.7318	24.6492	26.7743	26.7323	4	4	4	4	0.0966075	0.878839	0.628948	0.71776	26.2525	26.5114	26.421	26.7321	0.16845	0.22065	0.25885	0.31105	0.16845	0.22065	0.25885	0.31105	0.321072	0.267044	0.0615267	0.0538388
Q9Z1G4-3;Q9Z1G4-2;Q9Z1G4	Q9Z1G4-3;Q9Z1G4-2;Q9Z1G4	Q9Z1G4	V-type proton ATPase 116 kDa subunit a isoform 1	Atp6v0a1	23.2385	22.3448	23.2919	23.4885	23.6922	23.6611	23.3415	23.3865	23.6155	23.944	23.9753	24.0319	24.0965	23.46	23.6161	23.9408	4	4	4	4	0.0610663	0.212351	0.191844	0.541687	23.2652	23.5238	23.9596	23.7784	0.69445	0.25465	0.2586	-0.1812	0.69445	0.25465	0.2586	-0.1812	0.010333	0.228758	0.0617195	0.141337		+
Q99JF5	Q99JF5	Q99JF5	Diphosphomevalonate decarboxylase	Mvd	25.1383	24.7738	24.8996	25.1279	25.282	24.8155	25.3672	25.2627	25.0774	23.4492	23.9924	24.9274	25.4473	24.9908	24.8093	25.1271	4	4	4	4	0.127799	0.644072	0.250004	0.154358	25.0138	25.2723	24.4599	25.0589	-0.55385	-0.2134	0.2586	0.59905	-0.55385	-0.2134	0.2586	0.59905	0.0131769	0.171028	0.0617195	0.000667668		+
Q8BNI4;Q8BNI4-2	Q8BNI4;Q8BNI4-2	Q8BNI4	Derlin-2	Derl2	24.4377	24.0311	24.6322	24.5988	24.8541	24.3204	24.862	24.6991	24.77	24.1001	24.7689	24.8056	25.0449	23.7636	24.452	24.5665	4	4	4	4	0.0453652	0.261798	0.216649	0.64384	24.5183	24.7766	24.7694	24.5093	0.2512	-0.26735	0.25835	-0.2602	0.2512	-0.26735	0.25835	-0.2602	0.224933	0.125571	0.0619128	0.0676862	+
Q9JK38	Q9JK38	Q9JK38	Glucosamine 6-phosphate N-acetyltransferase	Gnpnat1	27.1341	26.4434	26.6911	26.884	27.2797	27.0152	27.0759	26.678	27.2094	26.8983	26.8276	27.5716	27.5258	26.1366	27.0521	27.1004	4	4	4	4	0.0987604	0.852277	0.289579	0.631548	26.7875	27.0455	27.0538	27.0763	0.2663	0.0307	0.258	0.0224	0.2663	0.0307	0.258	0.0224	0.209336	0.477415	0.0621842	0.497784
P01868;P01869	P01868;P01869	P01868	Ig gamma-1 chain C region secreted form;Ig gamma-1 chain C region, membrane-bound form	Ighg1	23.0775	23.5381	22.9268	24.5294	25.0896	23.178	23.9533	23.0565	22.916	23.4613	23.0467	24.133	23.5607	23.5191	24.6415	22.3453	4	4	4	4	0.315098	0.591522	0.629404	0.824136	23.3078	23.5656	23.254	23.5399	-0.0538	-0.02575	0.25785	0.2859	-0.0538	-0.02575	0.25785	0.2859	0.367305	0.396174	0.0623008	0.0709115
P24721	P24721	P24721	Asialoglycoprotein receptor 2	Asgr2	26.4854	25.6742	26.3766	26.1467	26.8315	26.0962	26.399	26.638	26.4121	25.8058	26.3759	26.5543	26.5307	24.7659	26.188	26.4488	4	4	4	4	0.352581	0.162203	0.230719	0.532244	26.2616	26.5185	26.394	26.3184	0.13235	-0.2001	0.25685	-0.0756	0.13235	-0.2001	0.25685	-0.0756	0.367763	0.18368	0.0630824	0.303499
Q8R015	Q8R015	Q8R015	Biogenesis of lysosome-related organelles complex 1 subunit 5	Bloc1s5	26.9376	26.8332	27.2662	27.225	27.5372	26.9152	27.2932	27.3825	27.2198	29.1476	27.4702	19.6235	27.902	27.0576	27.7866	25.4347	4	4	4	4	0.621646	0.708087	0.251408	0.62444	27.0813	27.3378	27.345	27.4221	0.2637	0.08425	0.25655	0.0771	0.2637	0.08425	0.25655	0.0771	0.211975	0.446034	0.0633183	0.378524
P58771-2;P58771	P58771-2;P58771	P58771	Tropomyosin alpha-1 chain	Tpm1	24.3707	24.8929	24.6367	24.3691	24.8268	24.3233	24.9155	24.6907	24.6421	25.1944	25.4072	24.9246	24.892	24.9835	24.9882	24.4434	4	4	4	4	0.0272148	0.519912	0.52616	0.348223	24.5037	24.7587	25.0595	24.9378	0.5558	0.179	0.25505	-0.12175	0.5558	0.179	0.25505	-0.12175	0.033883	0.317982	0.0645084	0.223901	+	+
Q00898	Q00898	Q00898	Alpha-1-antitrypsin 1-5	Serpina1e	28.7547	28.3164	28.9241	28.7234	28.913	28.3145	29.0743	29.2456	28.7741	27.982	28.6492	28.6495	28.8118	27.9217	29.0935	28.7039	4	4	4	4	0.140069	0.14368	0.426824	0.714301	28.739	28.9937	28.6493	28.7579	-0.0897	-0.2358	0.2546	0.1085	-0.0897	-0.2358	0.2546	0.1085	0.31771	0.151013	0.0648688	0.31428
Q9Z0G9;Q9Z0G9-2	Q9Z0G9;Q9Z0G9-2	Q9Z0G9	Claudin-3	Cldn3	23.9463	23.9269	24.004	23.9821	24.2118	23.6239	24.2246	24.4964	23.9885	23.6923	23.874	24.2313	24.5061	23.7701	24.2124	23.9152	4	4	4	4	0.87376	0.854554	0.413688	0.469904	23.9642	24.2182	23.9312	24.0638	-0.03295	-0.1544	0.254	0.13255	-0.03295	-0.1544	0.254	0.13255	0.397227	0.231427	0.0653518	0.268509
Q9BCZ4	Q9BCZ4	Q9BCZ4	Selenoprotein S	Vimp	22.4133	21.8048	22.3367	22.3519	23.0956	21.7474	22.8032	22.3928	23.7452	22.9942	23.5875	23.7975	23.6544	23.0917	23.3257	23.1964	4	4	4	4	0.000167593	0.0237439	0.428875	0.376083	22.3443	22.598	23.6664	23.2611	1.32205	0.66305	0.2537	-0.4053	1.32205	0.66305	0.2537	-0.4053	3.08377e-06	0.0139617	0.0655943	0.0118279	+++	+++	+	+
Q80W21	Q80W21	Q80W21	Glutathione S-transferase Mu 7	Gstm7	26.3957	26.0231	26.4302	26.172	26.5661	26.5262	26.3303	26.5484	26.2794	25.6779	25.9368	26.0243	26.1689	25.9378	25.9265	26.2313	4	4	4	4	0.0527084	0.00504344	0.0875996	0.580842	26.2839	26.5373	25.9806	26.0534	-0.3033	-0.48395	0.25345	0.0728	-0.3033	-0.48395	0.25345	0.0728	0.100624	0.0261661	0.065797	0.38764			++	+
P58735	P58735	P58735	Sulfate anion transporter 1	Slc26a1	26.1102	26.0809	26.2009	26.1166	26.4338	26.068	26.5489	26.2998	26.2297	25.8053	25.9627	26.1341	26.5869	26.1276	26.4107	26.3441	4	4	4	4	0.401049	0.659258	0.132261	0.0462162	26.1134	26.3668	26.0484	26.3774	-0.065	0.0106	0.2534	0.329	-0.065	0.0106	0.2534	0.329	0.351545	0.448199	0.0658376	0.0437797
Q99N84;Q99N84-2	Q99N84;Q99N84-2	Q99N84	28S ribosomal protein S18b, mitochondrial	Mrps18b	23.918	22.1569	23.8614	23.626	23.8643	23.4931	24.1299	24.2186	24.0435	23.782	23.8561	24.255	24.0684	23.1304	24.1359	23.9996	4	4	4	4	0.207021	0.510419	0.298152	0.590556	23.7437	23.9971	23.9498	24.034	0.2061	0.0369	0.2534	0.0842	0.2061	0.0369	0.2534	0.0842	0.275229	0.486459	0.0658376	0.363623
Q9D1M7	Q9D1M7	Q9D1M7	Peptidyl-prolyl cis-trans isomerase FKBP11	Fkbp11	25.7716	25.5902	25.8921	26.0326	26.1354	25.8886	26.4355	26.0348	26.1176	25.9357	26.0963	26.426	26.8643	26.5499	26.6479	26.2834	4	4	4	4	0.00426817	0.0416165	0.0909526	0.0320985	25.8318	26.0851	26.1069	26.5989	0.2751	0.5138	0.25325	0.49195	0.2751	0.5138	0.25325	0.49195	0.200547	0.0478092	0.0659594	0.00448178	++		+	+
Q9D0C4-2;Q9D0C4	Q9D0C4-2;Q9D0C4	Q9D0C4	tRNA (guanine(37)-N1)-methyltransferase	Trmt5	20.0839	NaN	20.3718	NaN	20.7977	20.025	20.5024	NaN	20.9043	20.9112	20.3031	20.6906	20.976	20.2103	21.0384	20.9342	2	3	4	4	0.553186	0.126342	0.482484	0.730324	20.2279	20.5024	20.7974	20.9551	0.5696	0.4527	0.27455	0.15765	excluded	0.4527	excluded	0.15765	#N/A	0.0737058	#N/A	0.224605
A2AKK5-2;A2AKK5	A2AKK5-2;A2AKK5	A2AKK5	Acyl-coenzyme A amino acid N-acyltransferase 1	Acnat1	25.5575	25.4137	25.466	25.8144	26.1072	25.1664	25.9529	25.5757	26.0932	25.5218	25.8643	26.3646	26.3974	26.0228	26.1193	25.9706	4	4	4	4	0.0302784	0.065874	0.578588	0.451116	25.5117	25.7643	25.9787	26.071	0.467	0.30675	0.25255	0.0923	0.467	0.30675	0.25255	0.0923	0.0649679	0.176545	0.0665305	0.346872	+
Q62186	Q62186	Q62186	Translocon-associated protein subunit delta	Ssr4	27.7319	27.6756	27.988	27.9574	28.1893	27.7125	28.2243	28.0051	27.9909	27.6708	28.0443	28.1751	28.3746	27.9338	28.1919	27.9731	4	4	4	4	0.127817	0.299576	0.223734	0.356544	27.8447	28.0972	28.0176	28.0825	0.17295	-0.0147	0.25255	0.0649	0.17295	-0.0147	0.25255	0.0649	0.315427	0.411839	0.0665305	0.404545
Q9D0F3	Q9D0F3	Q9D0F3	Protein ERGIC-53	Lman1	29.272	28.7699	29.1242	29.1262	29.4329	28.7964	29.5113	29.3222	29.4886	28.9506	29.3899	29.473	29.6099	29.1595	29.5288	29.5327	4	4	4	4	0.00593319	0.0732236	0.363138	0.447742	29.1252	29.3775	29.4314	29.5307	0.30625	0.1532	0.25235	0.0993	0.30625	0.1532	0.25235	0.0993	0.171263	0.351451	0.0666944	0.332632	++
O35887	O35887	O35887	Calumenin	Calu	26.8473	26.7631	26.954	26.8795	27.1019	26.9329	27.5557	27.1285	27.5231	27.2213	27.2797	27.5205	27.667	27.7365	27.7577	27.6812	4	4	4	4	0.0076697	0.0233587	0.0913939	0.022344	26.8634	27.1152	27.4001	27.7088	0.5367	0.59365	0.2518	0.30875	0.5367	0.59365	0.2518	0.30875	0.0392541	0.0255262	0.0671466	0.0552505	++	+	+	+
Q62193	Q62193	Q62193	Replication protein A 32 kDa subunit	Rpa2	20.9181	NaN	NaN	20.9112	21.1478	NaN	20.9459	NaN	22.0931	21.3659	21.2794	21.7051	21.7937	NaN	22.5334	21.9292	2	2	4	3	0.121719	0.254003	0.41498	0.176245	20.9147	21.0468	21.5355	21.9292	0.62085	0.88235	0.1322	0.3937	excluded	excluded	excluded	0.3937	#N/A	#N/A	#N/A	0.0193313
P20029	P20029	P20029	78 kDa glucose-regulated protein	Hspa5	32.3989	32.4773	32.5521	32.6321	32.8332	32.5573	32.9002	32.6994	32.8948	32.695	32.8763	33.2325	33.3051	33.1779	33.1209	32.9304	4	4	4	4	0.0173721	0.0286618	0.0491016	0.182631	32.5147	32.7663	32.8855	33.1494	0.37085	0.3831	0.2516	0.26385	0.37085	0.3831	0.2516	0.26385	0.119736	0.114934	0.0673116	0.0890593	+		+		+
Q9CPR4	Q9CPR4	Q9CPR4	60S ribosomal protein L17	Rpl17	28.3638	28.278	28.5166	28.3218	28.379	28.6014	28.5956	28.593	28.7215	28.5082	28.4355	28.4598	28.5967	28.3362	28.8229	28.9651	4	4	4	4	0.179661	0.393927	0.0620923	0.37955	28.3428	28.5943	28.484	28.7098	0.1412	0.1155	0.2515	0.2258	0.1412	0.1155	0.2515	0.2258	0.356102	0.402433	0.0673943	0.128137
Q99M87-2	Q99M87-2	Q99M87	DnaJ homolog subfamily A member 3, mitochondrial	Dnaja3	21.5149	NaN	21.9562	21.9994	22.3039	NaN	22.2074	21.9752	21.6389	21.7952	22.0035	22.4842	22.6926	21.4714	22.1818	22.1526	3	3	4	4	0.246376	0.270952	0.151044	0.660489	21.9562	22.2074	21.8993	22.1672	-0.05685	-0.0402	0.2512	0.26785	-0.05685	-0.0402	0.2512	0.26785	0.362989	0.375943	0.0676426	0.085533
P08207	P08207	P08207	Protein S100-A10	S100a10	23.5261	23.4625	23.6727	23.5765	23.8433	23.1936	24.4175	23.7609	23.8118	24.1213	24.3983	23.6966	24.0351	23.1753	24.5317	23.6047	4	4	4	4	0.0546473	0.696407	0.403636	0.630419	23.5513	23.8021	23.9666	23.8199	0.41525	0.0178	0.2508	-0.14665	0.41525	0.0178	0.2508	-0.14665	0.0913626	0.45864	0.0679749	0.186432
Q9DBG1	Q9DBG1	Q9DBG1	Sterol 26-hydroxylase, mitochondrial	Cyp27a1	29.836	29.6669	29.7385	29.6979	29.9915	29.8499	29.9463	30.0268	29.5541	29.3632	29.5343	29.428	29.7009	29.3913	29.5279	29.5956	4	4	4	4	0.00113819	0.0017404	0.00623185	0.332986	29.7182	29.9689	29.4811	29.5617	-0.23705	-0.40715	0.2507	0.0806	-0.23705	-0.40715	0.2507	0.0806	0.151818	0.0485293	0.0680582	0.371154	++		++	+	++
Q99J27	Q99J27	Q99J27	Acetyl-coenzyme A transporter 1	Slc33a1	23.0394	21.3058	22.5221	22.7347	23.0305	22.3086	23.1948	22.727	23.2186	22.8847	22.9569	23.6471	23.6347	22.2181	23.287	23.2113	4	4	4	4	0.0859246	0.193273	0.380958	0.809628	22.6284	22.8788	23.0877	23.2492	0.45935	0.3704	0.25035	0.1614	0.45935	0.3704	0.25035	0.1614	0.0684469	0.123955	0.0683502	0.218414
Q5HZI1;Q5HZI1-2;Q5HZI1-4;Q5HZI1-3	Q5HZI1;Q5HZI1-2;Q5HZI1-4;Q5HZI1-3	Q5HZI1	Microtubule-associated tumor suppressor 1 homolog	Mtus1	22.8586	23.0755	22.9212	23.2646	23.3794	22.6698	23.7301	23.1164	23.049	23.3063	22.8083	23.872	24.0169	22.7555	23.9187	23.6486	4	4	4	4	0.218795	0.0725086	0.466605	0.410077	22.9984	23.2479	23.1776	23.7837	0.1793	0.53575	0.24955	0.606	0.1793	0.53575	0.24955	0.606	0.307534	0.0405185	0.0690214	0.000583396				+
Q6PAV2-2;Q6PAV2;Q6PAV2-3	Q6PAV2-2;Q6PAV2	Q6PAV2	Probable E3 ubiquitin-protein ligase HERC4	Herc4	24.5153	22.911	24.2942	23.899	24.4121	24.141	24.6406	24.2801	24.3236	23.6241	24.4214	24.1651	24.3373	23.8692	24.3339	24.0915	4	4	4	4	0.310325	0.0265593	0.287328	0.911984	24.0966	24.3461	24.2443	24.2127	0.14775	-0.1334	0.2495	-0.03165	0.14775	-0.1334	0.2495	-0.03165	0.347556	0.255497	0.0690635	0.389236			+
E9PV24;E9PV24-2	E9PV24;E9PV24-2	E9PV24		Fga	29.2923	29.0259	29.7865	29.4514	29.7517	28.6913	30.003	29.4906	29.5614	29.1945	29.8178	29.3724	30.2454	30.0149	29.6555	29.1074	4	4	4	4	0.291708	0.550385	0.782629	0.386287	29.3719	29.6212	29.4669	29.8352	0.09505	0.21405	0.2493	0.3683	0.09505	0.21405	0.2493	0.3683	0.418144	0.274834	0.0692321	0.0270093
Q9ESP1	Q9ESP1	Q9ESP1	Stromal cell-derived factor 2-like protein 1	Sdf2l1	25.6491	25.7811	25.8154	25.919	26.0969	25.998	26.2898	25.9596	26.3808	26.095	26.3948	26.5649	26.7365	26.6725	26.4854	26.5349	4	4	4	4	0.00809307	0.0180311	0.0208309	0.0813653	25.7982	26.0475	26.3878	26.6037	0.58955	0.55625	0.2492	0.2159	0.58955	0.55625	0.2492	0.2159	0.0258743	0.0345507	0.0693166	0.140014	++	+	+	+	+
Q9QZN4	Q9QZN4	Q9QZN4	F-box only protein 6	Fbxo6	23.8318	22.1209	24.0064	23.9276	24.2733	23.6626	24.3869	23.9829	24.6461	24.3953	24.5749	24.777	24.9965	23.6575	24.8597	24.5677	4	4	4	4	0.062181	0.0675029	0.280121	0.816669	23.8797	24.1281	24.6105	24.7137	0.7308	0.5856	0.2484	0.1032	0.7308	0.5856	0.2484	0.1032	0.00730651	0.0272808	0.069995	0.3248		++		+
P62274	P62274	P62274	40S ribosomal protein S29	Rps29	25.5383	24.0461	25.3716	25.4402	25.58	24.2362	25.9517	25.7274	26.1398	23.8831	24.5136	25.9922	25.6165	24.2551	25.7785	25.8931	4	4	4	4	0.929479	0.874814	0.618607	0.721005	25.4059	25.6537	25.2529	25.6975	-0.153	0.0438	0.2478	0.4446	-0.153	0.0438	0.2478	0.4446	0.238126	0.496532	0.0705072	0.00937516
Q6PGF7	Q6PGF7	Q6PGF7	Exocyst complex component 8	Exoc8	22.704	21.7166	21.8811	20.9755	22.1972	21.9619	22.0466	NaN	22.0859	21.1768	22.6078	22.4532	22.592	22.0412	22.2475	22.2448	4	3	4	4	0.642839	0.13401	0.536583	0.589564	21.7989	22.0466	22.2695	22.2462	0.4707	0.19955	0.24775	-0.0234	0.4707	0.19955	0.24775	-0.0234	0.0633353	0.292333	0.07055	0.40611
Q99N95	Q99N95	Q99N95	39S ribosomal protein L3, mitochondrial	Mrpl3	22.6442	21.8013	22.1883	22.0483	22.5151	22.5088	22.0273	22.2228	22.1534	22.4527	22.2109	22.4477	22.924	22.2119	22.4736	22.554	4	4	4	4	0.598826	0.292841	0.516943	0.240454	22.1183	22.3658	22.3293	22.5138	0.211	0.148	0.2475	0.1845	0.211	0.148	0.2475	0.1845	0.269508	0.358349	0.0707644	0.182505
P63024;P63044	P63024;P63044	P63024	Vesicle-associated membrane protein 3;Vesicle-associated membrane protein 2	Vamp3;Vamp2	23.6466	23.7945	23.7322	23.6759	24.0965	23.7671	24.104	23.8058	23.5986	23.8251	23.7099	23.8123	23.8991	23.514	24.133	23.3239	4	4	4	4	0.595449	0.12038	0.0791739	0.926086	23.704	23.9511	23.7611	23.7066	0.05705	-0.2446	0.2471	-0.05455	0.05705	-0.2446	0.2471	-0.05455	0.470887	0.143594	0.0711084	0.343569
P57746	P57746	P57746	V-type proton ATPase subunit D	Atp6v1d	23.9815	23.6108	23.9191	23.6614	24.046	23.9171	24.3987	24.0282	23.9223	23.7963	24.0829	24.2866	23.6926	23.7889	24.4807	23.8749	4	4	4	4	0.208417	0.218358	0.0722193	0.774157	23.7903	24.0371	24.0026	23.8319	0.21235	-0.2052	0.24685	-0.1707	0.21235	-0.2052	0.24685	-0.1707	0.267942	0.178761	0.071324	0.154184
P28661-5;P28661-4;P28661-3;P28661-2;P28661;P28661-6	P28661-5;P28661-4;P28661-3;P28661-2;P28661;P28661-6	P28661	Septin-4	2004-09-01	21.2791	NaN	21.0883	21.1968	21.6327	NaN	21.4435	21.3586	21.0282	20.9749	21.036	20.9641	21.3394	20.7917	21.0543	20.9231	3	3	4	4	0.10622	0.0123911	0.0486197	0.837842	21.1968	21.4435	21.0016	20.9887	-0.19525	-0.4548	0.2467	-0.01285	-0.19525	-0.4548	0.2467	-0.01285	0.191781	0.0333496	0.0714536	0.427941			+	+	+
Q8C196	Q8C196	Q8C196	Carbamoyl-phosphate synthase [ammonia], mitochondrial	Cps1	36.4304	36.1303	36.1303	36.2996	36.7418	36.3348	36.2766	36.5883	36.2136	35.9765	35.8607	36.3232	36.5427	36.1841	36.3418	36.2009	4	4	4	4	0.0945024	0.168584	0.126914	0.150458	36.215	36.4616	36.0951	36.2713	-0.1199	-0.1902	0.2466	0.1763	-0.1199	-0.1902	0.2466	0.1763	0.278343	0.193467	0.0715402	0.194807
Q9D6R2;Q9D6R2-2	Q9D6R2;Q9D6R2-2	Q9D6R2	Isocitrate dehydrogenase [NAD] subunit alpha, mitochondrial	Idh3a	27.6395	27.7605	27.5422	27.7897	28.1041	27.6253	27.9965	27.8959	27.6573	27.8709	27.7007	27.889	27.9803	27.6591	28.0024	27.8212	4	4	4	4	0.0456083	0.353629	0.120401	0.42048	27.7	27.9462	27.7858	27.9008	0.0858	-0.04545	0.2462	0.11495	0.0858	-0.04545	0.2462	0.11495	0.430885	0.368673	0.0718871	0.301679	+
Q91X77;Q91X77-2	Q91X77;Q91X77-2	Q91X77	Cytochrome P450 2C50	Cyp2c50	29.9991	29.8075	29.3889	29.5932	29.7832	30.1253	29.8148	30.0779	29.4938	29.6312	29.5054	29.4177	29.5957	28.6484	29.5703	29.7774	4	4	4	4	0.241049	0.171857	0.169111	0.6866	29.7004	29.9464	29.4996	29.583	-0.20075	-0.36335	0.246	0.0834	-0.20075	-0.36335	0.246	0.0834	0.186182	0.0669414	0.072061	0.365292
Q9CYA0	Q9CYA0	Q9CYA0	Cysteine-rich with EGF-like domain protein 2	Creld2	25.3532	24.8496	25.7934	25.6469	25.3702	25.5648	26.0209	25.9272	26.1575	25.7341	26.6269	26.6925	26.8127	25.4196	26.5739	26.4796	4	4	4	4	0.000478243	0.161955	0.279095	0.962627	25.5001	25.746	26.3922	26.5267	0.89215	0.78075	0.24595	0.13455	0.89215	0.78075	0.24595	0.13455	0.00131008	0.00442483	0.0721045	0.264859	+++	++		++
Q9EQQ2	Q9EQQ2	Q9EQQ2	Protein YIPF5	Yipf5	21.7341	20.1088	21.0019	21.2325	21.4004	20.6392	21.325	21.55	22.1016	21.2992	21.6192	21.9246	21.8395	21.0782	22.1429	21.8614	4	4	4	4	0.0253116	0.0195351	0.619614	0.985045	21.1172	21.3627	21.7719	21.8505	0.6547	0.48775	0.2455	0.07855	0.6547	0.48775	0.2455	0.07855	0.0148422	0.0577851	0.0724972	0.375466	+	+	+
P56380	P56380	P56380	Bis(5-nucleosyl)-tetraphosphatase [asymmetrical]	Nudt2	24.2653	23.6113	24.4317	24.3778	24.6849	24.4151	24.493	24.6409	24.3715	23.4626	24.2717	24.2163	24.5889	23.6364	24.4026	24.5187	4	4	4	4	0.260602	0.206311	0.13202	0.521995	24.3216	24.5669	24.244	24.4607	-0.07755	-0.1063	0.2454	0.21665	-0.07755	-0.1063	0.2454	0.21665	0.334186	0.288389	0.0725847	0.139089
Q8VDQ1;Q8VDQ1-2	Q8VDQ1;Q8VDQ1-2	Q8VDQ1	Prostaglandin reductase 2	Ptgr2	26.5089	26.0875	26.5992	26.2036	26.5093	26.805	26.2259	26.6935	26.1789	25.9944	26.0226	26.2803	26.7891	25.9819	25.9607	26.4134	4	4	4	4	0.203306	0.313338	0.279583	0.471157	26.3563	26.6014	26.1007	26.1976	-0.2555	-0.40375	0.24515	0.0969	-0.2555	-0.40375	0.24515	0.0969	0.136079	0.0497955	0.0728038	0.337488				+
Q99N92	Q99N92	Q99N92	39S ribosomal protein L27, mitochondrial	Mrpl27	23.0108	22.7871	23.3079	23.4863	23.48	23.4387	23.3108	23.3695	23.5615	23.2366	23.4005	23.6454	23.7729	23.3538	23.7203	23.4721	4	4	4	4	0.0665202	0.196021	0.203567	0.41224	23.1593	23.4041	23.481	23.5962	0.32165	0.1921	0.24475	0.1152	0.32165	0.1921	0.24475	0.1152	0.157851	0.30152	0.0731554	0.301195
Q9JK53	Q9JK53	Q9JK53	Prolargin	Prelp	24.7693	24.9972	25.1422	24.6917	25.165	24.8403	25.0908	25.2145	24.5721	25.1457	25.9664	23.7001	24.6624	24.551	25.2124	24.4362	4	4	4	4	0.895327	0.152397	0.231664	0.810316	24.8833	25.1279	24.8589	24.6067	-0.02435	-0.5212	0.24465	-0.2522	-0.02435	-0.5212	0.24465	-0.2522	0.409759	0.018913	0.0732435	0.0734142				+
Q9DBG9	Q9DBG9	Q9DBG9	Tax1-binding protein 3	Tax1bp3	21.5702	20.9802	21.938	21.8905	22.1887	20.802	22.0446	21.9039	22.4554	21.3908	22.1163	22.3165	22.3983	21.9517	22.2739	21.2755	4	4	4	4	0.0489691	0.55585	0.730302	0.792718	21.7304	21.9742	22.2164	22.1128	0.48605	0.13855	0.2439	-0.1036	0.48605	0.13855	0.2439	-0.1036	0.0569012	0.371003	0.0739068	0.253716	+
Q9DCL2	Q9DCL2	Q9DCL2	MIP18 family protein FAM96A	Fam96a	21.0481	22.0897	20.8216	21.2376	21.3919	21.6828	21.2197	21.3808	21.2323	22.414	21.9044	21.4004	21.9922	21.5782	21.3115	21.2807	4	4	4	4	0.137433	0.515909	0.705812	0.557175	21.1429	21.3864	21.6524	21.4448	0.50955	0.0585	0.2435	-0.20755	0.50955	0.0585	0.2435	-0.20755	0.0480609	0.482483	0.0742625	0.112363		+
Q61704;CON__Q0V8M9	Q61704	Q61704	Inter-alpha-trypsin inhibitor heavy chain H3	Itih3	23.1333	22.5646	23.2387	23.0532	23.0327	22.0652	24.2989	23.6407	24.8718	24.5632	24.716	24.4347	24.9141	24.972	25.2202	24.5384	4	4	4	4	0.00128309	0.0405491	0.629435	0.176727	23.0932	23.3367	24.6396	24.943	1.54635	1.60635	0.24345	0.30345	1.54635	1.60635	0.24345	0.30345	5.50649e-08	1.34886e-08	0.074307	0.0586147	++	+++	+	+++
Q9D706	Q9D706	Q9D706	RNA polymerase II-associated protein 3	Rpap3	20.6285	NaN	NaN	20.7345	20.8789	NaN	20.9575	20.3725	21.324	NaN	20.6042	21.386	21.6979	20.9528	21.6707	20.7528	2	3	3	4	0.0207879	0.0404012	0.79767	0.660184	20.6815	20.8789	21.324	21.3117	0.6425	0.43285	0.1974	-0.01225	excluded	0.43285	excluded	-0.01225	#N/A	0.0841024	#N/A	0.42919	+		+
O08807	O08807	O08807	Peroxiredoxin-4	Prdx4	29.8613	29.4882	29.4483	29.6519	29.8743	29.6601	29.9471	29.7519	29.8358	29.8539	29.5709	29.8	30.025	29.8622	29.837	29.8729	4	4	4	4	0.154589	0.279576	0.141828	0.145777	29.5701	29.8131	29.8179	29.8676	0.24785	0.05445	0.24305	0.04965	0.24785	0.05445	0.24305	0.04965	0.22848	0.488237	0.0746641	0.437661
Q91W67	Q91W67	Q91W67	Ubiquitin-like protein 7	Ubl7	22.7062	22.2318	22.1936	22.1613	22.6342	22.3845	22.2687	22.5267	23.0659	22.7193	23.2743	21.7729	21.9892	23.4342	22.7324	23.268	4	4	4	4	0.292063	0.355307	0.428513	0.761266	22.2127	22.4556	22.8926	23.0002	0.6799	0.5446	0.2429	0.1076	0.6799	0.5446	0.2429	0.1076	0.0118217	0.0378468	0.0747984	0.316056		+		+
P45376	P45376	P45376	Aldose reductase	Akr1b1	26.109	25.9586	25.903	26.0357	26.2385	26.0297	26.5569	26.2412	26.1332	26.1161	25.9883	25.9536	26.3973	25.9684	26.4474	26.1769	4	4	4	4	0.429235	0.772509	0.0874515	0.168725	25.9971	26.2398	26.0522	26.2871	0.05505	0.04725	0.2427	0.2349	0.05505	0.04725	0.2427	0.2349	0.473685	0.498472	0.0749777	0.117854
P46656	P46656	P46656	Adrenodoxin, mitochondrial	Fdx1	26.9021	25.4137	27.2935	27.2427	27.2564	26.7234	27.6182	27.3729	26.9468	26.0245	27.0268	27.1818	27.4862	26.3312	27.1557	27.3349	4	4	4	4	0.691914	0.379752	0.331181	0.471395	27.0724	27.3147	26.9868	27.2453	-0.0856	-0.06935	0.24225	0.2585	-0.0856	-0.06935	0.24225	0.2585	0.323232	0.336202	0.0753823	0.0939434
Q8K3H0	Q8K3H0	Q8K3H0	DCC-interacting protein 13-alpha	Appl1	24.6766	24.9423	24.905	24.4489	24.6177	25.1088	25.1362	24.9564	24.9345	24.3699	24.4319	25.0318	25.1133	24.8286	24.9077	24.8716	4	4	4	4	0.867084	0.899467	0.24741	0.261728	24.7908	25.0326	24.6832	24.8896	-0.1076	-0.14295	0.2418	0.20645	-0.1076	-0.14295	0.2418	0.20645	0.294089	0.244392	0.0757885	0.152029
Q91WG8	Q91WG8	Q91WG8	Bifunctional UDP-N-acetylglucosamine 2-epimerase/N-acetylmannosamine kinase;UDP-N-acetylglucosamine 2-epimerase (hydrolyzing);N-acetylmannosamine kinase	Gne	27.3339	26.8604	27.1485	27.1725	27.4709	27.0189	27.6901	27.3336	27.7804	27.3513	27.3576	27.8525	27.9251	27.7958	27.7494	27.8235	4	4	4	4	0.0180411	0.0568601	0.201671	0.173684	27.1605	27.4023	27.569	27.8096	0.4085	0.4074	0.24175	0.24065	0.4085	0.4074	0.24175	0.24065	0.0953216	0.0989951	0.0758338	0.111666	+
Q8R0Y6;Q8K009	Q8R0Y6	Q8R0Y6	Cytosolic 10-formyltetrahydrofolate dehydrogenase	Aldh1l1	33.5979	33.4228	33.4278	33.3239	33.6998	33.6372	33.6507	33.683	33.2546	32.9776	32.8274	33.083	33.5448	33.3176	33.2695	33.2952	4	4	4	4	0.0130047	0.0105136	0.0253517	0.0301906	33.4253	33.6668	33.0303	33.3064	-0.395	-0.36045	0.24155	0.2761	-0.395	-0.36045	0.24155	0.2761	0.0522819	0.0683293	0.076015	0.0785919	+		+		+
P28654	P28654	P28654	Decorin	Dcn	24.29	24.3868	24.2436	24.0726	24.4378	24.4751	24.5408	24.6686	24.2836	26.132	26.7701	22.2753	23.9141	24.5286	25.4731	23.457	4	4	4	4	0.567428	0.70756	0.0159349	0.659809	24.2668	24.508	25.2078	24.2214	0.941	-0.2866	0.24115	-0.98645	0.941	-0.2866	0.24115	-0.98645	0.000734201	0.111604	0.0763783	4.53707e-08		+++			+
Q3UEG6	Q3UEG6	Q3UEG6	Alanine--glyoxylate aminotransferase 2, mitochondrial	Agxt2	28.7773	28.8138	28.63	28.5898	28.6951	29.0222	28.8793	29.0094	28.8142	28.9661	28.8102	28.7402	28.8948	28.8569	28.8093	28.9757	4	4	4	4	0.0263827	0.837427	0.0826387	0.420454	28.7036	28.9444	28.8122	28.8758	0.10855	-0.0685	0.2407	0.06365	0.10855	-0.0685	0.2407	0.06365	0.399707	0.337338	0.0767886	0.407237	+
Q9Z1P6	Q9Z1P6	Q9Z1P6	NADH dehydrogenase [ubiquinone] 1 alpha subcomplex subunit 7	Ndufa7	26.4944	26.3731	26.3512	26.519	26.7694	26.6779	26.521	26.6709	26.5258	26.604	26.4641	26.5482	26.6632	26.6915	26.4121	26.3464	4	4	4	4	0.12292	0.158534	0.0156073	0.941488	26.4337	26.6744	26.537	26.5376	0.10325	-0.13675	0.24065	0.00065	0.10325	-0.13675	0.24065	0.00065	0.406921	0.251572	0.0768343	0.456192					+
Q9QZB7	Q9QZB7	Q9QZB7	Actin-related protein 10	Actr10	20.2912	20.3468	21.2861	20.3865	20.6579	21.2138	20.4704	20.5562	20.7228	20.6841	20.6553	20.0834	19.9724	NaN	20.8072	21.0565	4	4	4	3	0.881975	0.904138	0.632639	0.848154	20.3666	20.6071	20.6697	20.8072	0.30305	0.20015	0.2404	0.1375	0.30305	0.20015	0.2404	0.1375	0.174139	0.291598	0.0770631	0.259522
P60060	P60060	P60060	Protein transport protein Sec61 subunit gamma	Sec61g	25.8222	23.0365	25.9406	26.0763	26.2044	22.985	26.267	26.0387	26.2606	22.9314	26.0493	26.5303	26.8097	24.0381	26.2345	26.101	4	4	4	4	0.196984	0.193814	0.890789	0.74658	25.8814	26.1215	26.1549	26.1677	0.27355	0.0462	0.24015	0.0128	0.27355	0.0462	0.24015	0.0128	0.202079	0.499964	0.0772925	0.481813
P02798;CON__P67983	P02798;CON__P67983	P02798	Metallothionein-2	Mt2	NaN	NaN	NaN	NaN	19.8645	NaN	22.7655	NaN	24.7028	24.1753	23.2531	24.9868	25.4253	24.7519	24.8729	23.1518	0	2	4	4	#DIV/0!	0.269384	#DIV/0!	0.678145	#NUM!	21.315	24.4391	24.8124	#NUM!	3.4974	#NUM!	0.37335	excluded	excluded	excluded	0.37335	#N/A	#N/A	#N/A	0.0253072
Q3UVG3	Q3UVG3	Q3UVG3	Protein FAM91A1	Fam91a1	21.7458	22.8723	21.9635	21.7903	22.1373	22.1056	22.1281	21.9506	22.1833	22.043	21.9919	21.9244	22.7827	23.2099	21.7614	22.1147	4	4	4	4	0.846327	0.308449	0.965328	0.278177	21.8769	22.1168	22.0175	22.4487	0.14055	0.33185	0.23995	0.43125	0.14055	0.33185	0.23995	0.43125	0.356954	0.154324	0.0774763	0.0114137
Q4LDG0	Q4LDG0	Q4LDG0	Bile acyl-CoA synthetase	Slc27a5	30.3867	30.1747	30.1676	30.3193	30.623	30.1416	30.5572	30.4107	30.3388	30.1616	30.0826	30.3333	30.5851	30.1079	30.3144	30.2745	4	4	4	4	0.221865	0.107014	0.219646	0.471737	30.247	30.484	30.2475	30.2944	0.00045	-0.1895	0.23695	0.047	0.00045	-0.1895	0.23695	0.047	0.446374	0.19417	0.0802736	0.443468
Q9CY97-2;Q9CY97	Q9CY97-2;Q9CY97	Q9CY97	RNA polymerase II subunit A C-terminal domain phosphatase SSU72	Ssu72	21.0735	NaN	20.7437	21.4489	21.3693	21.311	21.3087	21.1437	21.2928	NaN	21.01	21.7238	21.5369	NaN	NaN	21.3955	3	4	3	2	0.00461404	0.126133	0.442339	0.619676	21.0735	21.3099	21.2928	21.4662	0.2193	0.15635	0.23635	0.1734	0.2193	excluded	0.23635	excluded	0.259955	#N/A	0.0808421	#N/A	++
O35683	O35683	O35683	NADH dehydrogenase [ubiquinone] 1 alpha subcomplex subunit 1	Ndufa1	24.147	23.9216	24.7249	23.7682	24.4451	NaN	24.2359	24.2701	24.1237	NaN	24.4028	23.0645	23.8959	24.3095	24.135	24.326	4	3	3	4	0.217711	0.388681	0.471553	0.538257	24.0343	24.2701	24.1237	24.2223	0.0894	-0.04785	0.2358	0.09855	0.0894	-0.04785	0.2358	0.09855	0.425917	0.365365	0.0813659	0.334146
A6X935;A6X935-2;CON__Q3T052	A6X935;A6X935-2	A6X935	Inter alpha-trypsin inhibitor, heavy chain 4	Itih4	25.8837	26.0257	26.7979	26.2184	26.2577	25.8502	27.351	26.4579	27.7031	27.3842	28.1759	27.4234	27.7058	28.2923	27.7076	27.5114	4	4	4	4	0.00165445	0.0557108	0.537819	0.613183	26.1221	26.3578	27.5633	27.7067	1.4412	1.3489	0.23575	0.14345	1.4412	1.3489	0.23575	0.14345	3.91669e-07	1.72087e-06	0.0814137	0.248928	++	+++		+++
Q6NS46	Q6NS46	Q6NS46	Protein RRP5 homolog	Pdcd11	21.1231	NaN	21.0779	20.8691	21.3152	21.5492	20.9057	21.312	21.6245	21.2885	21.0244	21.6954	21.6772	21.987	21.9066	21.5787	3	4	4	4	0.240026	0.0520463	0.17652	0.0928388	21.0779	21.3136	21.4565	21.7919	0.3786	0.4783	0.2357	0.3354	0.3786	0.4783	0.2357	0.3354	0.114381	0.0617844	0.0814614	0.040583
Q9EQG9-2;Q9EQG9;Q9EQG9-3	Q9EQG9-2;Q9EQG9;Q9EQG9-3	Q9EQG9	Collagen type IV alpha-3-binding protein	Col4a3bp	21.4681	21.056	21.3038	20.7443	21.7155	21.0539	21.1901	21.6405	21.0188	22.0936	20.5657	21.5327	21.5139	21.3921	21.5119	21.1725	4	4	4	4	0.741813	0.991157	0.301258	0.795942	21.1799	21.4153	21.2757	21.452	0.09585	0.0367	0.2354	0.17625	0.09585	0.0367	0.2354	0.17625	0.417046	0.486167	0.0817485	0.194884
P97872	P97872	P97872	Dimethylaniline monooxygenase [N-oxide-forming] 5	Fmo5	30.64	30.6042	30.4768	30.6312	30.9973	30.4706	30.9018	30.8032	30.9366	31.0855	30.7862	31.1331	31.148	30.3914	30.9248	31.1123	4	4	4	4	0.00537644	0.315052	0.171258	0.657573	30.6177	30.8525	31.011	31.0186	0.39335	0.16605	0.2348	0.0075	0.39335	0.16605	0.2348	0.0075	0.104664	0.334617	0.0823249	0.470621	++
Q60872	Q60872	Q60872	Eukaryotic translation initiation factor 1A	Eif1a	24.97	24.301	24.6592	24.7161	25.1567	24.5387	24.8976	24.9462	24.912	24.6448	24.8182	25.2381	25.0357	24.6886	24.8158	24.8726	4	4	4	4	0.14725	0.641982	0.281011	0.742421	24.6876	24.9219	24.8651	24.8442	0.17745	-0.0777	0.23425	-0.0209	0.17745	-0.0777	0.23425	-0.0209	0.309825	0.325125	0.0828559	0.41126
Q9DB34	Q9DB34	Q9DB34	Charged multivesicular body protein 2a	Chmp2a	22.2319	22.0884	22.06	22.0725	22.2781	22.3259	22.4403	22.2987	22.6888	22.6389	22.4658	23.2926	23.1569	22.9594	22.6929	22.5853	4	4	4	4	0.0403039	0.0413631	0.00630776	0.741166	22.0804	22.3123	22.6639	22.8261	0.5834	0.51385	0.23185	0.1623	0.5834	0.51385	0.23185	0.1623	0.0272026	0.0477915	0.0852033	0.216943	+	+	+	+	++
Q91YW3	Q91YW3	Q91YW3	DnaJ homolog subfamily C member 3	Dnajc3	27.434	27.2723	27.5353	27.6122	27.78	27.3326	27.8548	27.6523	27.9984	27.7466	28.0152	28.1452	28.4017	28.2918	28.1261	28.0448	4	4	4	4	0.000165266	0.0340432	0.219177	0.083899	27.4847	27.7161	28.0068	28.209	0.52215	0.4928	0.2315	0.20215	0.52215	0.4928	0.2315	0.20215	0.0437947	0.0557329	0.0855497	0.157716	+++	+	+
Q60754	Q60754	Q60754	Macrophage receptor MARCO	Marco	NaN	22.7867	NaN	NaN	NaN	NaN	NaN	NaN	23.6309	NaN	22.832	23.2026	22.7137	23.1248	22.792	22.9266	1	0	3	4	#DIV/0!	#DIV/0!	#DIV/0!	0.284154	22.7867	#NUM!	23.2026	22.8593	0.4159	#NUM!	#NUM!	-0.3433	excluded	excluded	excluded	-0.3433	#N/A	#N/A	#N/A	0.0265625
O70404	O70404	O70404	Vesicle-associated membrane protein 8	Vamp8	24.3116	24.1862	24.5339	24.3772	24.5749	24.2437	24.8269	24.5762	24.5741	24.4363	24.3935	24.6494	25.0297	24.1686	24.8327	24.6023	4	4	4	4	0.207613	0.451896	0.206543	0.501449	24.3444	24.5755	24.5052	24.7175	0.1608	0.14195	0.23115	0.2123	0.1608	0.14195	0.23115	0.2123	0.330763	0.366434	0.0858972	0.144513
Q9DCV5	Q9DCV5	Q9DCV5	Transmembrane protein 254	Tmem254	25.6382	24.7256	24.5676	24.4087	24.5495	24.0586	25.5225	25.205	25.5925	25.176	24.8224	24.1966	24.6996	23.9751	24.8537	25.1718	4	4	4	4	0.506189	0.436165	0.997993	0.511567	24.6466	24.8772	24.9992	24.7767	0.3526	-0.1006	0.23065	-0.22255	0.3526	-0.1006	0.23065	-0.22255	0.133038	0.295553	0.0863955	0.0979018
Q62523	Q62523	Q62523	Zyxin	Zyx	23.7464	23.8631	23.9001	23.564	24.0286	23.5066	24.1222	24.042	24.1131	23.6549	23.9425	24.0299	24.4354	23.4855	24.1625	23.8502	4	4	4	4	0.358959	0.673899	0.376624	0.841475	23.8047	24.0353	23.9862	24.0064	0.18145	-0.02895	0.23055	0.02015	0.18145	-0.02895	0.23055	0.02015	0.304882	0.391667	0.0864954	0.497356
Q8BVW3-3;Q8BVW3-2;Q8BVW3	Q8BVW3-3;Q8BVW3-2;Q8BVW3	Q8BVW3	Tripartite motif-containing protein 14	Trim14	21.9684	21.2542	21.6455	21.8493	21.9242	21.3955	22.0298	22.4386	21.4909	21.7109	21.4903	21.5125	22.2753	23.0437	22.1499	21.6242	4	4	4	4	0.577513	0.566137	0.356157	0.0884229	21.7474	21.977	21.5017	22.2126	-0.2457	0.2356	0.2296	0.7109	-0.2457	0.2356	0.2296	0.7109	0.144294	0.249821	0.0874489	6.42041e-05
P05063	P05063	P05063	Fructose-bisphosphate aldolase C	Aldoc	25.5077	25.5281	25.3907	25.7726	25.7563	25.592	25.8801	25.7386	24.7836	22.7177	23.6915	24.6756	25.5565	25.1191	24.6203	24.9452	4	4	4	4	0.0402969	0.0580351	0.106417	0.104901	25.5179	25.7475	24.1836	25.0322	-1.33435	-0.7153	0.22955	0.8486	-1.33435	-0.7153	0.22955	0.8486	1.24535e-07	0.00265836	0.0874993	2.17124e-06	+	+++		++
Q9R112	Q9R112	Q9R112	Sulfide:quinone oxidoreductase, mitochondrial	Sqrdl	27.9494	27.6382	27.7651	28.018	28.1994	27.6435	28.1829	27.9904	28.2412	27.75	27.521	28.3849	28.5688	28.0409	28.2521	28.1942	4	4	4	4	0.405174	0.0426612	0.344946	0.270175	27.8573	28.0866	27.9956	28.2231	0.13835	0.1365	0.2294	0.22755	0.13835	0.1365	0.2294	0.22755	0.359843	0.373767	0.0876506	0.126113			+
Q8VBT2	Q8VBT2	Q8VBT2	L-serine dehydratase/L-threonine deaminase	Sds	29.1706	28.9805	29.0531	28.9751	29.5654	29.1755	29.3166	29.1584	29.5642	28.9147	28.988	29.4572	29.9806	29.7175	29.8436	29.5314	4	4	4	4	0.29309	0.00153586	0.0634612	0.037875	29.0168	29.2461	29.2226	29.7805	0.2058	0.5345	0.22925	0.55795	0.2058	0.5345	0.22925	0.55795	0.275581	0.0409079	0.0878021	0.00144122			++	+
P08030	P08030	P08030	Adenine phosphoribosyltransferase	Aprt	25.0293	25.1484	24.9336	25.0872	25.1831	25.2281	25.6094	25.3451	25.5258	25.3876	25.2575	25.5926	25.4736	25.6793	26.0302	25.6395	4	4	4	4	0.00946179	0.00320597	0.0472615	0.113554	25.0583	25.2866	25.4567	25.6594	0.39845	0.3728	0.22835	0.2027	0.39845	0.3728	0.22835	0.2027	0.101448	0.122213	0.0887154	0.156981	++		++		+
P47879	P47879	P47879	Insulin-like growth factor-binding protein 4	Igfbp4	NaN	NaN	NaN	21.6044	21.3971	NaN	21.9511	21.6508	22.5314	21.8194	22.0442	22.3087	22.4504	20.3414	22.0961	22.0251	1	3	4	4	#DIV/0!	0.194512	#DIV/0!	0.422775	21.6044	21.6508	22.1765	22.0606	0.57205	0.4098	0.0464	-0.11585	excluded	0.4098	excluded	-0.11585	#N/A	0.0975133	#N/A	0.233368
Q9D8Y0;Q9D4J1;REV__Q5XPT3-2;REV__Q5XPT3	Q9D8Y0	Q9D8Y0	EF-hand domain-containing protein D2	Efhd2	25.6555	24.6683	25.8527	25.78	25.9582	25.2227	25.9704	25.9339	26.334	25.8414	26.1077	26.3004	26.4151	25.7511	26.0699	26.1034	4	4	4	4	0.042384	0.0588105	0.432312	0.74201	25.7178	25.946	26.2041	26.0866	0.4863	0.1406	0.2283	-0.1174	0.4863	0.1406	0.2283	-0.1174	0.0568008	0.368246	0.0887663	0.23086	+
Q8C2E7;Q8C2E7-2	Q8C2E7;Q8C2E7-2	Q8C2E7	WASH complex subunit strumpellin	Kiaa0196	22.8519	22.4943	22.7475	23.1426	23.0246	23.067	22.9445	23.0314	22.6853	22.9075	22.7638	22.8447	23.185	23.5123	22.8307	22.7351	4	4	4	4	0.958452	0.782571	0.219435	0.233512	22.7997	23.028	22.8042	23.0078	0.00455	-0.02015	0.2283	0.2036	0.00455	-0.02015	0.2283	0.2036	0.45248	0.404093	0.0887663	0.155783
Q9D7A8	Q9D7A8	Q9D7A8	Armadillo repeat-containing protein 1	Armc1	24.4243	25.2237	24.731	24.5358	24.9847	24.7928	24.6258	24.9303	24.9751	24.6745	24.7538	24.5865	24.7963	25.1378	24.5236	24.3162	4	4	4	4	0.938713	0.527967	0.616976	0.796069	24.6334	24.8616	24.7141	24.6599	0.08075	-0.2016	0.22815	-0.0542	0.08075	-0.2016	0.22815	-0.0542	0.437872	0.182225	0.0889193	0.344252
O55242;O55242-2	O55242;O55242-2	O55242	Sigma non-opioid intracellular receptor 1	Sigmar1	25.2796	25.0029	26.076	25.4642	25.6437	24.7715	25.556	25.6663	25.7517	25.2675	25.9963	25.6333	25.4824	25.6439	25.5996	25.7284	4	4	4	4	0.168959	0.437195	0.887007	0.777813	25.3719	25.5998	25.6925	25.6217	0.3206	0.0219	0.22795	-0.07075	0.3206	0.0219	0.22795	-0.07075	0.158743	0.4646	0.0891235	0.312546
Q9CZ28	Q9CZ28	Q9CZ28	Vacuolar-sorting protein SNF8	Snf8	23.0435	22.392	22.8922	23.0092	23.2614	22.6121	23.188	23.1688	23.1698	23.0807	23.7392	20.1363	23.1206	22.6995	23.2323	23.0258	4	4	4	4	0.751008	0.574953	0.334055	0.592003	22.9507	23.1784	23.1253	23.0732	0.17455	-0.1052	0.2277	-0.05205	0.17455	-0.1052	0.2277	-0.05205	0.31343	0.289765	0.0893793	0.348459
P61021	P61021	P61021	Ras-related protein Rab-5B	Rab5b	24.6151	24.1792	24.3318	24.7109	24.7139	24.6059	24.7419	24.6883	24.6624	24.4908	24.4904	24.8146	24.6758	24.0181	24.3907	24.4005	4	4	4	4	0.0718009	0.0678937	0.160005	0.181822	24.4734	24.7011	24.5766	24.3956	0.10315	-0.3055	0.22765	-0.181	0.10315	-0.3055	0.22765	-0.181	0.407057	0.0990089	0.0894305	0.141575
Q99KI3	Q99KI3	Q99KI3	ER membrane protein complex subunit 3	Emc3	24.3724	23.5425	24.6608	24.9668	24.7911	23.1074	24.8548	24.696	24.9639	24.6494	25.2115	25.3914	25.4399	24.4664	24.4831	24.6175	4	4	4	4	0.0211917	0.389409	0.965805	0.330003	24.5166	24.7435	25.0877	24.5503	0.5711	-0.19325	0.22695	-0.5374	0.5711	-0.19325	0.22695	-0.5374	0.03003	0.190418	0.09015	0.00152248	+	+
Q6PFD9	Q6PFD9	Q6PFD9	Nuclear pore complex protein Nup98-Nup96;Nuclear pore complex protein Nup98;Nuclear pore complex protein Nup96	Nup98	23.5362	23.1135	23.6037	23.5995	23.5094	24.0242	23.7227	23.8668	23.5416	23.4164	23.6656	23.1875	23.8042	23.6767	23.959	23.5717	4	4	4	4	0.948355	0.880294	0.0956745	0.0648215	23.5678	23.7948	23.479	23.7405	-0.08885	-0.0543	0.2269	0.26145	-0.08885	-0.0543	0.2269	0.26145	0.318852	0.356525	0.0902015	0.0912264
Q3U186	Q3U186	Q3U186	Probable arginine--tRNA ligase, mitochondrial	Rars2	21.5007	22.3481	21.6062	21.3638	21.8342	22.0596	21.6765	21.7265	20.9308	21.485	21.7983	22.1834	22.1645	21.4812	21.6309	21.7433	4	4	4	4	0.799717	0.737946	0.640045	0.63045	21.5534	21.7803	21.6416	21.6871	0.0882	-0.09325	0.2269	0.04545	0.0882	-0.09325	0.2269	0.04545	0.427572	0.30491	0.0902015	0.44687
Q3UIU2	Q3UIU2	Q3UIU2	NADH dehydrogenase [ubiquinone] 1 beta subcomplex subunit 6	Ndufb6	25.6403	22.739	25.8454	26.2006	26.1374	24.8929	25.8227	26.1167	26.0471	24.6746	26.0012	26.0236	26.0089	25.2219	25.5994	25.9324	4	4	4	4	0.302559	0.71381	0.4977	0.992044	25.7429	25.9697	26.0124	25.7659	0.26955	-0.2038	0.22685	-0.2465	0.26955	-0.2038	0.22685	-0.2465	0.206064	0.180103	0.0902531	0.0777165
P11352	P11352	P11352	Glutathione peroxidase 1	Gpx1	30.8556	30.6152	30.5977	30.5567	30.989	30.7157	30.7934	30.8723	30.3951	30.5446	30.4733	30.6489	30.6545	30.4227	30.4555	30.4523	4	4	4	4	0.311872	0.00097677	0.0828998	0.808274	30.6065	30.8329	30.5089	30.4539	-0.0975	-0.37895	0.2264	-0.05505	-0.0975	-0.37895	0.2264	-0.05505	0.307318	0.0598463	0.0907183	0.342594			+++
Q9DCX8	Q9DCX8	Q9DCX8	Iodotyrosine dehalogenase 1	Iyd	25.266	25.411	25.2775	25.2364	25.386	25.754	25.6098	25.2516	25.2791	25.525	25.2133	25.4292	25.4864	25.0323	25.3453	25.4083	4	4	4	4	0.339124	0.434592	0.168883	0.734707	25.2717	25.4979	25.3542	25.3768	0.0824	-0.1211	0.22615	0.02265	0.0824	-0.1211	0.22615	0.02265	0.435587	0.27018	0.0909775	0.49723
Q61792;Q9DC07	Q61792	Q61792	LIM and SH3 domain protein 1	Lasp1	27.3429	27.147	27.2843	27.3052	27.4751	27.2811	27.6193	27.5665	27.6041	27.2986	27.2791	27.6975	27.9807	27.1803	27.76	27.4146	4	4	4	4	0.0981817	0.5586	0.0556775	0.606234	27.2948	27.5208	27.4513	27.5873	0.1566	0.0665	0.22605	0.13595	0.1566	0.0665	0.22605	0.13595	0.336132	0.471129	0.0910813	0.262319
P56212;P56212-2;P60840-2;P60840	P56212;P56212-2	P56212	cAMP-regulated phosphoprotein 19	Arpp19	22.8711	NaN	22.8273	23.049	22.7904	23.2436	23.0663	23.1271	22.355	22.9007	NaN	23.707	NaN	21.8324	23.4228	22.9899	3	4	3	3	0.92343	0.529309	0.28518	0.718268	22.8711	23.0967	22.9007	22.9899	0.0296	-0.1068	0.2256	0.0892	0.0296	-0.1068	0.2256	0.0892	0.489979	0.287765	0.0915496	0.35325
P24452	P24452	P24452	Macrophage-capping protein	Capg	20.9155	20.9334	21.0902	20.9749	20.7397	21.1874	21.2932	21.1716	20.6156	21.3636	21.1891	21.0668	21.4254	21.4565	21.6003	20.7492	4	4	4	4	0.628112	0.430188	0.410627	0.355638	20.9541	21.1795	21.1279	21.441	0.1738	0.26145	0.22535	0.313	0.1738	0.26145	0.22535	0.313	0.314365	0.221488	0.0918106	0.0526645
Q8VCN5	Q8VCN5	Q8VCN5	Cystathionine gamma-lyase	Cth	30.2138	30.0165	30.0062	30.2875	30.654	30.2668	30.1522	30.4142	30.514	30.3564	29.9268	30.4892	30.6895	29.99	30.1365	30.1448	4	4	4	4	0.137265	0.208424	0.119803	0.705859	30.1151	30.3405	30.4228	30.1407	0.30765	-0.19985	0.22535	-0.28215	0.30765	-0.19985	0.22535	-0.28215	0.170015	0.183923	0.0918106	0.053738
P39039;P39039-2	P39039;P39039-2	P39039	Mannose-binding protein A	Mbl1	25.2327	25.0844	25.3867	25.4896	25.5833	25.2419	25.905	25.4861	26.0192	25.4607	25.9449	26.2836	26.129	25.3451	25.8652	25.9008	4	4	4	4	0.00821169	0.155078	0.176915	0.640972	25.3097	25.5347	25.9821	25.883	0.67235	0.3483	0.225	-0.09905	0.67235	0.3483	0.225	-0.09905	0.0126651	0.140811	0.0921768	0.261505	++	+
Q6ZWU9	Q6ZWU9	Q6ZWU9	40S ribosomal protein S27	Rps27	27.3076	26.743	27.3706	27.4382	27.6563	27.212	27.6618	27.471	27.8734	27.2919	27.1677	28.0163	28.0213	27.5212	27.9104	27.78	4	4	4	4	0.147548	0.000992763	0.193842	0.396943	27.3391	27.5637	27.5827	27.8452	0.24355	0.28155	0.22455	0.26255	0.24355	0.28155	0.22455	0.26255	0.233079	0.200789	0.0926493	0.0902283			+++
Q8VBW8	Q8VBW8	Q8VBW8	Tetratricopeptide repeat protein 36	Ttc36	27.4049	27.4061	27.3522	27.569	27.8437	27.6214	27.5908	27.6385	27.6511	27.049	26.948	27.6701	27.9102	27.3996	27.8279	27.5674	4	4	4	4	0.570598	0.979904	0.0187694	0.184975	27.4055	27.63	27.35	27.6976	-0.05545	0.0677	0.22445	0.3476	-0.05545	0.0677	0.22445	0.3476	0.364968	0.469428	0.0927546	0.0350148					+
Q60991	Q60991	Q60991	25-hydroxycholesterol 7-alpha-hydroxylase	Cyp7b1	28.3403	28.1638	28.4886	28.2069	28.473	28.965	28.4785	28.5175	28.7329	28.6337	29.2519	28.7661	28.5081	28.7437	28.7393	28.9437	4	4	4	4	0.00641699	0.43877	0.0787871	0.523545	28.2736	28.498	28.7495	28.7415	0.4759	0.2435	0.2244	-0.008	0.4759	0.2435	0.2244	-0.008	0.0610951	0.240963	0.0928072	0.438056	++
Q91VX2	Q91VX2	Q91VX2	Ubiquitin-associated protein 2	Ubap2	22.2593	NaN	22.1338	22.2381	22.4624	NaN	22.6746	22.1231	23.218	22.4083	23.0363	23.5249	23.372	NaN	23.5053	23.3225	3	3	4	3	0.0127925	0.0128332	0.320718	0.231937	22.2381	22.4624	23.1272	23.372	0.88905	0.9096	0.2243	0.24485	0.88905	0.9096	0.2243	0.24485	0.00135785	0.00104551	0.0929126	0.107295	+	++	+	++
Q91WU5	Q91WU5	Q91WU5	Arsenite methyltransferase	As3mt	27.2486	26.6217	26.9403	27.1582	27.4665	26.7571	27.3866	27.1586	27.397	26.6451	26.8704	27.3585	27.5879	27.1137	27.3682	27.371	4	4	4	4	0.304014	0.122689	0.381421	0.225981	27.0493	27.2726	27.1144	27.3696	0.0652	0.097	0.22335	0.25515	0.0652	0.097	0.22335	0.25515	0.459499	0.428135	0.0939181	0.0971006
Q3UFF7	Q3UFF7	Q3UFF7	Lysophospholipase-like protein 1	Lyplal1	23.8195	23.9801	24.2369	24.3541	24.3951	23.8986	24.5497	24.2679	24.3213	23.809	24.1037	24.3871	24.5866	23.9802	24.555	24.179	4	4	4	4	0.73404	0.483156	0.366856	0.421858	24.1085	24.3315	24.2125	24.367	0.104	0.0355	0.223	0.1545	0.104	0.0355	0.223	0.1545	0.405898	0.484416	0.0942905	0.229881
Q8BGS7-2;Q8BGS7	Q8BGS7-2;Q8BGS7	Q8BGS7	Choline/ethanolaminephosphotransferase 1	Cept1	23.5667	22.6081	22.9793	23.6251	23.606	22.2807	23.5198	23.4716	23.5215	22.4689	22.937	24.0245	23.5731	NaN	23.5271	23.2332	4	4	4	3	0.744562	0.366946	0.952574	0.596093	23.273	23.4957	23.2293	23.5271	-0.04375	0.0314	0.2227	0.29785	-0.04375	0.0314	0.2227	0.29785	0.38164	0.478436	0.0946106	0.062342
Q9CYN2	Q9CYN2	Q9CYN2	Signal peptidase complex subunit 2	Spcs2	25.8173	25.804	25.6872	25.7511	26.1326	25.8971	26.1033	25.8774	26.0278	25.8622	26.0597	26.2601	26.402	26.2737	26.1317	25.9768	4	4	4	4	0.0605116	0.0924603	0.0300948	0.286756	25.7775	26.0002	26.0437	26.2027	0.2662	0.2025	0.22265	0.15895	0.2662	0.2025	0.22265	0.15895	0.209437	0.288731	0.0946641	0.222447					+
P67984	P67984	P67984	60S ribosomal protein L22	Rpl22	28.0808	27.9233	28.3606	28.5463	28.5037	28.0431	28.4515	28.435	28.3817	27.7005	28.2881	28.6596	28.7313	28.3519	28.5475	28.3228	4	4	4	4	0.810446	0.251909	0.486252	0.355531	28.2207	28.4432	28.3349	28.4497	0.1142	0.00645	0.22255	0.1148	0.1142	0.00645	0.22255	0.1148	0.392054	0.442196	0.094771	0.301969
Q8VDW0;Q8VDW0-2	Q8VDW0	Q8VDW0	ATP-dependent RNA helicase DDX39A	Ddx39a	23.9569	23.4833	23.5532	23.7804	23.9619	23.6031	23.8835	23.8937	24.1123	23.5783	23.7242	23.882	24.0012	23.9628	23.8163	23.9065	4	4	4	4	0.00633417	0.426779	0.334285	0.469143	23.6668	23.8886	23.8031	23.9347	0.1363	0.04605	0.2218	0.13155	0.1363	0.04605	0.2218	0.13155	0.362543	0.499817	0.0955758	0.270343	++
P56657	P56657	P56657	Cytochrome P450 2C40	Cyp2c40	29.0851	28.5218	28.0294	28.5506	28.7833	29.1443	28.5957	28.7318	28.8278	28.7627	28.3056	28.8922	28.421	28.1965	28.3038	28.7866	4	4	4	4	0.35406	0.159939	0.329878	0.194498	28.5362	28.7576	28.7952	28.3624	0.25905	-0.39515	0.22135	-0.43285	0.25905	-0.39515	0.22135	-0.43285	0.216744	0.0531163	0.096061	0.00800335
Q9QZE7	Q9QZE7	Q9QZE7	Translin-associated protein X	Tsnax	22.5592	NaN	22.7272	22.4268	22.8998	NaN	22.7793	22.6759	22.8852	22.7345	22.9546	22.6657	23.145	NaN	22.6582	22.8943	3	3	4	3	0.0136087	0.434991	0.12538	0.607792	22.5592	22.7793	22.8099	22.8943	0.25065	0.115	0.2201	0.08445	0.25065	0.115	0.2201	0.08445	0.225513	0.403123	0.0974185	0.363102	+
Q9ERF3	Q9ERF3	Q9ERF3	WD repeat-containing protein 61	Wdr61	24.7991	24.7431	24.9623	25.0709	25.1632	24.6977	25.1853	25.0383	25.0456	24.8278	25.017	25.2271	25.4573	25.1076	24.929	25.1219	4	4	4	4	0.0502718	0.430688	0.388349	0.40176	24.8807	25.1007	25.0313	25.1148	0.1506	0.014	0.22005	0.08345	0.1506	0.014	0.22005	0.08345	0.343862	0.453125	0.0974731	0.365188
P58710	P58710	P58710	L-gulonolactone oxidase	Gulo	30.2285	30.1938	30.1203	30.1934	30.3655	30.6136	30.4389	30.3875	30.5035	30.3196	30.3471	30.4667	30.4198	30.0021	30.556	30.7469	4	4	4	4	0.00759133	0.928776	0.011892	0.900918	30.1936	30.4132	30.4069	30.4879	0.2133	0.0747	0.2196	0.081	0.2133	0.0747	0.2196	0.081	0.266843	0.459515	0.0979654	0.370315	++				+
P09803	P09803	P09803	Cadherin-1;E-Cad/CTF1;E-Cad/CTF2;E-Cad/CTF3	Cdh1	24.7652	23.4556	24.7039	24.7888	25.0742	22.3666	25.0345	24.8737	25.0614	22.5772	25.138	24.7022	25.6986	24.4416	25.1443	25.177	4	4	4	4	0.854867	0.178767	0.906699	0.319434	24.7345	24.9541	24.8818	25.1607	0.14725	0.20655	0.21955	0.27885	0.14725	0.20655	0.21955	0.27885	0.348206	0.283821	0.0980202	0.0763756
Q4PZA2-3;Q4PZA2-2;Q4PZA2-4;Q4PZA2	Q4PZA2-3;Q4PZA2-2;Q4PZA2-4;Q4PZA2	Q4PZA2	Endothelin-converting enzyme 1	Ece1	23.4227	22.9813	23.4292	23.8185	23.6329	23.9165	22.9689	23.6567	23.1963	22.9765	23.3255	23.3287	22.6866	23.1128	23.2587	23.8427	4	4	4	4	0.143936	0.397094	0.639262	0.945597	23.426	23.6448	23.2609	23.1857	-0.16505	-0.45905	0.21885	-0.07515	-0.16505	-0.45905	0.21885	-0.07515	0.224317	0.0322108	0.09879	0.304333				+
Q9CXW4	Q9CXW4	Q9CXW4	60S ribosomal protein L11	Rpl11	28.4233	28.5213	28.4903	28.6339	28.7659	28.4645	28.8281	28.6832	28.704	28.4573	28.6721	29.0165	29.0211	28.7845	28.9535	28.7212	4	4	4	4	0.133853	0.0619927	0.126918	0.295879	28.5058	28.7246	28.6881	28.869	0.18225	0.14445	0.21875	0.18095	0.18225	0.14445	0.21875	0.18095	0.303898	0.363086	0.0989004	0.18777
O08553	O08553	O08553	Dihydropyrimidinase-related protein 2	Dpysl2	27.0958	26.6155	27.0884	27.1785	27.3544	26.9833	27.4001	27.2649	27.0098	26.7617	27.1281	27.0339	27.2488	26.6617	27.267	27.0096	4	4	4	4	0.87451	0.027996	0.161736	0.711573	27.0921	27.3096	27.0219	27.1292	-0.07025	-0.18045	0.21755	0.10735	-0.07025	-0.18045	0.21755	0.10735	0.344243	0.203409	0.100231	0.31655			+
P97315	P97315	P97315	Cysteine and glycine-rich protein 1	Csrp1	24.9918	24.5109	25.1753	25.117	24.9487	25.0062	25.895	25.5372	25.6533	25.7802	25.9243	25.3484	26.0615	25.0306	26.1646	25.3893	4	4	4	4	0.041943	0.342061	0.199974	0.962045	25.0544	25.2717	25.7168	25.7254	0.66235	0.4537	0.2173	0.00865	0.66235	0.4537	0.2173	0.00865	0.0138619	0.0732093	0.10051	0.473048	+	+
Q922R1	Q922R1	Q922R1	UPF0183 protein C16orf70 homolog		22.0129	NaN	21.61	21.7719	22.1267	21.3427	22.0881	21.8887	21.6711	21.3903	21.5188	21.9399	21.8678	20.9277	21.7976	21.564	3	4	4	4	0.609324	0.00242614	0.781085	0.726644	21.7719	21.9884	21.5949	21.6808	-0.17695	-0.3076	0.2165	0.08585	-0.17695	-0.3076	0.2165	0.08585	0.211138	0.0976763	0.101407	0.360188			++
P62751	P62751	P62751	60S ribosomal protein L23a	Rpl23a	28.6863	28.9716	28.8276	28.8255	29.0112	29.0729	29.0921	28.8025	29.0382	29.2635	28.7966	29.2654	29.2057	29.0153	29.0402	28.9513	4	4	4	4	0.0829559	0.441234	0.108342	0.774772	28.8266	29.042	29.1508	29.0277	0.3243	-0.0143	0.2155	-0.1231	0.3243	-0.0143	0.2155	-0.1231	0.155615	0.412408	0.102535	0.221766
Q8BMG8	Q8BMG8	Q8BMG8	Mitochondrial folate transporter/carrier	Slc25a32	22.5748	23.5437	22.6129	22.9545	22.9988	23.0611	22.9987	22.302	22.5267	23.3756	23.2021	23.0717	22.8213	23.314	22.6736	23.0655	4	4	4	4	0.51429	0.635854	0.787268	0.755916	22.7837	22.9988	23.1369	22.9434	0.3532	-0.05535	0.21505	-0.1935	0.3532	-0.05535	0.21505	-0.1935	0.132585	0.355093	0.103046	0.127236
Q9CXI5	Q9CXI5	Q9CXI5	Mesencephalic astrocyte-derived neurotrophic factor	Manf	27.5186	27.3204	27.6929	27.7099	27.864	27.7636	28.2071	27.7766	28.386	28.0104	28.0949	28.5738	28.4792	28.4137	28.5268	28.2158	4	4	4	4	0.00755504	0.00726843	0.0484786	0.381337	27.6058	27.8203	28.2404	28.4464	0.6347	0.62615	0.21455	0.206	0.6347	0.62615	0.21455	0.206	0.017691	0.0193737	0.103616	0.152618	++	+	++	+	+
A7MCT6;A7MCT6-2	A7MCT6;A7MCT6-2	A7MCT6	Ethanolamine kinase 2	Etnk2	24.8554	23.9364	24.528	24.7087	24.8122	24.0134	24.9359	24.8518	25.3897	24.9778	25.2768	25.3878	25.4907	25.3351	25.3903	25.4109	4	4	4	4	0.00588599	0.0306064	0.637525	0.226042	24.6183	24.832	25.3323	25.4006	0.71395	0.5686	0.21365	0.0683	0.71395	0.5686	0.21365	0.0683	0.0085957	0.0313179	0.104647	0.397246	++	++	+	+
P97450	P97450	P97450	ATP synthase-coupling factor 6, mitochondrial	Atp5j	28.755	27.9216	29.136	29.2975	29.2865	28.0162	29.0739	29.2442	29.0164	27.7412	28.7793	29.3833	29.3091	28.1578	28.9969	28.6222	4	4	4	4	0.752463	0.486148	0.776168	0.926836	28.9455	29.1591	28.8978	28.8096	-0.04765	-0.3495	0.21355	-0.0883	-0.04765	-0.3495	0.21355	-0.0883	0.376056	0.0737707	0.104762	0.280381
Q8BXA1	Q8BXA1	Q8BXA1	Golgi integral membrane protein 4	Golim4	22.772	NaN	23.2407	22.8358	23.1542	22.5409	23.2626	22.9442	23.8638	22.362	23.2864	23.9632	23.9393	23.1701	23.4831	23.4615	3	4	4	4	0.16715	0.0203416	0.909256	0.735672	22.8358	23.0492	23.5751	23.4723	0.7393	0.4231	0.2134	-0.1028	0.7393	0.4231	0.2134	-0.1028	0.00672334	0.0895957	0.104935	0.255077		++	+
Q8BVU5	Q8BVU5	Q8BVU5	ADP-ribose pyrophosphatase, mitochondrial	Nudt9	21.9672	NaN	21.8589	22.2572	22.3558	NaN	22.1806	22.1004	22.1416	NaN	22.2987	22.336	22.6821	22.2527	22.3264	21.866	3	3	3	4	0.165815	0.678906	0.271892	0.903523	21.9672	22.1806	22.2987	22.2895	0.3315	0.10895	0.2134	-0.00915	0.3315	0.10895	0.2134	-0.00915	0.149644	0.411491	0.104935	0.435654
P01636	P01636	P01636	Ig kappa chain V-V region MOPC 149		NaN	NaN	NaN	20.2791	22.7514	NaN	19.7308	19.8509	19.6113	NaN	NaN	22.3167	20.3919	19.8449	20.2784	20.1922	1	3	2	4	#DIV/0!	0.652901	#DIV/0!	0.664367	20.2791	19.8509	20.964	20.2353	0.6849	0.3844	-0.4282	-0.7287	excluded	0.3844	excluded	excluded	#N/A	0.114037	#N/A	#N/A
Q9D1Q6	Q9D1Q6	Q9D1Q6	Endoplasmic reticulum resident protein 44	Erp44	28.1842	27.7425	27.995	28.0819	28.3127	28.0006	28.4209	28.19	28.3858	28.0875	28.1254	28.2699	28.421	28.0637	28.506	28.4042	4	4	4	4	0.0177899	0.0390398	0.12844	0.316847	28.0385	28.2514	28.1976	28.4126	0.1592	0.16125	0.2129	0.21495	0.1592	0.16125	0.2129	0.21495	0.332804	0.340869	0.105512	0.141192	+		+
Q99LI2	Q99LI2	Q99LI2	Chloride channel CLIC-like protein 1	Clcc1	24.471	23.4591	23.8815	24.0426	24.528	23.4015	24.2491	24.1008	24.1829	23.5507	24.2232	24.601	24.528	23.4377	24.6038	24.1174	4	4	4	4	0.404423	0.314853	0.749862	0.928522	23.962	24.1749	24.203	24.3227	0.241	0.14775	0.2129	0.11965	0.241	0.14775	0.2129	0.11965	0.235831	0.358682	0.105512	0.292642
Q60634;Q60634-3;Q60634-2	Q60634;Q60634-3;Q60634-2	Q60634	Flotillin-2	Flot2	24.8054	24.8012	24.5933	24.7364	25.2686	24.424	25.2064	24.7553	24.8513	24.8188	24.949	25.3736	25.0813	25.228	25.1553	24.6064	4	4	4	4	0.168279	0.687607	0.439878	0.921352	24.7688	24.9808	24.9002	25.1183	0.13135	0.13745	0.21205	0.21815	0.13135	0.13745	0.21205	0.21815	0.369089	0.372486	0.106499	0.137251
P58389	P58389	P58389	Serine/threonine-protein phosphatase 2A activator	Ppp2r4	24.6444	24.2013	24.6224	25.1093	24.8791	24.8114	24.7077	25.0177	24.7765	24.7394	24.9622	24.4658	24.6818	24.5924	24.575	24.6425	4	4	4	4	0.74662	0.0205785	0.350385	0.354199	24.6334	24.8453	24.758	24.6174	0.12455	-0.2278	0.21185	-0.1405	0.12455	-0.2278	0.21185	-0.1405	0.378144	0.157974	0.106732	0.195305			+
Q6NS82-3;Q6NS82;Q6NS82-2	Q6NS82-3;Q6NS82;Q6NS82-2	Q6NS82	Protein FAM134A	Fam134a	22.4536	NaN	22.318	22.6002	22.8666	22.5293	22.5168	22.8011	22.942	NaN	22.5982	23.4473	23.2168	22.0451	23.1722	22.8264	3	4	3	4	0.0829171	0.614044	0.130004	0.643059	22.4536	22.6652	22.942	22.9993	0.4884	0.3341	0.2116	0.0573	0.4884	0.3341	0.2116	0.0573	0.0559632	0.152427	0.107024	0.420979
P50247	P50247	P50247	Adenosylhomocysteinase	Ahcy	33.4073	33.3028	33.2463	33.2253	33.5086	33.4829	33.2618	33.4893	33.1608	33.0942	32.9513	33.1658	33.414	33.1639	33.099	33.1248	4	4	4	4	0.0283118	0.0345052	0.101451	0.273539	33.2745	33.4861	33.1275	33.1444	-0.14705	-0.34175	0.21155	0.01685	-0.14705	-0.34175	0.21155	0.01685	0.245113	0.0778179	0.107083	0.490375	+		+
P14211	P14211	P14211	Calreticulin	Calr	31.4643	31.291	31.5116	31.619	31.7445	31.3592	31.9213	31.6543	32.0319	31.8928	31.9946	32.2369	32.2902	32.0417	32.2161	32.0799	4	4	4	4	0.000324948	0.00981621	0.206263	0.25229	31.488	31.6994	32.0132	32.148	0.5253	0.4486	0.21145	0.13475	0.5253	0.4486	0.21145	0.13475	0.0427774	0.0757685	0.1072	0.264495	+++	+	++
Q811U4	Q811U4	Q811U4	Mitofusin-1	Mfn1	23.4531	23.5072	23.8444	23.9355	23.8557	23.5496	23.9186	23.9209	23.8545	23.4391	23.6432	23.626	23.8459	23.3461	24.0143	23.4278	4	4	4	4	0.795398	0.322733	0.433314	0.926301	23.6758	23.8871	23.6346	23.6369	-0.0412	-0.2503	0.21135	0.00225	-0.0412	-0.2503	0.21135	0.00225	0.385304	0.138922	0.107317	0.459558
P27048;P63163	P27048;P63163	P27048	Small nuclear ribonucleoprotein-associated protein B;Small nuclear ribonucleoprotein-associated protein N	Snrpb;Snrpn	24.0897	24.5345	24.0605	23.8263	24.0773	24.6621	24.3575	24.2152	24.0279	24.7649	24.131	24.1451	24.0238	24.5908	24.129	24.1459	4	4	4	4	0.197408	0.082646	0.342115	0.838341	24.0751	24.2863	24.138	24.1375	0.06295	-0.1489	0.21125	-0.0006	0.06295	-0.1489	0.21125	-0.0006	0.46264	0.237606	0.107434	0.453565
Q8BFW7;Q8BFW7-4;Q8BFW7-5;Q8BFW7-3;Q8BFW7-2	Q8BFW7;Q8BFW7-4;Q8BFW7-5	Q8BFW7	Lipoma-preferred partner homolog	Lpp	26.294	25.4268	26.0696	26.1152	26.2054	25.3366	26.4808	26.4015	26.4679	26.0757	26.5932	26.3999	26.7561	25.551	26.5409	26.1874	4	4	4	4	0.0329689	0.408837	0.704276	0.683385	26.0924	26.3034	26.4339	26.3642	0.3415	0.0607	0.21105	-0.06975	0.3415	0.0607	0.21105	-0.06975	0.141609	0.479359	0.107668	0.314426	+
Q9D0I4	Q9D0I4	Q9D0I4	Syntaxin-17	Stx17	21.8169	21.5668	22.0814	21.7651	22.213	21.8046	22.0277	21.9758	21.6105	20.8891	22.0209	21.8441	21.7731	21.2164	21.7204	21.7465	4	4	4	4	0.27969	0.0156753	0.19668	0.938565	21.791	22.0018	21.7273	21.7335	-0.0637	-0.2683	0.21075	0.00615	-0.0637	-0.2683	0.21075	0.00615	0.353362	0.124854	0.108021	0.467774			+
P31786	P31786	P31786	Acyl-CoA-binding protein	Dbi	31.0007	30.697	31.5389	31.8449	31.7153	30.4852	31.7039	31.2571	31.4616	30.292	31.2888	31.748	31.9829	30.7433	31.3112	31.0714	4	4	4	4	0.725442	0.941344	0.960562	0.853054	31.2698	31.4805	31.3752	31.1913	0.1054	-0.2892	0.2107	-0.1839	0.1054	-0.2892	0.2107	-0.1839	0.40399	0.109807	0.10808	0.138154
Q9DB25	Q9DB25	Q9DB25	Dolichyl-phosphate beta-glucosyltransferase	Alg5	23.3192	21.9599	23.2105	23.67	23.6122	22.4231	23.6022	23.3477	23.8576	22.827	23.6009	24.0693	24.0363	22.377	23.9187	23.7644	4	4	4	4	0.0160221	0.0870109	0.675244	0.896149	23.2648	23.4749	23.7293	23.8415	0.4644	0.3666	0.2101	0.1123	0.4644	0.3666	0.2101	0.1123	0.0661346	0.126748	0.108788	0.306829	+
P29699;CON__P12763	P29699	P29699	Alpha-2-HS-glycoprotein	Ahsg	29.4332	27.9325	29.1911	29.4008	29.59	28.7361	29.4219	29.5978	29.6694	29.3163	30.0278	29.7095	29.7502	28.1503	30.0865	29.6256	4	4	4	4	0.0809862	0.81212	0.438367	0.575687	29.2959	29.5059	29.6895	29.6879	0.3935	0.18195	0.21	-0.00155	0.3935	0.18195	0.21	-0.00155	0.104569	0.314242	0.108906	0.451569
A2AS89	A2AS89	A2AS89	Agmatinase, mitochondrial	Agmat	28.9845	28.7604	28.7852	28.8856	29.0798	29.0631	29.0247	29.0276	28.92	28.964	28.8991	29.1514	28.9996	28.5336	28.8338	28.964	4	4	4	4	0.168804	0.139853	0.0279627	0.270123	28.8354	29.0453	28.942	28.8989	0.1066	-0.14645	0.20995	-0.0431	0.1066	-0.14645	0.20995	-0.0431	0.402357	0.240388	0.108965	0.366166					+
Q8R5J9	Q8R5J9	Q8R5J9	PRA1 family protein 3	Arl6ip5	24.1125	NaN	24.1013	24.1507	24.3224	NaN	24.5318	24.0275	24.5723	24.0614	24.2978	24.5212	24.6388	NaN	24.6122	24.5544	3	3	4	3	0.0474181	0.139614	0.359644	0.132296	24.1125	24.3224	24.4095	24.6122	0.297	0.2898	0.2099	0.2027	0.297	0.2898	0.2099	0.2027	0.179659	0.19264	0.109025	0.156981	+
O70591	O70591	O70591	Prefoldin subunit 2	Pfdn2	23.2883	22.7861	23.3768	23.4621	23.5891	23.3807	23.6092	23.495	23.4325	23.4499	23.5545	23.8345	23.649	23.7769	23.8099	23.813	4	4	4	4	0.0652282	0.0448391	0.150372	0.125368	23.3325	23.542	23.5022	23.7934	0.16965	0.25135	0.2095	0.2912	0.16965	0.25135	0.2095	0.2912	0.319562	0.232334	0.109499	0.0670052			+
Q9CQV5	Q9CQV5	Q9CQV5	28S ribosomal protein S24, mitochondrial	Mrps24	22.5331	22.7011	22.7179	22.8548	22.4433	22.8548	22.9929	22.9817	22.4661	23.0968	22.6907	22.3465	22.8405	22.88	22.9079	23.1281	4	4	4	4	0.797762	0.326978	0.461601	0.180197	22.7095	22.9183	22.5784	22.894	-0.1311	-0.0243	0.20875	0.31555	-0.1311	-0.0243	0.20875	0.31555	0.264373	0.39822	0.110393	0.0511596
Q91V81;Q91V81-2	Q91V81;Q91V81-2	Q91V81	RNA-binding protein 42	Rbm42	21.9181	NaN	21.5489	21.7237	22.0154	21.4001	21.9485	21.916	21.8237	21.599	22.0968	22.3098	22.2141	21.636	21.7076	22.1922	3	4	4	4	0.257022	0.40152	0.634052	0.930702	21.7237	21.9322	21.9603	21.9499	0.23655	0.01765	0.20855	-0.01035	0.23655	0.01765	0.20855	-0.01035	0.240675	0.458423	0.110632	0.433149
O08734	O08734	O08734	Bcl-2 homologous antagonist/killer	Bak1	22.7182	22.9946	23.0465	22.9553	22.7524	23.2363	23.2426	23.1275	23.2064	23.1402	22.8877	22.8337	23.1341	23.992	23.5458	23.1602	4	4	4	4	0.596186	0.0901696	0.290363	0.11376	22.9749	23.1819	23.014	23.353	0.039	0.1711	0.20695	0.33905	0.039	0.1711	0.20695	0.33905	0.496178	0.328089	0.112559	0.0388465
Q61581	Q61581	Q61581	Insulin-like growth factor-binding protein 7	Igfbp7	21.12	NaN	21.4382	21.8572	21.6451	NaN	21.5365	21.7974	21.7543	21.3422	22.0695	21.9888	22.2001	21.5986	21.9636	21.4636	3	3	4	4	0.108196	0.517534	0.478681	0.942043	21.4382	21.6451	21.8715	21.7811	0.43335	0.136	0.2069	-0.09045	0.43335	0.136	0.2069	-0.09045	0.0813502	0.374443	0.11262	0.276554
P08113	P08113	P08113	Endoplasmin	Hsp90b1	31.9794	31.8431	32.0313	32.009	32.227	31.9485	32.3409	32.1752	32.3946	32.2061	32.433	32.5923	32.7627	32.869	32.7115	32.5866	4	4	4	4	0.00286032	0.0209314	0.0817626	0.0184399	31.9942	32.2011	32.4138	32.7371	0.4196	0.536	0.2069	0.3233	0.4196	0.536	0.2069	0.3233	0.0888767	0.040441	0.11262	0.0467951	++		+	+
Q6PGC1	Q6PGC1	Q6PGC1	ATP-dependent RNA helicase Dhx29	Dhx29	23.3635	23.5503	23.515	23.5146	23.7263	22.288	23.8211	23.7139	23.6489	23.6363	23.2271	23.9422	24.1948	23.217	23.7595	23.7244	4	4	4	4	0.470845	0.239085	0.806656	0.673645	23.5148	23.7201	23.6426	23.7419	0.1278	0.02185	0.2053	0.09935	0.1278	0.02185	0.2053	0.09935	0.373807	0.464527	0.114572	0.332531
O35423-2;O35423	O35423-2;O35423	O35423	Serine--pyruvate aminotransferase, mitochondrial	Agxt	28.4791	28.4686	28.2727	28.3629	28.5857	28.586	28.656	28.8156	29.1303	28.6962	28.7823	28.9322	28.8796	29.1891	29.0235	28.9695	4	4	4	4	0.0129651	0.0325548	0.0110833	0.307161	28.4157	28.621	28.8573	28.9965	0.4415	0.3755	0.20525	0.13925	0.4415	0.3755	0.20525	0.13925	0.0771218	0.120274	0.114633	0.256382	+		+		+
Q9JKP5	Q9JKP5	Q9JKP5	Muscleblind-like protein 1	Mbnl1	23.8521	23.8494	23.839	24.5655	24.3357	23.2676	23.9164	24.1945	23.837	22.4526	23.5931	24.1628	24.3047	23.4884	24.0592	23.4789	4	4	4	4	0.189258	0.683831	0.753824	0.48637	23.8507	24.0555	23.715	23.7738	-0.1357	-0.28165	0.2047	0.05875	-0.1357	-0.28165	0.2047	0.05875	0.25874	0.115085	0.11531	0.417832
Q8BSY0;Q8BSY0-2	Q8BSY0	Q8BSY0	Aspartyl/asparaginyl beta-hydroxylase	Asph	26.0322	25.3844	25.9714	26.1326	26.3182	25.5045	26.3658	26.0938	26.0555	25.4027	26.0229	26.1184	26.4967	25.6623	26.3044	25.9939	4	4	4	4	0.239152	0.588171	0.491993	0.419909	26.0018	26.206	26.0392	26.1491	0.0374	-0.05685	0.2042	0.10995	0.0374	-0.05685	0.2042	0.10995	0.498422	0.353051	0.115928	0.311428
Q7TNS2	Q7TNS2	Q7TNS2	Mitochondrial inner membrane organizing system protein 1	Minos1	22.8482	22.6632	22.1027	23.5884	23.1314	22.2691	22.9088	23.0106	23.8027	22.1282	22.9183	23.803	23.4461	23.3708	23.2084	22.7166	4	4	4	4	0.364015	0.302546	0.93851	0.96139	22.7557	22.9597	23.3605	23.2896	0.6048	0.3299	0.204	-0.0709	0.6048	0.3299	0.204	-0.0709	0.0228131	0.155981	0.116175	0.312265		+
Q62433	Q62433	Q62433	Protein NDRG1	Ndrg1	21.2264	NaN	20.9347	21.361	21.3298	21.5305	21.6247	21.3193	21.7089	21.3038	21.1139	21.2672	21.2548	21.0263	21.6006	21.0304	3	4	4	4	0.373299	0.13535	0.144417	0.540291	21.2264	21.4301	21.2855	21.1426	0.0591	-0.28755	0.20375	-0.1429	0.0591	-0.28755	0.20375	-0.1429	0.46802	0.110945	0.116486	0.191812
P84096	P84096	P84096	Rho-related GTP-binding protein RhoG	Rhog	23.6603	23.4042	23.7895	24.015	24.0388	23.7082	24.2182	23.8184	24.0438	24.2113	23.7667	24.3306	24.3784	23.7988	24.2772	24.001	4	4	4	4	0.11777	0.0757821	0.230088	0.890831	23.7249	23.9286	24.1275	24.1391	0.40265	0.2105	0.2037	0.01155	0.40265	0.2105	0.2037	0.01155	0.0988536	0.27907	0.116548	0.479172
P55937-1;P55937	P55937-1;P55937	P55937	Golgin subfamily A member 3	Golga3	21.991	21.8309	21.9154	22.3973	22.1074	20.9389	22.2055	22.4758	23.3072	21.6243	22.723	22.9525	23.3097	22.8173	22.317	22.653	4	4	4	4	0.146467	0.142539	0.793539	0.78164	21.9532	22.1564	22.8377	22.7351	0.88455	0.5787	0.20325	-0.1026	0.88455	0.5787	0.20325	-0.1026	0.00143004	0.0288638	0.117108	0.255418		++		+
O35691	O35691	O35691	Pinin	Pnn	22.9373	22.7195	22.8088	23.4085	23.044	21.888	23.1505	23.1084	22.7016	21.9356	23.0113	23.0625	23.2018	23.0284	23.1186	23.0534	4	4	4	4	0.246728	0.363375	0.639839	0.202152	22.873	23.0762	22.8564	23.086	-0.0166	0.0098	0.20315	0.22955	-0.0166	0.0098	0.20315	0.22955	0.421133	0.447041	0.117232	0.123827
Q3UBZ5;Q3UBZ5-2	Q3UBZ5;Q3UBZ5-2	Q3UBZ5	MIF4G domain-containing protein	Mif4gd	23.2674	23.1122	23.545	23.5394	23.7971	22.8268	23.4629	23.7501	23.5199	23.3746	23.6069	23.5733	23.9356	23.7269	23.5854	23.3105	4	4	4	4	0.0868372	0.558693	0.724271	0.440163	23.4034	23.6065	23.5466	23.6562	0.1432	0.04965	0.2031	0.10955	0.1432	0.04965	0.2031	0.10955	0.353485	0.49506	0.117295	0.312213
Q9D1M0	Q9D1M0	Q9D1M0	Protein SEC13 homolog	Sec13	27.1163	23.5637	27.1874	27.1319	27.4051	23.7111	27.5322	27.2482	27.3614	24.3376	27.2232	27.7444	27.6067	23.7126	27.4875	27.4212	4	4	4	4	0.0896953	0.269497	0.867256	0.93202	27.1241	27.3267	27.2923	27.4543	0.1682	0.1277	0.20255	0.16205	0.1682	0.1277	0.20255	0.16205	0.321386	0.385705	0.117983	0.217351
P51658	P51658	P51658	Estradiol 17-beta-dehydrogenase 2	Hsd17b2	28.4045	28.5663	28.1795	28.3122	28.5838	28.3838	28.9145	28.5379	28.8566	29.0547	28.747	28.9842	28.985	28.6625	29.0849	29.0746	4	4	4	4	0.00153011	0.0218608	0.138464	0.745394	28.3584	28.5609	28.9204	29.0298	0.56205	0.46895	0.2025	0.1094	0.56205	0.46895	0.2025	0.1094	0.0322626	0.0659508	0.118045	0.312508	++	+	+
Q8WUR0	Q8WUR0	Q8WUR0	Protein C19orf12 homolog		23.4067	25.0739	23.5188	23.1627	22.0196	23.8575	23.7636	23.5669	23.4235	25.3499	24.27	24.1339	23.9048	25.5886	22.6803	23.9128	4	4	4	4	0.103635	0.375679	0.455269	0.718886	23.4627	23.6653	24.202	23.9088	0.7392	0.24355	0.2025	-0.29315	0.7392	0.24355	0.2025	-0.29315	0.00672996	0.240908	0.118045	0.0476606		++
P61255	P61255	P61255	60S ribosomal protein L26	Rpl26	28.1861	28.2233	28.1977	28.4799	28.4431	28.2071	28.5491	28.3829	28.5103	28.3077	28.3643	28.7175	28.7738	28.5487	28.6959	28.4936	4	4	4	4	0.0283753	0.0309235	0.261995	0.225896	28.2105	28.413	28.4373	28.6223	0.2268	0.2093	0.2025	0.185	0.2268	0.2093	0.2025	0.185	0.251476	0.280509	0.118045	0.181771	+		+
Q80X19-2;Q80X19	Q80X19-2;Q80X19	Q80X19	Collagen alpha-1(XIV) chain	Col14a1	25.6497	25.7078	26.0785	25.3784	25.9932	25.6895	25.7809	25.9816	25.4828	26.4413	27.0043	24.8571	25.4931	25.6188	25.9449	24.9509	4	4	4	4	0.536363	0.264676	0.380967	0.442252	25.6788	25.8813	25.962	25.5559	0.2833	-0.3253	0.2025	-0.4061	0.2833	-0.3253	0.2025	-0.4061	0.192561	0.0869636	0.118045	0.0116977
P52843;P50236;REV__Q6P9Z1;REV__Q99JR8-2;REV__Q61466-2;REV__Q61466;REV__Q99JR8	P52843;P50236	P52843	Bile salt sulfotransferase 1;Bile salt sulfotransferase 2	Sult2a1;Sult2a2	27.2035	27.2777	26.6047	26.8867	27.2458	27.6596	26.7745	27.249	26.7607	26.7475	26.4029	26.5739	26.7008	26.5386	26.2383	26.7538	4	4	4	4	0.0141713	0.0202788	0.354902	0.675343	27.0451	27.2474	26.6607	26.6197	-0.3844	-0.6277	0.2023	-0.041	-0.3844	-0.6277	0.2023	-0.041	0.056685	0.00682103	0.118296	0.370364	+		+	++
Q9CPX7	Q9CPX7	Q9CPX7	28S ribosomal protein S16, mitochondrial	Mrps16	22.7874	22.5199	22.7768	22.5723	22.7088	22.8708	23.0144	22.8829	23.0489	22.4168	22.7055	22.7602	22.435	22.406	23.1503	23.1125	4	4	4	4	0.507059	0.611742	0.0703269	0.866029	22.6745	22.8768	22.7328	22.7737	0.0583	-0.1031	0.2023	0.0409	0.0583	-0.1031	0.2023	0.0409	0.469138	0.292401	0.118296	0.456878
Q922Q1	Q922Q1	Q922Q1	MOSC domain-containing protein 2, mitochondrial	2002-03-01	29.6186	29.1506	29.6403	29.3982	29.7677	29.6069	29.7683	29.6523	29.6081	29.4613	29.7881	29.6892	29.8873	29.1904	29.7306	29.6652	4	4	4	4	0.0893355	0.540315	0.116449	0.916874	29.5084	29.71	29.6486	29.6979	0.14025	-0.0121	0.2016	0.04925	0.14025	-0.0121	0.2016	0.04925	0.357347	0.415546	0.119177	0.438537
P48193;P48193-2	P48193;P48193-2	P48193	Protein 4.1	Epb41	25.6636	25.7535	25.891	25.8482	26.1658	25.2902	25.8385	26.228	25.4683	24.3828	25.6741	25.6623	25.7692	25.2537	25.8316	25.5515	4	4	4	4	0.19147	0.178114	0.703248	0.413886	25.8008	26.0022	25.5653	25.6604	-0.23555	-0.3418	0.2013	0.09505	-0.23555	-0.3418	0.2013	0.09505	0.153148	0.0777912	0.119556	0.34125
Q99M87;Q99M87-3	Q99M87;Q99M87-3	Q99M87	DnaJ homolog subfamily A member 3, mitochondrial	Dnaja3	26.6851	26.4701	26.8522	26.9156	27.0574	26.6002	26.9611	26.9788	26.8717	26.7681	26.8573	27.111	27.1563	26.9854	26.9708	26.8831	4	4	4	4	0.0671321	0.405973	0.281333	0.339769	26.7687	26.9699	26.8645	26.9781	0.09585	0.00815	0.2013	0.1136	0.09585	0.00815	0.2013	0.1136	0.417046	0.444654	0.119556	0.304298
Q8K2C7;Q8K2C7-2	Q8K2C7;Q8K2C7-2	Q8K2C7	Protein OS-9	Os9	23.8899	23.1711	23.377	23.8577	23.783	23.8124	24.2213	23.8248	23.8732	23.1618	23.927	24.1195	23.8599	24.0618	23.9252	23.527	4	4	4	4	0.240217	0.659704	0.166069	0.772474	23.6174	23.8186	23.9001	23.8925	0.28275	0.07395	0.20125	-0.00755	0.28275	0.07395	0.20125	-0.00755	0.193091	0.460576	0.11962	0.438997
Q9CQL5	Q9CQL5	Q9CQL5	39S ribosomal protein L18, mitochondrial	Mrpl18	22.757	21.27	22.6098	23.2112	23.3145	21.4614	22.7795	22.9892	22.8356	NaN	23.0831	23.4154	23.2515	22.6134	23.0296	22.9768	4	4	3	4	0.162812	0.324254	0.775181	0.537281	22.6834	22.8843	23.0831	23.0032	0.3997	0.11885	0.20095	-0.0799	0.3997	0.11885	0.20095	-0.0799	0.100671	0.397821	0.12	0.295576
P31651	P31651	P31651	Sodium- and chloride-dependent betaine transporter	Slc6a12	23.7847	23.2818	23.968	23.7295	24.0123	23.5853	23.9202	23.9953	23.7002	23.5081	23.6821	23.8306	23.9	23.0791	23.7862	23.7019	4	4	4	4	0.929429	0.0639056	0.334477	0.762555	23.7571	23.9578	23.6912	23.7441	-0.06595	-0.2137	0.20065	0.0529	-0.06595	-0.2137	0.20065	0.0529	0.35022	0.170749	0.120381	0.430559
Q78JW9	Q78JW9	Q78JW9	Ubiquitin domain-containing protein UBFD1	Ubfd1	23.4569	23.2166	23.9631	24.1167	23.9579	22.8877	23.8634	23.9945	23.9808	NaN	24.1745	24.9784	24.5457	24.1834	24.1694	24.2271	4	4	3	4	0.105159	0.0879065	0.971885	0.786485	23.71	23.9106	24.1745	24.2052	0.4645	0.2946	0.20065	0.03075	0.4645	0.2946	0.20065	0.03075	0.0660894	0.187994	0.120381	0.479292
P39749	P39749	P39749	Flap endonuclease 1	Fen1	NaN	NaN	20.5365	NaN	19.8006	NaN	NaN	20.7764	22.5587	22.6119	21.4975	21.8649	21.9086	NaN	23.1189	21.5167	1	2	4	3	#DIV/0!	0.284994	#DIV/0!	0.935762	20.5365	20.2885	22.2118	21.9086	1.6753	1.6201	-0.248	-0.3032	excluded	excluded	excluded	-0.3032	#N/A	#N/A	#N/A	0.0426014
P34884	P34884	P34884	Macrophage migration inhibitory factor	Mif	28.213	28.6306	28.2949	28.1844	28.7013	28.4489	28.2291	28.46	28.0728	27.9454	27.7759	27.8577	28.0691	27.5461	28.0677	28.1011	4	4	4	4	0.0383559	0.0501373	0.394914	0.833378	28.2539	28.4545	27.9016	28.0684	-0.3524	-0.38605	0.2005	0.16685	-0.3524	-0.38605	0.2005	0.16685	0.071762	0.0568188	0.120571	0.209594	+
Q3THE2	Q3THE2	Q3THE2	Myosin regulatory light chain 12B	Myl12b	27.1345	27.1718	27.6174	27.4951	27.5657	26.9124	27.6912	27.5001	27.8043	27.4705	27.8301	27.6943	27.7152	27.6465	28.025	27.8321	4	4	4	4	0.0522927	0.0517074	0.776796	0.402535	27.3334	27.5329	27.7493	27.7736	0.41585	0.24075	0.19945	0.02435	0.41585	0.24075	0.19945	0.02435	0.0910167	0.244027	0.121913	0.493464
Q9DCF9-2;Q9DCF9	Q9DCF9-2;Q9DCF9	Q9DCF9	Translocon-associated protein subunit gamma	Ssr3	26.1289	24.3586	26.276	26.4654	26.4932	24.9766	26.4418	26.3619	26.352	24.7398	26.4612	26.5363	26.8313	25.2712	26.5295	26.266	4	4	4	4	0.043912	0.217096	0.684256	0.724736	26.2024	26.4018	26.4066	26.3977	0.20415	-0.0041	0.1994	-0.00885	0.20415	-0.0041	0.1994	-0.00885	0.277522	0.426999	0.121977	0.43628	+
Q5BLK4	Q5BLK4	Q5BLK4	Terminal uridylyltransferase 7	Zcchc6	22.6045	22.8564	22.9147	22.3506	23.2341	22.5267	22.993	22.8666	22.9828	22.2698	22.5588	22.7783	23.5755	22.0886	23.113	22.8915	4	4	4	4	0.902745	0.946067	0.29825	0.476072	22.7305	22.9298	22.6686	23.0023	-0.0619	0.07245	0.19935	0.3337	-0.0619	0.07245	0.19935	0.3337	0.355883	0.462699	0.122041	0.0414131
P97470	P97470	P97470	Serine/threonine-protein phosphatase 4 catalytic subunit	Ppp4c	23.0182	22.5209	22.638	23.0384	23.0274	NaN	23.0539	22.7834	22.8451	22.6482	22.9076	23.142	23.3458	22.6527	23.0531	23.1261	4	3	4	4	0.441624	0.185043	0.383266	0.407808	22.8281	23.0274	22.8763	23.0896	0.04825	0.0622	0.1993	0.21325	0.04825	0.0622	0.1993	0.21325	0.483209	0.477229	0.122105	0.143316
Q8BZ36-2;Q8BZ36	Q8BZ36-2;Q8BZ36	Q8BZ36	RAD50-interacting protein 1	Rint1	21.64	NaN	21.7426	21.9697	22.1849	NaN	21.9416	21.6794	22.1081	NaN	22.1775	22.6196	22.9395	22.4527	22.5867	22.1167	3	3	3	4	0.0162603	0.0223216	0.444091	0.386307	21.7426	21.9416	22.1775	22.5197	0.4349	0.5781	0.199	0.3422	0.4349	0.5781	0.199	0.3422	0.0805328	0.0290049	0.122491	0.0373969	+		+	+
Q9JIF0-3;Q9JIF0-2;Q9JIF0	Q9JIF0-3;Q9JIF0-2;Q9JIF0	Q9JIF0	Protein arginine N-methyltransferase 1	Prmt1	23.7594	23.6565	23.9933	24.0583	24.0972	23.5473	24.192	24.0529	24.2345	23.8666	23.9627	24.2299	24.7303	24.0578	24.3374	24.2531	4	4	4	4	0.141015	0.051485	0.567949	0.168151	23.8764	24.0751	24.0963	24.2952	0.21995	0.2202	0.1987	0.19895	0.21995	0.2202	0.1987	0.19895	0.259214	0.267572	0.122877	0.162038
Q8BYU6	Q8BYU6	Q8BYU6	Torsin-1A-interacting protein 2	Tor1aip2	26.0195	25.3855	25.6995	25.7723	25.9908	25.4217	25.9889	25.8803	26.0894	25.7881	25.6922	26.0164	26.1274	25.608	25.9848	26.0045	4	4	4	4	0.148518	0.0719345	0.609926	0.820711	25.7359	25.9346	25.9023	25.9947	0.16635	0.06005	0.1987	0.0924	0.16635	0.06005	0.1987	0.0924	0.32372	0.480282	0.122877	0.346667
Q9D819	Q9D819	Q9D819	Inorganic pyrophosphatase	Ppa1	30.4196	30.1574	30.3011	30.3569	30.6124	30.2175	30.6522	30.4408	30.6157	30.1986	30.4088	30.7936	30.6569	30.3486	30.6804	30.5703	4	4	4	4	0.108885	0.0554604	0.194029	0.705344	30.329	30.5266	30.5123	30.6136	0.18325	0.087	0.1976	0.10135	0.18325	0.087	0.1976	0.10135	0.302669	0.442163	0.124302	0.328506
Q60823;Q9WUA6-2;Q9WUA6;P31750	Q60823	Q60823	RAC-beta serine/threonine-protein kinase	Akt2	24.7441	24.606	24.2534	24.23	24.5205	24.7335	24.4376	24.742	24.2663	24.9558	24.2738	24.5171	24.6368	24.9724	24.6483	24.7262	4	4	4	4	0.826978	0.0963684	0.362427	0.242893	24.4297	24.627	24.3955	24.6872	-0.03425	0.06025	0.1973	0.2918	-0.03425	0.06025	0.1973	0.2918	0.395342	0.479998	0.124692	0.0665737
Q9QYB1	Q9QYB1	Q9QYB1	Chloride intracellular channel protein 4	Clic4	26.5902	26.1565	26.4183	26.5295	26.7599	26.6014	26.7217	26.6203	26.8269	26.7788	26.6655	26.9817	26.7406	26.0871	26.7334	26.603	4	4	4	4	0.0241486	0.365397	0.0720754	0.179503	26.4739	26.671	26.8028	26.6682	0.32895	-0.0028	0.1971	-0.13465	0.32895	-0.0028	0.1971	-0.13465	0.151741	0.428866	0.124953	0.20398	+
P51855;REV__P70451-3;REV__P70451-2;REV__P70451-5;REV__P70451	P51855	P51855	Glutathione synthetase	Gss	27.794	27.638	27.556	27.928	27.9516	27.6923	27.9753	27.8743	27.9528	27.8204	27.934	28.1869	28.2461	27.8689	28.1506	28.0262	4	4	4	4	0.0157831	0.00842185	0.219697	0.409374	27.716	27.913	27.9434	28.0884	0.2274	0.17545	0.19695	0.145	0.2274	0.17545	0.19695	0.145	0.250804	0.322508	0.125149	0.246207	+		++
Q9DAK9	Q9DAK9	Q9DAK9	14 kDa phosphohistidine phosphatase	Phpt1	25.227	24.6382	24.9026	25.1328	25.2098	24.876	25.3991	25.2156	25.2185	24.4276	24.7131	25.3406	25.4654	24.6721	24.9853	24.9678	4	4	4	4	0.641277	0.365473	0.287188	0.730634	25.0177	25.2127	24.9658	24.9765	-0.0519	-0.23615	0.195	0.01075	-0.0519	-0.23615	0.195	0.01075	0.370001	0.150713	0.127714	0.477482
D3YXK2	D3YXK2	D3YXK2	Scaffold attachment factor B1	Safb	25.3202	24.4431	25.3625	25.4604	25.388	24.8255	25.687	25.6846	25.5047	24.8817	25.3536	25.6307	25.6106	23.5442	25.349	25.0895	4	4	4	4	0.12288	0.208724	0.453843	0.42069	25.3413	25.5363	25.4291	25.2193	0.0878	-0.31705	0.19495	-0.2099	0.0878	-0.31705	0.19495	-0.2099	0.428124	0.0918423	0.12778	0.110001
Q61545	Q61545	Q61545	RNA-binding protein EWS	Ewsr1	24.6939	23.244	25.0449	25.2881	25.0595	23.6459	25.3199	25.0689	25.0722	24.9696	25.2995	24.8184	25.4415	23.5589	25.0786	25.1283	4	4	4	4	0.378149	0.845191	0.741749	0.617768	24.8694	25.0642	25.0209	25.1035	0.1515	0.03925	0.1948	0.08255	0.1515	0.03925	0.1948	0.08255	0.342698	0.489889	0.127979	0.367068
O08609-2;O08609-3;O08609	O08609-2;O08609-3;O08609	O08609	Max-like protein X	Mlx	21.5108	21.6902	21.5672	21.2793	22.1138	21.3382	21.926	21.5411	21.068	20.9227	20.9953	21.6034	22.2161	NaN	21.8894	21.784	4	4	4	3	0.22469	0.33042	0.325248	0.010002	21.539	21.7336	21.0316	21.8894	-0.50735	0.15585	0.19455	0.85775	-0.50735	0.15585	0.19455	0.85775	0.0203805	0.347954	0.128311	1.69957e-06		+
Q80X80	Q80X80	Q80X80	C2 domain-containing protein 2-like	C2cd2l	21.7095	NaN	21.9586	22.4317	22.4035	NaN	21.7457	22.1529	22.3542	20.6029	22.2408	22.5728	22.076	20.2179	22.0053	21.6568	3	3	4	4	0.140928	0.498005	0.825085	0.496068	21.9586	22.1529	22.2975	21.831	0.3389	-0.32185	0.1943	-0.46645	0.3389	-0.32185	0.1943	-0.46645	0.14367	0.0889797	0.128644	0.0048417
P01887	P01887	P01887	Beta-2-microglobulin	B2m	25.9382	25.7653	26.4027	26.5555	26.4812	25.3572	26.4657	26.2631	25.9774	24.5863	25.9089	26.1779	26.2086	24.9986	26.3387	25.7688	4	4	4	4	0.140808	0.0268365	0.944743	0.737742	26.1704	26.3644	25.9431	25.9887	-0.2273	-0.3757	0.19395	0.04555	-0.2273	-0.3757	0.19395	0.04555	0.160605	0.0612737	0.12911	0.44665			+
O88958	O88958	O88958	Glucosamine-6-phosphate isomerase 1	Gnpda1	22.3642	21.4926	21.9357	21.7618	21.9574	22.2178	21.9886	22.0967	22.1791	21.6977	21.9044	21.3363	21.6879	NaN	21.8319	22.036	4	4	4	3	0.470253	0.114887	0.415275	0.738342	21.8488	22.0427	21.8011	21.8319	-0.0477	-0.21075	0.1939	0.03085	-0.0477	-0.21075	0.1939	0.03085	0.375985	0.173504	0.129177	0.479071
Q78PG9	Q78PG9	Q78PG9	Coiled-coil domain-containing protein 25	Ccdc25	22.9089	22.4536	23.3663	23.3863	23.3717	22.8243	23.3736	23.2907	23.4604	23.0193	23.4198	23.7945	23.3619	22.5103	23.3657	23.2093	4	4	4	4	0.0453176	0.248456	0.502327	0.275553	23.1376	23.3312	23.4401	23.2856	0.3025	-0.0456	0.1936	-0.1545	0.3025	-0.0456	0.1936	-0.1545	0.174636	0.368466	0.129578	0.175475	+
Q91V41	Q91V41	Q91V41	Ras-related protein Rab-14	Rab14	28.1061	27.8277	28.0807	28.1758	28.4062	27.9503	28.2977	28.276	28.2098	28.0432	28.1593	28.376	28.3959	27.8743	28.2009	28.2744	4	4	4	4	0.0221789	0.146227	0.190196	0.938156	28.0934	28.2869	28.1846	28.2377	0.09115	-0.0492	0.19345	0.0531	0.09115	-0.0492	0.19345	0.0531	0.423506	0.363508	0.129779	0.430123	+
Q75N73;Q75N73-2	Q75N73;Q75N73-2	Q75N73	Zinc transporter ZIP14	Slc39a14	24.1525	23.8588	24.548	24.2763	24.4677	23.0396	24.8148	24.3475	25.3575	24.4182	25.1357	25.5172	25.9486	24.9722	25.3712	25.6187	4	4	4	4	0.0173492	0.0196513	0.92526	0.289519	24.2144	24.4076	25.2466	25.495	1.0322	1.08735	0.1932	0.24835	1.0322	1.08735	0.1932	0.24835	0.000231323	0.00010345	0.130114	0.103748	+	+++	+	+++
Q9D823	Q9D823	Q9D823	60S ribosomal protein L37	Rpl37	25.3196	25.6228	25.3079	25.4251	25.6084	25.5618	25.569	25.4326	25.8091	25.5345	25.1613	25.7316	25.9085	25.4676	25.7515	25.392	4	4	4	4	0.429187	0.418506	0.197876	0.720645	25.3724	25.5654	25.6331	25.6095	0.2607	0.04415	0.19305	-0.0235	0.2607	0.04415	0.19305	-0.0235	0.215044	0.497043	0.130316	0.405905
Q9D898	Q9D898	Q9D898	Actin-related protein 2/3 complex subunit 5-like protein	Arpc5l	25.2752	24.8336	25.0421	25.1521	25.2798	24.5043	25.4091	25.3001	25.0202	24.8915	25.129	25.0891	24.9862	24.5426	25.1381	25.2375	4	4	4	4	0.616106	0.165941	0.844782	0.747008	25.0971	25.29	25.0546	25.0622	-0.04245	-0.2278	0.19285	0.0075	-0.04245	-0.2278	0.19285	0.0075	0.383506	0.157974	0.130584	0.470621
P62960;Q9Z2C8-2;Q9Z2C8	P62960	P62960	Nuclease-sensitive element-binding protein 1	Ybx1	27.7829	27.54	27.7927	27.9306	28.1758	27.5116	28.0317	27.9293	28.1718	27.7448	28.1144	28.568	28.3564	27.9265	28.2859	28.1867	4	4	4	4	0.0238839	0.0111971	0.403361	0.847822	27.7878	27.9805	28.1431	28.2363	0.3553	0.2558	0.1927	0.0932	0.3553	0.2558	0.1927	0.0932	0.131008	0.227519	0.130786	0.345028	+		+
Q9DCS3	Q9DCS3	Q9DCS3	Trans-2-enoyl-CoA reductase, mitochondrial	Mecr	27.3339	27.1093	27.3715	27.5291	27.6628	27.2864	27.6318	27.4587	27.1475	26.9388	27.3857	27.6503	27.739	27.2351	27.4954	27.2868	4	4	4	4	0.510748	0.289199	0.206109	0.442	27.3527	27.5452	27.2666	27.3911	-0.0861	-0.15415	0.19255	0.1245	-0.0861	-0.15415	0.19255	0.1245	0.322556	0.231706	0.130988	0.283451
P06684	P06684	P06684	Complement C5;Complement C5 beta chain;Complement C5 alpha chain;C5a anaphylatoxin;Complement C5 alpha chain	C5	25.947	26.0718	26.4257	26.2482	26.3522	25.5585	26.505	26.3526	25.9863	25.5085	26.2171	26.1478	26.602	25.5289	26.3633	25.9166	4	4	4	4	0.204249	0.573403	0.940308	0.65031	26.16	26.3524	26.0671	26.1399	-0.09295	-0.21245	0.1924	0.0729	-0.09295	-0.21245	0.1924	0.0729	0.313362	0.171913	0.131191	0.387427
Q99KF1	Q99KF1	Q99KF1	Transmembrane emp24 domain-containing protein 9	Tmed9	26.0967	26.1526	26.1342	26.2066	26.4549	25.7212	26.5241	26.2148	26.6019	25.9346	26.5277	26.5737	26.7439	26.5764	26.549	26.6058	4	4	4	4	0.205896	0.109726	0.686564	0.28317	26.1434	26.3348	26.5507	26.5911	0.4073	0.25625	0.19145	0.0404	0.4073	0.25625	0.19145	0.0404	0.0960384	0.227036	0.132477	0.457979
Q8BFZ3	Q8BFZ3	Q8BFZ3	Beta-actin-like protein 2	Actbl2	24.9946	23.7312	24.5694	24.156	24.5085	24.6449	24.1325	24.5996	24.7439	25.3171	24.3936	24.7177	24.4443	23.8832	24.5703	24.3729	4	4	4	4	0.38745	0.578044	0.731428	0.101945	24.3627	24.5541	24.7308	24.4086	0.3681	-0.14545	0.19135	-0.3222	0.3681	-0.14545	0.19135	-0.3222	0.121678	0.241528	0.132613	0.0342263
O35309	O35309	O35309	N-myc-interactor	Nmi	24.341	24.4144	24.2332	24.1712	24.472	24.6146	24.4843	24.1986	24.5246	23.9365	24.3082	24.7036	24.8263	24.5792	24.6996	24.5372	4	4	4	4	0.733518	0.0939423	0.19855	0.17637	24.2871	24.4781	24.4164	24.6394	0.1293	0.16125	0.19105	0.223	0.1293	0.16125	0.19105	0.223	0.371811	0.340869	0.133022	0.131423
P17095-1;P17095	P17095-1;P17095	P17095	High mobility group protein HMG-I/HMG-Y	Hmga1	22.1309	21.7782	21.8101	21.9401	22.2814	22.1182	22.0139	21.96	21.7161	21.5587	21.4773	21.8405	21.603	21.7505	21.8016	21.6047	4	4	4	4	0.0301611	0.0261167	0.146541	0.68016	21.8751	22.0661	21.6374	21.6776	-0.2377	-0.38845	0.19095	0.0402	-0.2377	-0.38845	0.19095	0.0402	0.151243	0.0558231	0.133158	0.45842	+		+
Q8CFV9	Q8CFV9	Q8CFV9	Riboflavin kinase	Rfk	22.5482	22.7412	22.9895	22.9565	23.2823	22.548	23.0401	23.0393	23.1443	22.8927	22.7629	22.9318	23.2815	22.8945	23.0546	23.3611	4	4	4	4	0.530062	0.169509	0.402955	0.160512	22.8488	23.0397	22.9123	23.1681	0.0634	0.12835	0.19085	0.2558	0.0634	0.12835	0.19085	0.2558	0.462012	0.384819	0.133294	0.096482
Q8BK72	Q8BK72	Q8BK72	28S ribosomal protein S27, mitochondrial	Mrps27	25.331	24.6283	25.2062	25.3612	25.4979	25.217	25.5125	25.4207	25.5367	25.031	25.4001	25.6654	25.6636	25.1876	25.5675	25.4091	4	4	4	4	0.0108491	0.383955	0.203882	0.787392	25.2686	25.4593	25.4684	25.4883	0.1998	0.029	0.1907	0.0199	0.1998	0.029	0.1907	0.0199	0.282671	0.474937	0.133499	0.496827	+
P70303-3;P70303-2;P70303	P70303-3;P70303-2;P70303	P70303	CTP synthase 2	Ctps2	21.2208	21.2849	21.587	21.6704	21.5221	21.4922	21.8235	21.7305	21.7445	21.3499	21.2328	21.9901	21.8464	21.3506	21.9954	21.7838	4	4	4	4	0.516927	0.37594	0.195983	0.490117	21.4359	21.6263	21.5472	21.8151	0.11125	0.1888	0.19035	0.2679	0.11125	0.1888	0.19035	0.2679	0.396044	0.305631	0.133978	0.0854896
Q99J99	Q99J99	Q99J99	3-mercaptopyruvate sulfurtransferase	Mpst	28.5955	28.3751	28.4965	28.3925	28.7029	28.6397	28.6296	28.629	28.3583	28.2848	28.3284	28.2717	28.8199	28.1401	28.3332	28.241	4	4	4	4	0.0170432	0.141594	0.0299583	0.663927	28.4445	28.6347	28.3066	28.2871	-0.1379	-0.34755	0.19015	-0.0195	-0.1379	-0.34755	0.19015	-0.0195	0.256068	0.0747736	0.134252	0.41415	+				+
O70251	O70251	O70251	Elongation factor 1-beta	Eef1b	28.8824	28.8868	29.1634	29.2347	29.3771	28.8032	29.3477	29.0824	29.2514	28.7802	29.242	29.229	29.56	29.3102	29.43	29.2495	4	4	4	4	0.472665	0.0865662	0.524036	0.109749	29.0251	29.215	29.2355	29.3701	0.2104	0.15505	0.18995	0.1346	0.2104	0.15505	0.18995	0.1346	0.270205	0.349009	0.134526	0.264768
O08917	O08917	O08917	Flotillin-1	Flot1	24.0935	23.7148	24.1498	24.2276	25.0135	23.8633	24.4928	24.1292	24.4371	24.1314	24.1232	24.2529	24.4063	24.4244	24.678	24.1162	4	4	4	4	0.187169	0.905347	0.293719	0.266173	24.1216	24.311	24.1921	24.4154	0.0705	0.10435	0.18935	0.2232	0.0705	0.10435	0.18935	0.2232	0.452111	0.417881	0.135352	0.131187
O08692	O08692	O08692		Ngp	23.4418	24.0336	24.1183	23.7747	24.4362	23.3003	23.7606	24.4259	23.8204	23.2845	23.7568	24.5942	26.2408	23.8403	24.5354	24.2018	4	4	4	4	0.954629	0.182247	0.679975	0.22453	23.9042	24.0932	23.7886	24.3686	-0.11555	0.27535	0.1891	0.58	-0.11555	0.27535	0.1891	0.58	0.283865	0.207047	0.135697	0.00095956
P24547;P50096	P24547	P24547	Inosine-5-monophosphate dehydrogenase 2	Impdh2	25.7764	25.596	25.617	25.6429	25.8544	25.695	25.8483	25.7893	26.307	26.0313	26.1006	26.419	26.3254	26.0002	26.4893	26.4419	4	4	4	4	0.00521907	0.00804922	0.0452482	0.510366	25.63	25.8188	26.2038	26.3836	0.57385	0.56485	0.18885	0.17985	0.57385	0.56485	0.18885	0.17985	0.0293776	0.032272	0.136043	0.189421	++	+	++	+	+
Q9WVA2;Q4FZG7	Q9WVA2	Q9WVA2	Mitochondrial import inner membrane translocase subunit Tim8 A	Timm8a1	26.6271	27.0647	27.0795	27.1974	27.3557	26.7144	27.299	27.2211	27.1921	26.4793	27.0053	27.5123	27.5267	27.0894	27.4565	26.7895	4	4	4	4	0.840241	0.721835	0.452527	0.565507	27.0721	27.26	27.0987	27.273	0.0266	0.0129	0.18795	0.17425	0.0266	0.0129	0.18795	0.17425	0.485477	0.451531	0.137292	0.19796
P70452	P70452	P70452	Syntaxin-4	Stx4	22.9011	22.5166	23.0349	23.1374	23.3596	23.2149	22.9504	23.097	23.2726	NaN	22.991	23.4215	23.285	22.9167	23.0427	23.2204	4	4	3	4	0.248163	0.711691	0.169452	0.503746	22.968	23.156	23.2726	23.1316	0.3046	-0.0244	0.18795	-0.14105	0.3046	-0.0244	0.18795	-0.14105	0.172742	0.398079	0.137292	0.194501
P35279-2	P35279-2	P35279	Ras-related protein Rab-6A	Rab6a	26.7398	26.496	26.922	27.0333	27.079	25.8318	27.0885	26.9574	27.3	26.982	27.1834	27.5799	27.5738	27.1777	27.3354	27.1831	4	4	4	4	0.00681165	0.115328	0.866272	0.731511	26.8309	27.0182	27.2417	27.2593	0.4108	0.24105	0.1873	0.01755	0.4108	0.24105	0.1873	0.01755	0.0939587	0.243692	0.138199	0.491856	++
P09103;REV__Q09XV5	P09103	P09103	Protein disulfide-isomerase	P4hb	32.4658	32.6782	32.4678	32.5036	32.6886	32.6573	32.7161	32.4124	32.9404	32.9178	32.9702	33.0653	33.0277	33.1823	32.9781	32.9538	4	4	4	4	0.00812204	0.00911636	0.341377	0.352963	32.4857	32.673	32.9553	33.0029	0.4696	0.32995	0.18725	0.0476	0.4696	0.32995	0.18725	0.0476	0.0638173	0.155939	0.138269	0.442152	++		++
Q91YN5-3;Q91YN5;Q91YN5-2	Q91YN5-3;Q91YN5;Q91YN5-2	Q91YN5	UDP-N-acetylhexosamine pyrophosphorylase;UDP-N-acetylgalactosamine pyrophosphorylase;UDP-N-acetylglucosamine pyrophosphorylase	Uap1	23.7131	23.5913	23.7254	23.9408	23.9428	23.2465	24.1813	23.8696	24.4102	23.7923	24.4032	24.5102	24.234	24.1594	24.2169	24.1706	4	4	4	4	0.0187189	0.130592	0.767433	0.646021	23.7193	23.9062	24.4067	24.1938	0.68745	0.28755	0.18695	-0.21295	0.68745	0.28755	0.18695	-0.21295	0.0110275	0.194842	0.13869	0.10699	+	+
Q9CQP0	Q9CQP0	Q9CQP0	39S ribosomal protein L33, mitochondrial	Mrpl33	22.0711	23.1474	22.3529	22.6487	22.5172	22.6543	22.721	22.8325	22.8862	22.6066	22.2184	22.6112	22.9055	22.5825	22.3251	22.7079	4	4	4	4	0.934119	0.774507	0.62951	0.795748	22.5008	22.6876	22.6089	22.6452	0.1081	-0.04245	0.18685	0.0363	0.1081	-0.04245	0.18685	0.0363	0.400318	0.372821	0.13883	0.467023
Q9ERB0	Q9ERB0	Q9ERB0	Synaptosomal-associated protein 29	Snap29	22.5948	21.8579	22.4548	22.6364	22.7114	NaN	22.7748	22.6692	23.412	22.1162	22.494	22.8928	22.8995	22.2445	23.3351	22.5873	4	3	4	4	0.131333	0.35509	0.161574	0.920166	22.5248	22.7114	22.6934	22.7434	0.1686	0.032	0.1866	0.05	0.1686	0.032	0.1866	0.05	0.320883	0.479311	0.139181	0.436896
Q8BYL4	Q8BYL4	Q8BYL4	Tyrosine--tRNA ligase, mitochondrial	Yars2	24.2804	23.7244	24.0383	23.8669	24.1328	24.145	24.3439	24.0189	23.9718	24.0942	24.2025	24.34	24.3886	23.8776	24.185	24.3671	4	4	4	4	0.388083	0.788497	0.24408	0.726023	23.9526	24.1389	24.1484	24.276	0.19575	0.13715	0.1863	0.1277	0.19575	0.13715	0.1863	0.1277	0.287506	0.37289	0.139603	0.277464
Q9WV85	Q9WV85	Q9WV85	Nucleoside diphosphate kinase 3	Nme3	23.4631	23.3834	23.6223	23.4526	23.6801	23.6344	23.6534	23.4643	23.1576	23.7499	23.3945	23.3419	23.716	23.5491	23.5321	23.3354	4	4	4	4	0.676593	0.144297	0.119046	0.441408	23.4579	23.6439	23.3682	23.5406	-0.08965	-0.1033	0.18605	0.1724	-0.08965	-0.1033	0.18605	0.1724	0.317777	0.292149	0.139955	0.200831
P28659-2;P28659-3;P28659;P28659-4;Q9Z0H4-11;Q9Z0H4-7;Q9Z0H4-5;Q9Z0H4-4;Q9Z0H4;Q9Z0H4-8;Q9Z0H4-2;Q9Z0H4-6;Q9Z0H4-9	P28659-2;P28659-3;P28659;P28659-4	P28659	CUGBP Elav-like family member 1	Celf1	24.5588	22.049	24.0949	24.276	24.4176	23.0685	24.4032	24.3398	24.4526	24.0932	23.9125	24.3972	24.112	22.3971	24.4355	24.1881	4	4	4	4	0.44039	0.163826	0.657234	0.431544	24.1854	24.3715	24.2452	24.1501	0.05975	-0.22145	0.18605	-0.09515	0.05975	-0.22145	0.18605	-0.09515	0.467111	0.163648	0.139955	0.268277
P97792;P97792-2;P97792-3	P97792;P97792-2	P97792	Coxsackievirus and adenovirus receptor homolog	Cxadr	24.7836	24.1388	24.6182	25.1581	25.1433	23.5264	25.0319	24.7407	24.944	24.1544	24.5749	25.1945	25.8495	23.5354	25.3886	24.685	4	4	4	4	0.396487	0.244233	0.886867	0.801876	24.7009	24.8863	24.7595	25.0368	0.05855	0.1505	0.1854	0.27735	0.05855	0.1505	0.1854	0.27735	0.468789	0.355027	0.140874	0.0775785
P19001;CON__P19001;CON__Q04695	P19001;CON__P19001	P19001	Keratin, type I cytoskeletal 19	Krt19	24.3521	24.3222	25.1798	24.414	24.5445	24.3288	24.8079	24.5913	23.99	24.0838	24.1538	23.91	24.0247	23.9849	25.0192	23.5099	4	4	4	4	0.054323	0.202081	0.996357	0.774611	24.3831	24.5679	24.0369	24.0048	-0.34615	-0.5631	0.18485	-0.0321	-0.34615	-0.5631	0.18485	-0.0321	0.0750369	0.0128704	0.141655	0.388322				+
Q7TQK5	Q7TQK5	Q7TQK5	Coiled-coil domain-containing protein 93	Ccdc93	24.3132	24.9025	23.7809	23.9833	24.117	24.3934	24.2714	24.5132	24.0357	27.3893	23.8386	24.039	24.0564	24.1806	24.2986	24.0947	4	4	4	4	0.431287	0.187296	0.777588	0.492335	24.1482	24.3324	24.0373	24.1377	-0.1109	-0.19475	0.18415	0.1003	-0.1109	-0.19475	0.18415	0.1003	0.289824	0.18893	0.142653	0.330616
Q64010;Q64010-2	Q64010;Q64010-2	Q64010	Adapter molecule crk	Crk	25.1557	25.1217	25.407	25.4679	25.5506	25.2888	25.4684	25.4624	25.4365	25.2843	25.4379	25.6419	25.6957	25.2243	25.4688	25.4335	4	4	4	4	0.0506307	0.795393	0.194424	0.965866	25.2813	25.4654	25.4372	25.4511	0.15585	-0.01425	0.18405	0.01395	0.15585	-0.01425	0.18405	0.01395	0.337095	0.41248	0.142796	0.484244
Q9JKX6	Q9JKX6	Q9JKX6	ADP-sugar pyrophosphatase	Nudt5	23.9668	23.7809	23.9116	24.2898	24.2455	24.0574	24.189	23.9619	24.5097	24.5365	24.4049	24.6828	24.5205	24.3685	24.4547	24.6281	4	4	4	4	0.0056451	0.0289373	0.36256	0.627433	23.9392	24.1232	24.5231	24.4876	0.5839	0.3644	0.184	-0.0355	0.5839	0.3644	0.184	-0.0355	0.0270925	0.128385	0.142868	0.381431	++	+	+
Q61029-3;Q61029;Q61029-2;Q61029-4	Q61029-3;Q61029;Q61029-2;Q61029-4	Q61029	Lamina-associated polypeptide 2, isoforms beta/delta/epsilon/gamma	Tmpo	24.5539	24.2513	24.6776	24.6539	24.8189	23.8257	24.906	24.7551	24.8016	24.3138	24.6172	25.0314	25.1664	24.377	25.1329	24.8964	4	4	4	4	0.204552	0.0377278	0.88367	0.427521	24.6039	24.787	24.7094	25.0146	0.1055	0.22765	0.1831	0.30525	0.1055	0.22765	0.1831	0.30525	0.403854	0.258906	0.14416	0.0574546			+
E9Q414;CON__ENSEMBL:ENSBTAP00000032840	E9Q414	E9Q414	Apolipoprotein B-100;Apolipoprotein B-48	Apob	28.8011	28.5511	28.9008	29.0144	29.2541	28.4165	29.1262	28.94	29.1159	28.911	29.0598	29.1154	29.2085	28.5481	29.1826	29.0757	4	4	4	4	0.0322923	0.200254	0.600763	0.788543	28.851	29.0331	29.0876	29.1292	0.23665	0.09605	0.18215	0.04155	0.23665	0.09605	0.18215	0.04155	0.240566	0.429464	0.145531	0.455446	+
P24369	P24369	P24369	Peptidyl-prolyl cis-trans isomerase B	Ppib	29.4458	29.4023	29.4626	29.5131	29.6384	29.5801	29.8719	29.6341	29.8125	29.7138	29.7271	29.8603	30.1619	30.158	30.0663	29.9104	4	4	4	4	0.000731442	0.0243835	0.0340754	0.00800488	29.4542	29.6363	29.7698	30.1121	0.3156	0.4759	0.18205	0.34235	0.3156	0.4759	0.18205	0.34235	0.163036	0.0628337	0.145676	0.0373289	+++		+		+
P62077	P62077	P62077	Mitochondrial import inner membrane translocase subunit Tim8 B	Timm8b	24.0267	23.163	24.1444	24.6217	24.5225	23.483	24.3377	24.1968	23.917	22.7786	23.9436	24.8869	24.7464	23.6992	24.4863	23.7387	4	4	4	4	0.489352	0.85532	0.71465	0.596284	24.0856	24.2673	23.9303	24.1125	-0.15525	-0.15475	0.1817	0.1822	-0.15525	-0.15475	0.1817	0.1822	0.235513	0.231037	0.146184	0.185906
Q60605-2;Q60605;Q8CI43	Q60605-2;Q60605	Q60605	Myosin light polypeptide 6	Myl6	27.8287	27.8765	28.0641	28.1676	28.1844	27.6968	28.3681	28.1192	28.5071	28.3183	28.3423	28.5384	28.7651	28.2954	28.6937	28.3104	4	4	4	4	0.0140312	0.0237302	0.538159	0.544802	27.9703	28.1518	28.4247	28.5021	0.4544	0.35025	0.1815	0.07735	0.4544	0.35025	0.1815	0.07735	0.0707734	0.139264	0.146475	0.377996	+		+
Q8CDG3;Q8CDG3-2	Q8CDG3;Q8CDG3-2	Q8CDG3	Deubiquitinating protein VCIP135	Vcpip1	22.6299	NaN	22.9214	22.4215	22.8317	22.791	22.9601	22.2415	22.9836	22.9264	22.4928	22.2833	23.2121	NaN	22.7306	22.6137	3	4	4	3	0.785142	0.478908	0.830775	0.504145	22.6299	22.8114	22.7096	22.7306	0.0797	-0.08075	0.18145	0.021	0.0797	-0.08075	0.18145	0.021	0.439327	0.321117	0.146548	0.499154
Q91X78	Q91X78	Q91X78	Erlin-1	Erlin1	22.771	21.6911	22.2296	22.6858	22.6193	22.067	22.7829	22.6586	23.3475	21.8162	22.9541	23.4444	23.6331	22.7732	23.3853	23.3217	4	4	4	4	0.0332155	0.00387162	0.551738	0.399273	22.4577	22.639	23.1508	23.3535	0.6931	0.71455	0.18125	0.2027	0.6931	0.71455	0.18125	0.2027	0.0104639	0.00861201	0.146839	0.156981	+	+	++	++
Q9CR57	Q9CR57	Q9CR57	60S ribosomal protein L14	Rpl14	28.6278	29.0624	28.7012	28.7665	28.871	29.0749	28.9585	28.6505	28.9226	29.0317	28.827	28.9201	28.9396	29.0841	28.9368	28.9293	4	4	4	4	0.134503	0.304011	0.477061	0.433322	28.7339	28.9147	28.9214	28.9382	0.1875	0.02345	0.1809	0.01685	0.1875	0.02345	0.1809	0.01685	0.297473	0.466855	0.14735	0.490375
Q99KH8;Q99JT2;Q9Z2W1	Q99KH8	Q99KH8	Serine/threonine-protein kinase 24;Serine/threonine-protein kinase 24 35 kDa subunit;Serine/threonine-protein kinase 24 12 kDa subunit	Stk24	23.2063	23.084	23.3784	23.3185	23.3545	23.1886	23.5316	23.6158	23.5916	22.8678	23.1055	23.6135	23.5458	23.2992	23.5343	23.0859	4	4	4	4	0.797067	0.751792	0.184179	0.75191	23.2624	23.443	23.3485	23.4168	0.08615	-0.0263	0.18065	0.0682	0.08615	-0.0263	0.18065	0.0682	0.430402	0.395398	0.147715	0.39746
P62082	P62082	P62082	40S ribosomal protein S7	Rps7	29.6272	29.9386	29.7973	29.7432	29.9358	30.1389	29.9655	29.7987	29.919	29.8625	29.91	29.968	30.0422	30.3376	29.9586	29.9879	4	4	4	4	0.184093	0.0834556	0.103003	0.150014	29.7703	29.9506	29.9145	30.0151	0.14425	0.0644	0.1804	0.10055	0.14425	0.0644	0.1804	0.10055	0.352113	0.474108	0.148081	0.330113
P14148	P14148	P14148	60S ribosomal protein L7	Rpl7	29.5752	29.6753	29.7494	29.697	29.9269	29.7563	30.036	29.8061	29.9471	29.9495	29.8275	30.1321	30.1853	29.7855	30.0426	29.9427	4	4	4	4	0.0338508	0.158713	0.0372732	0.820556	29.6861	29.8665	29.9483	29.9926	0.26215	0.12615	0.18035	0.04435	0.26215	0.12615	0.18035	0.04435	0.213558	0.387819	0.148155	0.449286	+				+
Q99MD9;Q99MD9-2	Q99MD9;Q99MD9-2	Q99MD9	Nuclear autoantigenic sperm protein	Nasp	23.4243	22.8693	23.6749	23.7164	23.7591	23.1715	23.7376	23.7212	24.3398	23.9309	24.0541	24.5914	24.5387	23.4472	24.5065	24.534	4	4	4	4	0.012171	0.014247	0.495391	0.93241	23.5496	23.7294	24.197	24.5202	0.64735	0.79085	0.1798	0.3233	0.64735	0.79085	0.1798	0.3233	0.0158396	0.00397953	0.148962	0.0467951	+	+	+	++
Q99MZ3-4;Q99MZ3-3;Q99MZ3-2;Q99MZ3;Q99MZ3-5	Q99MZ3-4;Q99MZ3-3;Q99MZ3-2;Q99MZ3;Q99MZ3-5	Q99MZ3	Carbohydrate-responsive element-binding protein	Mlxipl	23.4203	23.9976	23.3116	23.3491	22.933	23.5624	23.8887	23.5666	23.1493	23.2812	22.6136	22.4676	22.9413	23.2193	23.1243	23.3521	4	4	4	4	0.0160359	0.13642	0.905134	0.262719	23.3847	23.5645	22.8815	23.1718	-0.50325	-0.3927	0.1798	0.29035	-0.50325	-0.3927	0.1798	0.29035	0.0211517	0.0540937	0.148962	0.0676203	+	+
O09158	O09158	O09158	Cytochrome P450 3A25	Cyp3a25	24.5103	24.1664	24.9995	24.5748	24.6305	24.3596	24.8609	24.814	24.8707	24.4127	25.098	24.8878	24.9485	24.4158	25.1489	25.2228	4	4	4	4	0.0209524	0.0376111	0.634722	0.634487	24.5425	24.7223	24.8792	25.0487	0.3367	0.32645	0.1797	0.16945	0.3367	0.32645	0.1797	0.16945	0.145429	0.158942	0.14911	0.205461	+		+
P97493	P97493	P97493	Thioredoxin, mitochondrial	Txn2	26.0827	26.2945	26.2666	26.2914	26.5841	26.4468	26.2877	26.4703	26.3892	26.0655	26.2078	26.475	26.5272	26.7265	26.3782	26.3478	4	4	4	4	0.702209	0.630062	0.0373133	0.14638	26.279	26.4586	26.2985	26.4527	0.0195	-0.00585	0.17955	0.1542	0.0195	-0.00585	0.17955	0.1542	0.47483	0.424488	0.149331	0.230387					+
Q6P069-2;Q6P069	Q6P069-2;Q6P069	Q6P069	Sorcin	Sri	24.8931	25.0691	25.0496	25.0539	25.2782	25.0378	25.1842	25.2808	25.1114	24.9576	25.0917	25.1651	25.4245	24.8731	25.3112	25.0995	4	4	4	4	0.416164	0.852135	0.0480236	0.503251	25.0517	25.2312	25.1015	25.2053	0.0498	-0.02585	0.17945	0.1038	0.0498	-0.02585	0.17945	0.1038	0.481037	0.396033	0.149478	0.323602					+
Q9ERR7	Q9ERR7	Q9ERR7	15 kDa selenoprotein	2015-09-01	24.1451	23.5857	24.2323	24.3804	24.3194	24.0092	24.8496	24.416	24.67	23.8737	24.7037	24.9735	25.2522	24.5991	24.7938	24.8531	4	4	4	4	0.00556862	0.10326	0.249977	0.298247	24.1887	24.3677	24.6868	24.8235	0.49815	0.45575	0.179	0.1366	0.49815	0.45575	0.179	0.1366	0.0522015	0.0721995	0.150143	0.261144	++
Q9R1Q9	Q9R1Q9	Q9R1Q9	V-type proton ATPase subunit S1	Atp6ap1	21.5925	21.6806	21.8505	22.1361	22.0483	22.2008	21.8408	21.4653	22.2547	22.0657	21.8128	22.1396	22.4176	22.893	22.1459	22.0548	4	4	4	4	0.225019	0.012646	0.724494	0.208468	21.7655	21.9445	22.1027	22.2818	0.3371	0.3372	0.179	0.1791	0.3371	0.3372	0.179	0.1791	0.145108	0.149838	0.150143	0.190551			+
Q66GT5	Q66GT5	Q66GT5	Phosphatidylglycerophosphatase and protein-tyrosine phosphatase 1	Ptpmt1	22.8713	22.4327	22.9808	22.9916	23.1923	23.0326	23.1762	22.8563	22.9784	23.0287	22.9371	23.1411	22.8642	22.7111	22.7902	23.0147	4	4	4	4	0.238124	0.181987	0.171419	0.0709914	22.9261	23.1044	23.0036	22.8272	0.0775	-0.2772	0.17835	-0.17635	0.0775	-0.2772	0.17835	-0.17635	0.442379	0.118279	0.151106	0.147178
Q91ZP3-2;Q91ZP3	Q91ZP3-2;Q91ZP3	Q91ZP3	Phosphatidate phosphatase LPIN1	Lpin1	22.0559	22.1587	21.495	22.4555	22.1788	21.852	22.82	22.3924	22.5922	21.9924	22.4975	23.3058	22.261	21.8024	21.2134	21.8423	4	4	4	4	0.121689	0.260181	0.381536	0.0581222	22.1073	22.2856	22.5448	21.8224	0.43755	-0.46325	0.1783	-0.7225	0.43755	-0.46325	0.1783	-0.7225	0.0791498	0.031117	0.15118	3.99504e-05				+
Q91X96	Q91X96	Q91X96	Guanine nucleotide exchange factor MSS4	Rabif	21.63	NaN	21.7145	21.6674	21.8165	NaN	21.948	21.8455	21.9069	NaN	21.82	21.7964	21.7447	21.6986	21.9413	21.6537	3	3	3	4	0.086399	0.238401	0.0193308	0.313699	21.6674	21.8455	21.82	21.7217	0.1526	-0.12385	0.1781	-0.09835	0.1526	-0.12385	0.1781	-0.09835	0.341278	0.266861	0.151478	0.262714					+
P49718	P49718	P49718	DNA replication licensing factor MCM5	Mcm5	NaN	NaN	NaN	NaN	NaN	NaN	22.6116	NaN	25.2646	24.4754	24.4422	25.765	24.8312	21.5047	25.8661	25.5192	0	1	4	4	#DIV/0!	#DIV/0!	#DIV/0!	0.626694	#NUM!	22.6116	24.87	25.1752	#NUM!	2.5636	#NUM!	0.3052	excluded	excluded	excluded	0.3052	#N/A	#N/A	#N/A	0.0574865
O88792	O88792	O88792	Junctional adhesion molecule A	F11r	23.8592	24.1089	23.9401	23.7679	24.1144	23.4855	24.1073	24.0473	23.99	23.5262	23.8415	24.183	24.3144	24.132	24.3412	23.7525	4	4	4	4	0.882722	0.382994	0.912466	0.245171	23.8997	24.0773	23.9157	24.2232	0.0161	0.1459	0.17765	0.30745	0.0161	0.1459	0.17765	0.30745	0.469738	0.361149	0.152148	0.0560612
Q9CRD2	Q9CRD2	Q9CRD2	ER membrane protein complex subunit 2	Emc2	25.3529	24.1567	25.4835	25.7869	25.5343	23.8955	25.803	25.6566	25.8241	24.9356	25.9628	25.9346	26.0109	24.7598	25.8066	25.5887	4	4	4	4	0.0357264	0.239751	0.963458	0.749972	25.4182	25.5954	25.8794	25.6976	0.46115	0.1022	0.17725	-0.1817	0.46115	0.1022	0.17725	-0.1817	0.0676156	0.420875	0.152746	0.140744	+
Q9CWI3	Q9CWI3	Q9CWI3	BRCA2 and CDKN1A-interacting protein	Bccip	23.8925	23.3318	23.5722	23.6971	23.932	23.2936	23.9198	23.7028	24.2767	23.534	23.7326	23.9142	24.0872	23.6643	23.9875	24.0533	4	4	4	4	0.0163109	0.0500954	0.657778	0.670295	23.6347	23.8113	23.8234	24.0204	0.18875	0.2091	0.17665	0.197	0.18875	0.2091	0.17665	0.197	0.295953	0.280749	0.153646	0.16471	+
P63323	P63323	P63323	40S ribosomal protein S12	Rps12	28.5654	27.9992	28.6893	28.9054	28.9017	28.4893	28.8385	28.7693	29.0858	28.6196	28.8119	29.3015	29.4799	28.8483	29.1012	29.0011	4	4	4	4	0.0308848	0.0196162	0.378472	0.477025	28.6273	28.8039	28.9489	29.0511	0.3215	0.24725	0.17655	0.1023	0.3215	0.24725	0.17655	0.1023	0.157978	0.236819	0.153796	0.326601	+		+
Q9JIX8-4;Q9JIX8;Q9JIX8-3;Q9JIX8-2	Q9JIX8-4;Q9JIX8	Q9JIX8	Apoptotic chromatin condensation inducer in the nucleus	Acin1	24.955	23.2376	24.9561	25.3251	25.3045	24.4588	25.2635	25.0005	25.2996	24.2669	24.7095	25.1857	25.5674	24.4454	25.2048	25.2432	4	4	4	4	0.458055	0.28742	0.486544	0.484777	24.9555	25.132	24.9476	25.224	-0.00795	0.092	0.17645	0.2764	-0.00795	0.092	0.17645	0.2764	0.433904	0.435138	0.153946	0.0783478
P61620;Q9JLR1	P61620;Q9JLR1	P61620	Protein transport protein Sec61 subunit alpha isoform 1;Protein transport protein Sec61 subunit alpha isoform 2	Sec61a1;Sec61a2	27.9691	27.5441	28.2194	28.2773	28.447	27.7312	28.293	28.2484	28.3027	27.7835	28.3666	28.7272	28.9673	27.7997	28.4891	28.2063	4	4	4	4	0.0203206	0.224425	0.466225	0.829475	28.0943	28.2707	28.3346	28.3477	0.2404	0.077	0.17645	0.01305	0.2404	0.077	0.17645	0.01305	0.236481	0.456264	0.153946	0.482342	+
P63276	P63276	P63276	40S ribosomal protein S17	Rps17	29.3117	29.2661	29.3949	29.4743	29.6151	29.2944	29.6886	29.4442	29.6053	29.4442	29.4678	29.8377	29.9321	29.3772	29.6341	29.6778	4	4	4	4	0.0382018	0.176561	0.20165	0.663452	29.3533	29.5297	29.5365	29.656	0.18325	0.1263	0.17635	0.1194	0.18325	0.1263	0.17635	0.1194	0.302669	0.387615	0.154097	0.29312	+
P60122	P60122	P60122	RuvB-like 1	Ruvbl1	25.4778	25.1752	25.3474	25.6462	25.6483	25.1441	25.6036	25.5733	25.4268	25.2972	25.4439	25.7941	25.9203	25.2642	25.744	25.5148	4	4	4	4	0.174788	0.179428	0.619225	0.525353	25.4126	25.5885	25.4353	25.6294	0.02275	0.04095	0.17585	0.19405	0.02275	0.04095	0.17585	0.19405	0.479702	0.492371	0.15485	0.168804
Q8K1R7	Q8K1R7	Q8K1R7	Serine/threonine-protein kinase Nek9	Nek9	22.2716	21.9558	NaN	22.5118	22.6067	22.5997	21.9008	22.2942	22.273	NaN	22.2197	22.3944	22.4595	21.5198	22.4673	22.3112	3	4	3	4	0.507591	0.670319	0.672972	0.675297	22.2716	22.447	22.273	22.3853	0.0014	-0.0616	0.17535	0.11235	0.0014	-0.0616	0.17535	0.11235	0.447787	0.346612	0.155606	0.306731
Q91ZN5-2;Q91ZN5	Q91ZN5-2;Q91ZN5	Q91ZN5	Adenosine 3-phospho 5-phosphosulfate transporter 1	Slc35b2	21.3568	21.048	21.6739	21.7104	21.7286	21.0585	21.7207	21.6605	21.9772	21.5723	21.6532	22.5115	22.8237	22.0115	22.7991	22.5808	4	4	4	4	0.0725014	0.000179864	0.687075	0.0711442	21.5153	21.6906	21.8152	22.6899	0.29985	0.99935	0.17525	0.87475	0.29985	0.99935	0.17525	0.87475	0.177045	0.000340852	0.155758	1.07114e-06			+++	+++
P84228	P84228	P84228	Histone H3.2	Hist1h3b	26.4072	26.972	28.297	26.6308	26.346	27.6246	26.4914	27.4619	26.2629	26.3396	27.272	24.8105	24.4232	25.3695	26.7794	27.0333	4	4	4	4	0.0834496	0.172147	0.864189	0.746764	26.8014	26.9766	26.3012	26.0744	-0.50015	-0.9022	0.17525	-0.2268	-0.50015	-0.9022	0.17525	-0.2268	0.0217511	0.00025898	0.155758	0.0940641		+		+++
Q9CQF0	Q9CQF0	Q9CQF0	39S ribosomal protein L11, mitochondrial	Mrpl11	23.9842	23.7707	23.7995	23.8412	24.1649	23.5345	24.0805	23.9091	24.077	23.7394	23.8355	24.1494	24.2949	23.862	23.9425	23.9131	4	4	4	4	0.261172	0.472856	0.647394	0.716168	23.8203	23.9948	23.9563	23.9278	0.1359	-0.067	0.17445	-0.02845	0.1359	-0.067	0.17445	-0.02845	0.36307	0.339346	0.156974	0.395759
O88455	O88455	O88455	7-dehydrocholesterol reductase	Dhcr7	27.0431	26.4136	26.7882	27.0264	27.09	26.7607	27.4731	27.0734	27.0264	26.4482	26.17	26.9815	27.1999	26.7455	27.1029	27.1149	4	4	4	4	0.369676	0.622609	0.222568	0.167182	26.9073	27.0817	26.7148	27.1089	-0.19245	0.0272	0.1744	0.39405	-0.19245	0.0272	0.1744	0.39405	0.19467	0.472314	0.15705	0.0192401
Q9WV96	Q9WV96	Q9WV96	Mitochondrial import inner membrane translocase subunit Tim10 B	Timm10b	22.4652	NaN	22.4478	22.5204	22.6712	21.7177	22.7211	22.6078	22.6515	22.2692	22.686	23.3074	22.9197	22.1835	22.8524	22.6723	3	4	4	4	0.17037	0.0815109	0.852656	0.80159	22.4652	22.6395	22.6687	22.7623	0.20355	0.12285	0.1743	0.0936	0.20355	0.12285	0.1743	0.0936	0.278229	0.392332	0.157202	0.34421
Q80U72;Q80U72-4;Q80U72-2;Q80U72-3	Q80U72;Q80U72-4;Q80U72-2;Q80U72-3	Q80U72	Protein scribble homolog	Scrib	22.9019	23.0353	22.8877	23.2845	23.3359	23.2514	23.0341	23.0158	22.9628	23.6541	22.787	23.4645	23.2638	23.0343	23.0111	22.8479	4	4	4	4	0.306047	0.0727634	0.320263	0.467198	22.9686	23.1427	23.2137	23.0227	0.24505	-0.12005	0.17415	-0.19095	0.24505	-0.12005	0.17415	-0.19095	0.231469	0.271453	0.157431	0.130076
P25976-2;P25976	P25976-2;P25976	P25976	Nucleolar transcription factor 1	Ubtf	21.4027	21.0639	21.0319	21.5613	21.0969	21.4304	21.4163	21.3979	21.7228	21.5168	21.3293	21.2756	21.3215	20.8781	21.7407	21.5975	4	4	4	4	0.318144	0.823934	0.663005	0.737496	21.2333	21.4071	21.423	21.4595	0.18975	0.0524	0.1738	0.03645	0.18975	0.0524	0.1738	0.03645	0.294739	0.491151	0.157966	0.466692
Q9R1J0	Q9R1J0	Q9R1J0	Sterol-4-alpha-carboxylate 3-dehydrogenase, decarboxylating	Nsdhl	27.5454	27.5324	27.2316	27.8229	27.7818	27.4839	27.9935	27.6435	27.871	27.1844	26.6337	27.5916	27.9241	27.7007	27.4483	27.8365	4	4	4	4	0.354983	0.99307	0.28006	0.232569	27.5389	27.7127	27.388	27.7686	-0.1509	0.05595	0.17375	0.3806	-0.1509	0.05595	0.17375	0.3806	0.240579	0.486106	0.158042	0.0230214
Q9JM96	Q9JM96	Q9JM96	Cdc42 effector protein 4	Cdc42ep4	22.1334	21.1068	21.2866	21.7845	21.6184	21.2991	21.8818	21.7999	21.6206	21.0255	21.7089	22.1447	21.9783	21.5115	21.9566	21.364	4	4	4	4	0.842598	0.780146	0.799321	0.790656	21.5356	21.7092	21.6647	21.7341	0.1292	0.0249	0.1736	0.0693	0.1292	0.0249	0.1736	0.0693	0.371944	0.468965	0.158272	0.395105
Q9D338	Q9D338	Q9D338	39S ribosomal protein L19, mitochondrial	Mrpl19	24.0182	24.2908	23.9712	24.3651	24.3435	24.7369	24.3126	24.1699	24.3934	24.9533	24.1503	24.5655	24.4399	25.5245	24.4438	24.182	4	4	4	4	0.0504409	0.246179	0.193883	0.717262	24.1545	24.328	24.4794	24.4419	0.32495	0.1138	0.17355	-0.0376	0.32495	0.1138	0.17355	-0.0376	0.155069	0.404779	0.158349	0.377193
Q8BWP5;REV__Q7TQF2	Q8BWP5	Q8BWP5	Alpha-tocopherol transfer protein	Ttpa	28.0714	27.8022	28.0309	28.2343	28.2703	27.93	28.3234	28.179	28.5111	28.3303	28.442	28.5501	28.5088	28.3616	28.4299	28.4775	4	4	4	4	0.00233638	0.0283235	0.301201	0.818986	28.0511	28.2246	28.4765	28.4537	0.4254	0.22905	0.1735	-0.02285	0.4254	0.22905	0.1735	-0.02285	0.085641	0.257293	0.158425	0.407242	++		+
P54751	P54751	P54751	CMP-N-acetylneuraminate-beta-galactosamide-alpha-2,3-sialyltransferase 1	St3gal1	NaN	NaN	21.5239	NaN	21.22	NaN	21.9806	NaN	22.5513	22.1403	NaN	22.315	22.6647	22.4211	22.9056	22.565	1	2	3	4	#DIV/0!	0.137441	#DIV/0!	0.118071	21.5239	21.6003	22.315	22.6149	0.7911	1.01455	0.0764	0.29985	excluded	excluded	excluded	0.29985	#N/A	#N/A	#N/A	0.0609901
Q9JII5-2;Q9JII5	Q9JII5-2;Q9JII5	Q9JII5	DAZ-associated protein 1	Dazap1	25.3948	24.2542	25.4482	25.2248	25.462	23.8805	25.8136	25.5043	25.1413	24.5847	25.3528	25.2411	25.6474	24.2417	25.4799	25.2668	4	4	4	4	0.996874	0.972847	0.876366	0.835141	25.3098	25.4832	25.1912	25.3734	-0.1186	-0.1098	0.17335	0.18215	-0.1186	-0.1098	0.17335	0.18215	0.279988	0.284031	0.158655	0.18598
Q3TCJ1	Q3TCJ1	Q3TCJ1	BRISC complex subunit Abro1	Fam175b	23.0225	23.3359	22.8465	23.414	23.3838	23.7381	23.3213	23.159	23.4038	22.9066	22.9173	23.5652	23.5271	22.9441	23.2401	22.7833	4	4	4	4	0.815408	0.264914	0.222702	0.762193	23.1792	23.3526	23.1606	23.0921	-0.01865	-0.26045	0.17335	-0.06845	-0.01865	-0.26045	0.17335	-0.06845	0.418117	0.130862	0.158655	0.316877
Q9CQV4;Q9CQV4-2	Q9CQV4;Q9CQV4-2	Q9CQV4	Protein FAM134C	Fam134c	21.3742	21.7124	21.4883	21.5056	21.8031	21.6564	21.6837	21.5637	22.2354	21.879	21.6374	22.1073	22.6339	22.4453	21.8298	21.7683	4	4	4	4	0.0834232	0.0749991	0.124088	0.458188	21.4969	21.6701	21.9931	22.1375	0.4962	0.4675	0.1731	0.1444	0.4962	0.4675	0.1731	0.1444	0.0529373	0.066616	0.159039	0.247258
Q8BI72	Q8BI72	Q8BI72	CDKN2A-interacting protein	Cdkn2aip	21.6995	20.8855	20.7214	21.7384	21.6273	20.3551	21.4861	21.4439	21.8741	NaN	21.504	21.3575	21.6195	21.1774	21.2079	21.4082	4	4	3	4	0.625186	0.638343	0.936217	0.294872	21.2925	21.465	21.504	21.3081	0.2115	-0.15695	0.1725	-0.19595	0.2115	-0.15695	0.1725	-0.19595	0.268927	0.228593	0.159963	0.124548
O35969;O35969-2	O35969;O35969-2	O35969	Guanidinoacetate N-methyltransferase	Gamt	28.1524	27.8754	27.522	27.1278	27.647	28.4309	27.8681	27.8741	27.4413	27.7683	27.4196	27.5712	28.2794	25.7938	27.1468	27.6597	4	4	4	4	0.647753	0.366494	0.346423	0.578902	27.6987	27.8711	27.5063	27.4032	-0.19245	-0.46785	0.1724	-0.103	-0.19245	-0.46785	0.1724	-0.103	0.19467	0.0299546	0.160117	0.254736				+
P61804	P61804	P61804	Dolichyl-diphosphooligosaccharide--protein glycosyltransferase subunit DAD1	Dad1	26.7895	26.5845	27.0125	27.173	27.2215	26.4207	27.1397	27.0067	27.034	26.6133	27.101	27.4543	27.6719	26.7434	27.1291	26.7398	4	4	4	4	0.0770083	0.501292	0.805958	0.944351	26.901	27.0732	27.0675	26.9363	0.1665	-0.13695	0.1722	-0.13125	0.1665	-0.13695	0.1722	-0.13125	0.323531	0.251338	0.160426	0.209125
Q91WE6-4;Q91WE6-3;Q91WE6-2;Q91WE6	Q91WE6-4;Q91WE6-3;Q91WE6-2;Q91WE6	Q91WE6	Threonylcarbamoyladenosine tRNA methylthiotransferase	Cdkal1	19.7162	NaN	20.3415	20.3593	NaN	NaN	20.3522	NaN	20.1158	19.9426	21.1141	NaN	20.5602	19.7595	20.363	20.5387	3	1	3	4	0.196126	#DIV/0!	#DIV/0!	0.848096	20.3415	20.3522	20.1158	20.4508	-0.2257	0.09865	0.0107	0.33505	-0.2257	excluded	excluded	0.33505	0.162078	#N/A	#N/A	0.0407528
P62849-2;P62849-3;P62849	P62849-2;P62849-3;P62849	P62849	40S ribosomal protein S24	Rps24	27.0625	27.0235	27.2402	27.4229	27.3839	26.8388	27.4824	27.2631	27.4599	27.0727	27.2004	27.589	27.6724	27.1513	27.4858	27.3365	4	4	4	4	0.227377	0.115578	0.758275	0.634393	27.1514	27.3235	27.3301	27.4111	0.1788	0.08765	0.17215	0.081	0.1788	0.08765	0.17215	0.081	0.308153	0.441248	0.160503	0.370315
Q8CI78	Q8CI78	Q8CI78	Required for meiotic nuclear division protein 1 homolog	Rmnd1	22.7083	22.7906	22.7544	23.0195	22.9081	22.9811	22.6616	23.0378	22.6011	22.856	22.5873	22.6187	22.5513	23.0265	22.8373	22.5119	4	4	4	4	0.211797	0.390431	0.49301	0.6542	22.7725	22.9446	22.6099	22.6943	-0.1626	-0.2503	0.1721	0.0844	-0.1626	-0.2503	0.1721	0.0844	0.227087	0.138922	0.160581	0.363206
Q9CR41;Q9CR41-2	Q9CR41;Q9CR41-2	Q9CR41	Huntingtin-interacting protein K	Hypk	22.7806	21.4798	22.358	22.1707	21.8626	22.265	22.6112	22.6075	22.3606	21.6576	22.4169	22.7823	22.5679	21.1472	22.4232	22.4108	4	4	4	4	0.648379	0.629448	0.684609	0.697	22.2644	22.4363	22.3888	22.417	0.1244	-0.01925	0.1719	0.02825	0.1244	-0.01925	0.1719	0.02825	0.378344	0.40537	0.16089	0.484826
P50136	P50136	P50136	2-oxoisovalerate dehydrogenase subunit alpha, mitochondrial	Bckdha	28.2731	28.1128	28.2221	28.4248	28.5573	28.0917	28.3695	28.4678	28.2096	27.8975	28.1515	28.3517	28.4705	27.9892	28.2275	28.2139	4	4	4	4	0.0632827	0.0303093	0.386838	0.613767	28.2476	28.4186	28.1805	28.2207	-0.06705	-0.19795	0.17105	0.04015	-0.06705	-0.19795	0.17105	0.04015	0.348687	0.185779	0.162209	0.45853			+
Q3TDN2;Q3TDN2-2	Q3TDN2;Q3TDN2-2	Q3TDN2	FAS-associated factor 2	Faf2	25.769	24.9478	25.5194	25.627	25.6933	25.1948	25.9247	25.7951	26.095	25.402	26.0114	26.3177	26.081	25.6804	26.1398	25.9168	4	4	4	4	0.00740435	0.0347651	0.468852	0.993084	25.5732	25.7442	26.0532	25.9989	0.48	0.2547	0.171	-0.0543	0.48	0.2547	0.171	-0.0543	0.0593728	0.228704	0.162287	0.344057	++		+
Q9CY18	Q9CY18	Q9CY18	Sorting nexin-7	Snx7	22.4879	NaN	21.9501	22.5959	22.6587	NaN	22.776	22.2651	22.4315	NaN	22.4372	22.6098	22.9676	21.2293	23.0347	22.4872	3	3	3	4	0.476732	0.00901185	0.431917	0.89033	22.4879	22.6587	22.4372	22.7274	-0.0507	0.0687	0.1708	0.2902	-0.0507	0.0687	0.1708	0.2902	0.371708	0.46801	0.162599	0.0677292			++
Q9CQU0	Q9CQU0	Q9CQU0	Thioredoxin domain-containing protein 12	Txndc12	24.6037	24.546	24.7041	24.5295	24.805	24.2815	24.9527	24.6861	25.2825	24.6875	25.156	25.1436	25.1297	25.0044	25.2533	25.1399	4	4	4	4	0.0292881	0.0187283	0.602115	0.669992	24.5748	24.7456	25.1498	25.1348	0.57495	0.38925	0.1707	-0.015	0.57495	0.38925	0.1707	-0.015	0.0291199	0.110737	0.162755	0.423472	+	+	+
P24457	P24457	P24457	Cytochrome P450 2D11	Cyp2d11	25.173	24.534	24.6868	25.0346	25.1736	24.7187	24.9623	25.0999	25.1781	24.5845	24.9668	25.0198	25.0833	24.5507	24.851	24.9687	4	4	4	4	0.323173	0.00477425	0.494111	0.679511	24.8607	25.0311	24.9933	24.9098	0.1326	-0.12125	0.1704	-0.08345	0.1326	-0.12125	0.1704	-0.08345	0.367432	0.269998	0.163223	0.289109			++
Q9QY81	Q9QY81	Q9QY81	Nuclear pore membrane glycoprotein 210	Nup210	24.283	23.1713	23.879	24.1268	24.1604	23.813	24.5696	24.1862	23.8231	22.8865	23.8562	24.1704	24.0677	23.9013	23.9536	23.7676	4	4	4	4	0.219394	0.19963	0.323827	0.457541	24.0029	24.1733	23.8396	23.9275	-0.16325	-0.24585	0.1704	0.0878	-0.16325	-0.24585	0.1704	0.0878	0.22635	0.142561	0.163223	0.356143
Q80X85	Q80X85	Q80X85	28S ribosomal protein S7, mitochondrial	Mrps7	24.5763	24.2645	24.4078	24.5216	24.8419	24.316	24.6303	24.6394	24.7608	24.2229	24.5337	24.8309	24.8759	24.4564	24.8845	24.6643	4	4	4	4	0.141637	0.125528	0.256565	0.466882	24.4647	24.6349	24.6472	24.7701	0.18255	0.13525	0.17015	0.12285	0.18255	0.13525	0.17015	0.12285	0.303529	0.375456	0.163614	0.286563
Q9QUH0	Q9QUH0	Q9QUH0	Glutaredoxin-1	Glrx	26.0321	25.639	26.039	26.2829	26.2645	25.6349	26.4444	26.1465	26.1414	25.5139	25.7948	26.3631	26.067	25.7386	26.2504	25.9949	4	4	4	4	0.631437	0.224227	0.592008	0.794191	26.0356	26.2055	25.9681	26.031	-0.06745	-0.17455	0.16995	0.06285	-0.06745	-0.17455	0.16995	0.06285	0.34813	0.209571	0.163928	0.408963
F8VPU2	F8VPU2	F8VPU2	FERM, RhoGEF and pleckstrin domain-containing protein 1	Farp1	23.6372	23.7027	23.546	23.9351	23.8234	24.1738	23.856	23.6163	23.5868	23.865	23.6955	23.936	24.0342	23.6171	23.6894	23.6857	4	4	4	4	0.305915	0.556288	0.30104	0.911855	23.67	23.8397	23.7802	23.6876	0.1103	-0.15215	0.16975	-0.0927	0.1103	-0.15215	0.16975	-0.0927	0.397332	0.233944	0.164241	0.272576
O55229	O55229	O55229	Choline/ethanolamine kinase	Chkb	22.6305	21.935	22.095	22.2003	22.1978	NaN	22.5093	22.3171	22.2083	22.0752	21.7629	22.0702	22.1537	21.9663	21.7021	21.7235	4	3	4	4	0.232581	0.168227	0.503564	0.357069	22.1476	22.3171	22.0727	21.8449	-0.07495	-0.4722	0.16945	-0.2278	-0.07495	-0.4722	0.16945	-0.2278	0.337754	0.0288887	0.164712	0.0931775				+
Q9EQ32-2;Q9EQ32;Q9EQ32-3	Q9EQ32-2;Q9EQ32;Q9EQ32-3	Q9EQ32	Phosphoinositide 3-kinase adapter protein 1	Pik3ap1	24.3031	23.6548	24.4472	24.5327	24.6613	24.1834	24.6682	24.4278	25.7239	25.295	25.5382	25.6717	25.518	25.8657	25.3514	25.3994	4	4	4	4	0.00195103	0.0174261	0.326945	0.880832	24.3751	24.5446	25.605	25.4587	1.2298	0.91415	0.1694	-0.14625	1.2298	0.91415	0.1694	-0.14625	1.35699e-05	0.000990033	0.164791	0.187001	++	+++	+	+++
P04117	P04117	P04117	Fatty acid-binding protein, adipocyte	Fabp4	25.9178	26.2811	26.2207	26.4489	26.4487	25.6765	26.7058	26.3913	26.6115	28.0236	28.373	26.7938	26.7273	26.5451	27.1826	26.3549	4	4	4	4	0.0629699	0.127148	0.736551	0.190247	26.2509	26.42	27.4087	26.6362	1.1578	0.2162	0.1691	-0.7725	1.1578	0.2162	0.1691	-0.7725	4.02195e-05	0.272284	0.165263	1.27779e-05		+++
Q8R0V5	Q8R0V5	Q8R0V5	Indoleamine 2,3-dioxygenase 2	Ido2	26.7233	26.311	26.2555	26.1564	26.4395	26.465	26.437	26.7598	25.8974	25.6544	25.5735	25.2879	26.3958	25.9622	25.7882	26.1112	4	4	4	4	0.000713224	0.0486841	0.31645	0.0427398	26.2833	26.4522	25.6139	26.0367	-0.6693	-0.41555	0.169	0.42275	-0.6693	-0.41555	0.169	0.42275	0.00396004	0.0455111	0.165421	0.0129035	+++	++	+	+
Q63886	Q63886	Q63886	UDP-glucuronosyltransferase 1-1	Ugt1a1	31.182	30.9741	30.9401	31.2193	31.3204	31.1141	31.2275	31.2665	30.9063	30.9475	30.9636	31.0458	30.9228	30.8119	30.9498	31.0304	4	4	4	4	0.197127	0.00302899	0.125798	0.520666	31.078	31.247	30.9556	30.9363	-0.1225	-0.3107	0.16895	-0.01925	-0.1225	-0.3107	0.16895	-0.01925	0.275068	0.0957333	0.1655	0.414667			++
Q9ET30	Q9ET30	Q9ET30	Transmembrane 9 superfamily member 3	Tm9sf3	25.4035	24.4473	25.5385	25.3172	25.4573	25.2273	25.6709	25.6013	25.8707	25.54	25.8468	25.8473	25.9828	25.0824	25.9568	25.829	4	4	4	4	0.039228	0.205393	0.306434	0.794322	25.3604	25.5293	25.8471	25.8929	0.4867	0.3636	0.16895	0.04585	0.4867	0.3636	0.16895	0.04585	0.0566405	0.128984	0.1655	0.445991	+
P97855	P97855	P97855	Ras GTPase-activating protein-binding protein 1	G3bp1	26.3782	26.8163	26.4467	26.4009	26.6294	26.5553	26.632	26.5108	26.6653	26.7671	26.5688	26.9696	26.9436	27.0374	26.7217	26.8794	4	4	4	4	0.17568	0.0319013	0.546645	0.211539	26.4238	26.5923	26.7162	26.9115	0.2924	0.31915	0.16855	0.1953	0.2924	0.31915	0.16855	0.1953	0.183929	0.165326	0.166131	0.167061			+
P62270	P62270	P62270	40S ribosomal protein S18	Rps18	29.098	29.0767	29.1504	29.2229	29.3585	29.0632	29.4262	29.2269	29.3922	29.3055	29.3778	29.626	29.593	29.4774	29.4321	29.4178	4	4	4	4	0.00602714	0.0860455	0.202673	0.526234	29.1242	29.2927	29.385	29.4547	0.2608	0.16205	0.1685	0.06975	0.2608	0.16205	0.1685	0.06975	0.214942	0.339824	0.16621	0.394143	++
Q61151	Q61151	Q61151	Serine/threonine-protein phosphatase 2A 56 kDa regulatory subunit epsilon isoform	Ppp2r5e	23.3998	22.8036	22.8751	22.8372	23.0475	21.9418	23.1405	23.0013	23.4471	22.8508	22.7222	23.5595	23.0862	22.6449	23.0826	22.8773	4	4	4	4	0.44954	0.516022	0.564389	0.392483	22.8561	23.0244	23.1489	22.98	0.2928	-0.04445	0.16825	-0.169	0.2928	-0.04445	0.16825	-0.169	0.183556	0.370054	0.166606	0.156334
Q9R257	Q9R257	Q9R257	Heme-binding protein 1	Hebp1	28.5112	28.0236	28.3452	28.4077	28.6218	28.2708	28.4925	28.5967	28.5535	27.9517	28.3801	28.4161	28.8379	28.3259	28.4718	28.4662	4	4	4	4	0.904054	0.707942	0.240246	0.284934	28.3764	28.5446	28.3981	28.469	0.02165	-0.0756	0.16815	0.0709	0.02165	-0.0756	0.16815	0.0709	0.478053	0.327897	0.166764	0.391687
Q91Y74	Q91Y74	Q91Y74	CMP-N-acetylneuraminate-beta-galactosamide-alpha-2,3-sialyltransferase 4	St3gal4	20.947	20.8169	20.9666	21.2732	21.0031	21.2337	21.3918	21.0161	21.2321	21.5956	22.4742	21.9198	21.3286	21.3668	21.4519	21.44	4	4	4	4	0.051823	0.0677129	0.278002	0.218756	20.9568	21.1249	21.7577	21.4034	0.8009	0.2785	0.1681	-0.3543	0.8009	0.2785	0.1681	-0.3543	0.00359096	0.203853	0.166843	0.0231727		++
Q9WV80	Q9WV80	Q9WV80	Sorting nexin-1	Snx1	23.7115	23.7634	24.1004	24.133	24.0757	23.757	24.2867	24.1242	24.1883	23.9634	23.8539	24.2732	24.4092	24.3695	24.2367	23.8925	4	4	4	4	0.409057	0.445957	0.424842	0.343295	23.9319	24.0999	24.0759	24.3031	0.14395	0.20315	0.16805	0.22725	0.14395	0.20315	0.16805	0.22725	0.352505	0.28794	0.166923	0.126458
P58871	P58871	P58871	182 kDa tankyrase-1-binding protein	Tnks1bp1	25.1865	23.7923	24.8904	24.7992	25.0927	23.8125	25.2413	24.9327	24.6696	23.1285	24.3955	24.6274	25.245	23.9545	24.4507	24.5853	4	4	4	4	0.0210653	0.418916	0.825027	0.465187	24.8448	25.0127	24.5114	24.518	-0.33335	-0.4947	0.1679	0.00655	-0.33335	-0.4947	0.1679	0.00655	0.0820979	0.0238664	0.167161	0.468618	+			+
Q06890	Q06890	Q06890	Clusterin;Clusterin beta chain;Clusterin alpha chain	Clu	26.2368	26.3541	26.7146	26.4884	26.5871	26.122	26.8054	26.5908	26.9826	27.1821	26.834	27.0302	28.1267	26.9033	27.3101	26.5001	4	4	4	4	0.0386628	0.136561	0.676816	0.604605	26.4213	26.589	27.0064	27.1067	0.58515	0.51775	0.1677	0.1003	0.58515	0.51775	0.1677	0.1003	0.0268189	0.0464248	0.167478	0.330616	+	+		+
Q9D0M3-2;Q9D0M3	Q9D0M3-2;Q9D0M3	Q9D0M3	Cytochrome c1, heme protein, mitochondrial	Cyc1	29.4757	29.5407	29.5271	29.4755	29.7251	29.8203	29.5082	29.6129	29.4273	29.5781	29.4196	29.6	29.5748	29.3478	29.3779	29.393	4	4	4	4	0.978235	0.0538297	0.093401	0.283333	29.5014	29.669	29.5027	29.3854	0.0013	-0.28355	0.1676	-0.11725	0.0013	-0.28355	0.1676	-0.11725	0.447639	0.11374	0.167637	0.231102
P17742;P30412	P17742	P17742	Peptidyl-prolyl cis-trans isomerase A;Peptidyl-prolyl cis-trans isomerase A, N-terminally processed	Ppia	31.7285	31.7029	31.9615	32.1486	32.1659	31.5208	32.0135	32.0114	32.0029	31.5025	31.6768	32.1909	32.3574	31.7206	31.9121	31.8549	4	4	4	4	0.760695	0.747222	0.817241	0.591289	31.845	32.0125	31.8398	31.8835	-0.00515	-0.12895	0.16745	0.04365	-0.00515	-0.12895	0.16745	0.04365	0.438054	0.260761	0.167876	0.450825
Q61879	Q61879	Q61879	Myosin-10	Myh10	24.8071	24.4986	24.8731	24.8915	25.2236	24.6492	25.0116	25.0032	24.9759	24.1762	24.7968	25.0781	25.3717	24.5321	25.4027	25.0632	4	4	4	4	0.93377	0.337016	0.22548	0.284432	24.8401	25.0074	24.8864	25.2174	0.04625	0.21005	0.1673	0.3311	0.04625	0.21005	0.1673	0.3311	0.486012	0.279609	0.168115	0.0427092
Q61553	Q61553	Q61553	Fascin	Fscn1	23.1795	22.2229	22.9399	22.8834	23.1726	22.867	23.1646	22.9933	23.3336	22.9279	23.4038	23.2874	23.6646	22.5098	23.0476	23.0406	4	4	4	4	0.0316444	0.933288	0.330459	0.540157	22.9117	23.0789	23.3105	23.0441	0.39885	-0.03485	0.1673	-0.2664	0.39885	-0.03485	0.1673	-0.2664	0.101199	0.383397	0.168115	0.0634895	+
Q60973	Q60973	Q60973	Histone-binding protein RBBP7	Rbbp7	24.4863	22.7708	24.7751	24.8306	24.9276	24.3719	24.6683	25.1073	25.6481	24.8726	25.6511	25.5917	25.5291	24.7337	25.911	25.8152	4	4	4	4	0.0274878	0.0296187	0.347288	0.869682	24.6307	24.798	25.6199	25.6722	0.9892	0.8742	0.16725	0.05225	0.9892	0.8742	0.16725	0.05225	0.000403592	0.00158458	0.168194	0.431978	+	+++	+	++
Q8VDL4-3;Q8VDL4;Q8VDL4-2	Q8VDL4-3;Q8VDL4	Q8VDL4	ADP-dependent glucokinase	Adpgk	24.0458	23.7042	23.9767	24.12	24.2301	23.7081	24.4196	24.1267	24.4434	24.1169	24.2214	24.6252	24.6336	24.079	24.5289	24.4282	4	4	4	4	0.00546349	0.0205048	0.406226	0.705348	24.0113	24.1784	24.3324	24.4785	0.32115	0.30015	0.16715	0.14615	0.32115	0.30015	0.16715	0.14615	0.158275	0.182708	0.168354	0.244198	++		+
Q9DBG6	Q9DBG6	Q9DBG6	Dolichyl-diphosphooligosaccharide--protein glycosyltransferase subunit 2	Rpn2	30.0536	30.0083	30.3138	30.2574	30.3243	30.0689	30.4565	30.3204	30.1645	29.8601	30.2359	30.228	30.1859	30.1507	30.3331	30.245	4	4	4	4	0.556231	0.29442	0.26973	0.332913	30.1555	30.3224	30.1962	30.2155	0.04075	-0.1069	0.16685	0.0192	0.04075	-0.1069	0.16685	0.0192	0.493724	0.28764	0.168833	0.495346
Q8CI95;S4R1M9	Q8CI95	Q8CI95	Oxysterol-binding protein-related protein 11	Osbpl11	21.8318	21.221	22.0364	NaN	22.0794	21.5963	21.9179	22.3583	21.8001	21.6644	22.0688	22.3525	22.505	21.9589	22.1807	21.8704	3	4	4	4	0.424736	0.554531	0.380185	0.477878	21.8318	21.9986	21.9344	22.0698	0.10265	0.07115	0.16685	0.13535	0.10265	0.07115	0.16685	0.13535	0.40774	0.46454	0.168833	0.263406
Q9DD18-2;Q9DD18	Q9DD18-2;Q9DD18	Q9DD18	D-tyrosyl-tRNA(Tyr) deacylase 1	Dtd1	21.6239	22.0107	21.7747	22.2773	21.9408	21.6295	22.1798	22.1782	22.1877	NaN	21.7495	22.0212	21.994	21.3456	21.8224	21.5071	4	4	3	4	0.736828	0.124442	0.765217	0.162909	21.8927	22.0595	22.0212	21.6647	0.1285	-0.39475	0.1668	-0.35645	0.1285	-0.39475	0.1668	-0.35645	0.372875	0.0532749	0.168912	0.0225546
Q9JL35	Q9JL35	Q9JL35	High mobility group nucleosome-binding domain-containing protein 5	Hmgn5	25.8954	22.2477	25.8876	25.5596	25.9104	24.4321	25.8702	26.0343	25.7106	24.4578	25.7478	25.9657	26.1892	24.5679	25.9667	25.6385	4	4	4	4	0.383069	0.856939	0.528232	0.81679	25.7236	25.8903	25.7292	25.8026	0.0056	-0.0877	0.1667	0.0734	0.0056	-0.0877	0.1667	0.0734	0.454046	0.312061	0.169072	0.386364
Q9R078;Q6PAM0	Q9R078	Q9R078	5-AMP-activated protein kinase subunit beta-1	Prkab1	23.4376	24.0302	23.6755	23.6093	23.9118	24.0965	23.7057	23.3683	23.1769	23.9274	23.6016	22.9208	23.6947	23.7624	22.9053	23.6163	4	4	4	4	0.141269	0.290158	0.694758	0.778469	23.6424	23.8087	23.3893	23.6555	-0.25315	-0.15325	0.16635	0.26625	-0.25315	-0.15325	0.16635	0.26625	0.138019	0.232712	0.169632	0.0869308
Q9QXL2-3;Q9QXL2-2;Q9QXL2-4;Q9QXL2;B7ZNG0-2;B7ZNG0	Q9QXL2-3;Q9QXL2-2;Q9QXL2-4;Q9QXL2	Q9QXL2	Kinesin-like protein KIF21A	Kif21a	24.5148	22.8956	23.1835	23.9787	23.6605	22.315	23.8343	23.9581	25.073	23.1703	24.5904	25.025	24.8029	22.9988	24.3452	24.0602	4	4	4	4	0.0470926	0.0661224	0.71773	0.508704	23.5811	23.7474	24.8077	24.2027	1.2266	0.4553	0.1663	-0.605	1.2266	0.4553	0.1663	-0.605	1.42597e-05	0.0724202	0.169713	0.000447471	+	+++
Q60953-2;Q60953	Q60953-2;Q60953	Q60953	Protein PML	Pml	23.2687	21.4673	23.7052	23.574	23.454	22.9563	24.1911	23.721	23.3815	23.0838	23.4312	23.212	24.3312	21.6317	23.5571	23.4154	4	4	4	4	0.593795	0.505677	0.372098	0.944699	23.4214	23.5875	23.2967	23.4862	-0.1246	-0.10125	0.16615	0.1895	-0.1246	-0.10125	0.16615	0.1895	0.272437	0.294732	0.169953	0.175248
P61089;Q9CQ37	P61089	P61089	Ubiquitin-conjugating enzyme E2 N	Ube2n	27.1239	27.0864	27.3868	27.2923	27.3393	27.1575	27.434	27.4091	27.2992	27.4458	27.2061	27.3581	26.9684	27.1919	27.4075	27.3587	4	4	4	4	0.420975	0.338384	0.278524	0.433487	27.2081	27.3742	27.3286	27.2753	0.12055	-0.0989	0.1661	-0.05335	0.12055	-0.0989	0.1661	-0.05335	0.383502	0.297706	0.170033	0.345913
P47911	P47911	P47911	60S ribosomal protein L6	Rpl6	29.5298	29.6421	29.6412	29.6981	29.8506	29.7653	29.8496	29.742	29.8053	29.8218	29.8225	30.0673	30.0678	29.9488	29.8946	29.8191	4	4	4	4	0.0114606	0.0507473	0.00923134	0.539016	29.6416	29.8074	29.8222	29.9217	0.1805	0.11425	0.1658	0.09955	0.1805	0.11425	0.1658	0.09955	0.306053	0.404158	0.170515	0.332127	+				++
P23492	P23492	P23492	Purine nucleoside phosphorylase	Pnp	29.2115	28.7875	29.1664	29.2444	29.3564	28.8444	29.3529	29.3951	29.1731	28.8418	28.9879	29.1925	29.3471	29.3648	29.2412	29.2366	4	4	4	4	0.34405	0.726066	0.456546	0.0505308	29.1889	29.3546	29.0805	29.2942	-0.10845	-0.0605	0.1657	0.21365	-0.10845	-0.0605	0.1657	0.21365	0.292988	0.348099	0.170676	0.142815
Q9JIG7	Q9JIG7	Q9JIG7	Coiled-coil domain-containing protein 22	Ccdc22	23.3733	23.146	23.3301	23.6311	23.5791	22.0219	23.9918	23.4556	23.4301	22.7547	23.7061	23.4447	23.7315	23.1159	23.164	23.3608	4	4	4	4	0.840438	0.851353	0.820645	0.971766	23.3517	23.5174	23.4374	23.2624	0.0857	-0.25495	0.16565	-0.175	0.0857	-0.25495	0.16565	-0.175	0.431023	0.135189	0.170756	0.148832
Q9JKS5	Q9JKS5	Q9JKS5	Intracellular hyaluronan-binding protein 4	Habp4	23.3221	23.3945	23.8192	22.8572	23.6665	23.4227	23.4339	23.6139	22.9751	23.5473	23.7258	22.0235	22.9394	23.6912	23.3721	23.2894	4	4	4	4	0.275635	0.389464	0.424186	0.570753	23.3583	23.5239	23.2612	23.3308	-0.0971	-0.19315	0.1656	0.06955	-0.0971	-0.19315	0.1656	0.06955	0.307847	0.190518	0.170837	0.394571
Q99KR7	Q99KR7	Q99KR7	Peptidyl-prolyl cis-trans isomerase F, mitochondrial	Ppif	25.4711	25.073	25.3143	25.5679	25.7421	24.9819	25.7119	25.4039	25.2948	25.0367	25.1984	25.6095	25.9294	25.2939	25.8323	25.4415	4	4	4	4	0.2276	0.0659326	0.639006	0.134024	25.3927	25.5579	25.2466	25.6369	-0.1461	0.079	0.1652	0.3903	-0.1461	0.079	0.1652	0.3903	0.246238	0.453439	0.171481	0.0202372
Q61268	Q61268	Q61268	Apolipoprotein C-IV	Apoc4	22.067	22.4364	21.8019	22.1526	22.2161	21.3706	22.5141	22.3339	21.9901	NaN	22.2225	NaN	22.1849	21.1578	NaN	21.8762	4	4	2	3	0.615124	0.198901	0.98465	0.356002	22.1098	22.275	22.1063	21.8762	-0.0035	-0.3988	0.1652	-0.2301	excluded	-0.3988	0.1652	excluded	#N/A	0.051686	0.171481	#N/A
Q8CFA2	Q8CFA2	Q8CFA2	Aminomethyltransferase, mitochondrial	Amt	26.541	25.3172	26.2294	26.2294	26.5081	25.9802	26.2998	26.489	26.469	25.9055	26.1142	26.2077	26.5451	25.1107	26.177	26.077	4	4	4	4	0.606893	0.184223	0.454004	0.58169	26.2294	26.3944	26.1609	26.127	-0.06845	-0.2674	0.165	-0.03395	-0.06845	-0.2674	0.165	-0.03395	0.34674	0.125533	0.171804	0.384568
Q9CZR4	Q9CZR4	Q9CZR4	CKLF-like MARVEL transmembrane domain-containing protein 8	Cmtm8	23.1436	22.7874	23.3815	23.2407	23.6625	22.5464	23.2956	23.4179	22.8624	22.1532	22.834	22.8503	23.2588	22.4063	23.1879	22.8631	4	4	4	4	0.00986342	0.0672915	0.749317	0.368207	23.1921	23.3567	22.8422	23.0255	-0.35	-0.33125	0.1646	0.18335	-0.35	-0.33125	0.1646	0.18335	0.0730064	0.0835671	0.172451	0.184201	++
Q9D8B3	Q9D8B3	Q9D8B3	Charged multivesicular body protein 4b	Chmp4b	24.1953	24.0131	24.1648	24.1466	24.5465	23.9879	24.4941	24.1461	24.7838	24.7859	24.5785	24.9471	24.9131	24.7155	24.8228	24.5893	4	4	4	4	0.00562419	0.0140354	0.318333	0.898776	24.1557	24.3201	24.7848	24.7691	0.62915	0.44905	0.1644	-0.0157	0.62915	0.44905	0.1644	-0.0157	0.0185598	0.07554	0.172775	0.422019	++	+	+
Q61599	Q61599	Q61599	Rho GDP-dissociation inhibitor 2	Arhgdib	25.1311	24.7475	25.3192	25.0708	25.4037	24.6293	25.4635	25.1268	25.2607	24.9932	25.1112	25.6388	25.8498	24.873	25.3241	25.147	4	4	4	4	0.334344	0.34657	0.708844	0.855915	25.1009	25.2653	25.1859	25.2355	0.085	-0.0297	0.1643	0.0496	0.085	-0.0297	0.1643	0.0496	0.431991	0.390613	0.172937	0.437771
P00920	P00920	P00920	Carbonic anhydrase 2	Ca2	29.2302	29.4634	29.7048	29.3159	29.8071	28.6691	29.2999	29.8739	28.4531	28.6973	28.5328	28.1583	28.3274	28.6536	28.5879	28.6977	4	4	4	4	0.00339025	0.076688	0.959644	0.478918	29.3896	29.5535	28.493	28.6208	-0.8967	-0.93275	0.16385	0.1278	-0.8967	-0.93275	0.16385	0.1278	0.000222972	0.000169762	0.173668	0.277278	++	+++		+++
Q05144	Q05144	Q05144	Ras-related C3 botulinum toxin substrate 2	Rac2	21.9976	21.7375	22.0786	22.1576	22.1955	22.1852	22.8443	22.2082	22.2746	22.1544	21.8492	22.9425	23.3888	22.6369	22.6318	21.9242	4	4	4	4	0.233558	0.465723	0.109864	0.404382	22.0381	22.2019	22.2145	22.6343	0.1764	0.4325	0.16375	0.41985	0.1764	0.4325	0.16375	0.41985	0.311128	0.0842951	0.173831	0.0134489
Q91YJ5	Q91YJ5	Q91YJ5	Translation initiation factor IF-2, mitochondrial	Mtif2	22.789	22.3264	22.8485	23.0341	22.8736	22.4851	23.181	23.0911	23.0333	22.488	22.9134	23.628	23.5265	22.4775	22.8157	23.4433	4	4	4	4	0.104032	0.525426	0.491397	0.889343	22.8188	22.9824	22.9733	23.1295	0.1546	0.14715	0.1636	0.15615	0.1546	0.14715	0.1636	0.15615	0.338701	0.359482	0.174075	0.227108
Q6P3A8;Q6P3A8-2	Q6P3A8;Q6P3A8-2	Q6P3A8	2-oxoisovalerate dehydrogenase subunit beta, mitochondrial	Bckdhb	28.0278	27.6482	28.0368	27.8064	28.1123	28.3351	28.0395	28.048	27.8743	27.6606	27.9349	27.4694	27.5063	28.1072	27.8847	27.992	4	4	4	4	0.140381	0.118174	0.0760494	0.445044	27.9171	28.0801	27.7675	27.9383	-0.14965	-0.1418	0.16305	0.1709	-0.14965	-0.1418	0.16305	0.1709	0.242046	0.245715	0.174972	0.203178
P28667	P28667	P28667	MARCKS-related protein	Marcksl1	24.2221	24.1066	24.3357	24.5655	24.6869	24.1215	24.607	24.2768	24.3526	24.2831	24.5382	25.0025	24.9772	24.7894	24.5048	24.4087	4	4	4	4	0.040702	0.224376	0.514726	0.568054	24.2789	24.4419	24.4454	24.6471	0.1665	0.2052	0.163	0.2017	0.1665	0.2052	0.163	0.2017	0.323531	0.285453	0.175054	0.15832	+
Q9DBU0	Q9DBU0	Q9DBU0	Transmembrane 9 superfamily member 1	Tm9sf1	23.4063	23.0176	23.6874	23.437	23.9186	23.2847	23.6743	23.4945	24.2396	23.6339	24.3213	24.6741	24.414	24.018	24.33	24.1128	4	4	4	4	0.0104341	0.0010737	0.326978	0.995287	23.4216	23.5844	24.2805	24.2214	0.8588	0.637	0.16275	-0.05905	0.8588	0.637	0.16275	-0.05905	0.00191487	0.0176228	0.175463	0.334834	+	++	++	+
Q9ESW8	Q9ESW8	Q9ESW8	Pyroglutamyl-peptidase 1	Pgpep1	22.1313	22.2017	21.7707	21.7579	22.1999	22.1227	22.1047	22.0721	22.175	21.8081	21.8912	21.9038	22.4434	21.8981	22.2529	22.3498	4	4	4	4	0.879068	0.405745	0.268247	0.0951354	21.951	22.1137	21.8975	22.3013	-0.0535	0.18765	0.1627	0.40385	-0.0535	0.18765	0.1627	0.40385	0.36773	0.307069	0.175545	0.0168295
P62908	P62908	P62908	40S ribosomal protein S3	Rps3	30.3156	30.1322	30.5241	30.5925	30.6402	30.1573	30.6405	30.5248	30.6622	30.2601	30.5918	30.9091	30.9598	30.5066	30.7248	30.5395	4	4	4	4	0.0525834	0.105594	0.544299	0.667116	30.4199	30.5825	30.627	30.6321	0.20715	0.04965	0.16265	0.00515	0.20715	0.04965	0.16265	0.00515	0.273998	0.49506	0.175627	0.465666
Q8R081	Q8R081	Q8R081	Heterogeneous nuclear ribonucleoprotein L	Hnrnpl	27.7609	27.5841	27.6746	27.7782	27.8924	27.402	27.9117	27.867	27.9221	27.5879	27.846	28.0539	28.0865	27.1353	27.9703	27.8633	4	4	4	4	0.0719808	0.966372	0.62685	0.725222	27.7178	27.8797	27.8841	27.9168	0.1663	0.0371	0.16195	0.03275	0.1663	0.0371	0.16195	0.03275	0.323783	0.486751	0.176776	0.474868
P52196	P52196	P52196	Thiosulfate sulfurtransferase	Tst	30.8611	30.4646	30.6544	30.7872	30.9169	30.6614	30.8483	30.9476	30.6896	30.6169	30.7241	31.0077	30.8068	30.4431	30.7321	30.6804	4	4	4	4	0.486014	0.0193883	0.214082	0.449935	30.7208	30.8826	30.7068	30.7062	-0.01395	-0.17635	0.1618	-0.0006	-0.01395	-0.17635	0.1618	-0.0006	0.425037	0.20768	0.177023	0.453565			+
Q99LM2;Q60636-2	Q99LM2	Q99LM2	CDK5 regulatory subunit-associated protein 3	Cdk5rap3	25.1074	24.8624	25.0681	25.3705	25.3895	25.156	25.343	25.0552	25.3134	25.3739	25.3021	25.5907	25.5603	25.5219	25.2091	25.3728	4	4	4	4	0.0278594	0.20798	0.348012	0.847393	25.0877	25.2495	25.3437	25.4474	0.2559	0.19785	0.16175	0.1037	0.2559	0.19785	0.16175	0.1037	0.220009	0.294418	0.177105	0.323801	+
Q9D172	Q9D172	Q9D172	ES1 protein homolog, mitochondrial	D10Jhu81e	29.0784	28.7783	28.6281	28.7712	28.9138	28.958	28.8738	28.9692	28.8277	28.7871	28.6825	28.976	28.8373	28.5427	28.5969	28.7238	4	4	4	4	0.966464	0.03567	0.315476	0.162228	28.7748	28.9359	28.8074	28.6604	0.03265	-0.27555	0.16115	-0.14705	0.03265	-0.27555	0.16115	-0.14705	0.494557	0.119479	0.178095	0.185863			+
Q80TM9;Q80TM9-4;Q80TM9-6;Q80TM9-2;Q80TM9-5;Q80TM9-3;Q80TM9-7	Q80TM9;Q80TM9-4;Q80TM9-6;Q80TM9-2;Q80TM9-5	Q80TM9	Nischarin	Nisch	21.7141	22.0071	21.3471	21.7428	21.7873	21.9914	22.167	21.7206	21.6561	22.2781	21.5922	22.1863	21.7549	22.1984	22.1472	22.1518	4	4	4	4	0.119277	0.273964	0.25726	0.540517	21.7284	21.8894	21.9212	22.1495	0.19275	0.26015	0.1609	0.2283	0.19275	0.26015	0.1609	0.2283	0.291112	0.222868	0.178508	0.125252
Q3UMF0-3;Q3UMF0-4;Q3UMF0-2;Q3UMF0	Q3UMF0-3;Q3UMF0-4;Q3UMF0-2;Q3UMF0	Q3UMF0	Cordon-bleu protein-like 1	Cobll1	26.3407	26.0899	26.2777	26.4422	26.5299	26.0584	26.4365	26.5037	26.4291	26.0282	26.3714	26.5953	26.6768	25.7633	26.4164	26.1996	4	4	4	4	0.232068	0.362445	0.505684	0.702227	26.3092	26.4701	26.4002	26.308	0.09105	-0.1621	0.1609	-0.09225	0.09105	-0.1621	0.1609	-0.09225	0.423644	0.222929	0.178508	0.273369
P62830	P62830	P62830	60S ribosomal protein L23	Rpl23	28.6411	29.09	28.5032	28.4708	28.6803	28.8314	28.7856	28.4796	28.6951	28.9003	28.569	28.9415	28.8317	29.093	28.8007	28.53	4	4	4	4	0.516979	0.119834	0.916796	0.805389	28.5722	28.7329	28.7977	28.8162	0.22555	0.08325	0.1608	0.0185	0.22555	0.08325	0.1608	0.0185	0.252879	0.447443	0.178674	0.493865
E9QAM5	E9QAM5	E9QAM5		Helz2	24.1053	23.5025	24.0375	24.1104	24.0703	24.3182	24.3429	24.1462	24.4105	24.2196	24.0457	24.5336	24.6223	24.389	24.1588	24.1124	4	4	4	4	0.0894745	0.569851	0.152799	0.912238	24.0714	24.2322	24.315	24.2739	0.24365	0.0417	0.1608	-0.04115	0.24365	0.0417	0.1608	-0.04115	0.232972	0.493466	0.178674	0.370063
P17225	P17225	P17225	Polypyrimidine tract-binding protein 1	Ptbp1	28.2394	28.2089	28.4215	28.4732	28.5048	28.1474	28.6397	28.4773	28.5023	28.2209	28.4237	28.7008	28.869	28.3103	28.5281	28.4716	4	4	4	4	0.165565	0.397034	0.426962	0.610198	28.3304	28.4911	28.463	28.4998	0.13255	0.0088	0.1606	0.03685	0.13255	0.0088	0.1606	0.03685	0.367498	0.445594	0.179005	0.465809
Q99LP6;REV__Q3URS9-2;REV__Q3URS9	Q99LP6	Q99LP6	GrpE protein homolog 1, mitochondrial	Grpel1	27.5844	27.5091	27.6817	27.6189	27.7767	27.6658	27.7964	27.7459	27.9214	27.6007	27.9056	28.1208	27.9419	27.535	27.9406	27.9153	4	4	4	4	0.0451511	0.317976	0.0196981	0.725323	27.6016	27.7613	27.9135	27.9279	0.31185	0.16665	0.15965	0.01445	0.31185	0.16665	0.15965	0.01445	0.166304	0.333839	0.180584	0.485301	+				+
Q99MR6-3;Q99MR6-4;Q99MR6-2;Q99MR6;REV__Q8K3A0	Q99MR6-3;Q99MR6-4;Q99MR6-2;Q99MR6	Q99MR6	Serrate RNA effector molecule homolog	Srrt	25.2528	25.0315	25.2168	25.3743	25.452	25.1378	25.4004	25.3882	25.2527	25.1464	24.9969	25.5317	25.6716	25.0459	25.3715	25.1542	4	4	4	4	0.886833	0.744866	0.25484	0.674277	25.2348	25.3943	25.1996	25.2629	-0.03525	-0.13145	0.1595	0.0633	-0.03525	-0.13145	0.1595	0.0633	0.393893	0.257797	0.180835	0.407992
Q3UBG2-2;Q3UBG2	Q3UBG2-2;Q3UBG2	Q3UBG2	PTB-containing, cubilin and LRP1-interacting protein	Pid1	23.0675	22.9023	23.2066	22.8479	23.121	22.9747	23.9135	23.1676	23.3005	22.887	22.941	22.6655	23.0836	23.6291	23.3592	23.5062	4	4	4	4	0.636755	0.725345	0.272834	0.0452395	22.9849	23.1443	22.914	23.4327	-0.0709	0.2884	0.1594	0.5187	-0.0709	0.2884	0.1594	0.5187	0.343343	0.194009	0.181002	0.00287233
O70378	O70378	O70378	ER membrane protein complex subunit 8	Emc8	24.5626	24.1462	24.5851	24.7443	24.6768	23.7081	24.878	24.7886	24.9466	24.7658	24.9624	24.8881	25.0195	24.5553	24.7027	24.7042	4	4	4	4	0.0294415	0.393464	0.991654	0.24475	24.5739	24.7327	24.9173	24.7035	0.3435	-0.02925	0.15885	-0.2139	0.3435	-0.02925	0.15885	-0.2139	0.140038	0.391245	0.181921	0.106065	+
O35658	O35658	O35658	Complement component 1 Q subcomponent-binding protein, mitochondrial	C1qbp	27.0514	26.8706	27.1925	26.8674	26.9832	27.4436	27.0882	27.1507	27.0855	27.0135	27.3689	27.1747	27.2214	26.8802	27.1509	27.088	4	4	4	4	0.0607476	0.668949	0.226233	0.504373	26.961	27.1195	27.1301	27.1195	0.1691	0	0.15845	-0.01065	0.1691	0	0.15845	-0.01065	0.320254	0.432894	0.182592	0.432524
Q8BHE8	Q8BHE8	Q8BHE8	Uncharacterized protein C2orf47 homolog, mitochondrial		23.4252	23.3253	22.924	22.3461	23.285	23.2811	23.2869	23.178	22.7714	23.6261	22.5238	23.3122	23.4589	23.1805	23.3262	22.9486	4	4	4	4	0.893356	0.759617	0.379098	0.566849	23.1246	23.283	23.0418	23.2533	-0.08285	-0.0297	0.1584	0.21155	-0.08285	-0.0297	0.1584	0.21155	0.326957	0.390613	0.182676	0.145462
Q9JJI8	Q9JJI8	Q9JJI8	60S ribosomal protein L38	Rpl38	26.672	27.9005	26.9515	26.4042	26.8069	27.6962	27.1328	26.7432	26.9056	27.6867	27.2639	26.0467	26.0268	27.6258	26.7991	27.1736	4	4	4	4	0.971779	0.510386	0.784729	0.891058	26.8117	26.9699	27.0847	26.9864	0.273	0.0165	0.1581	-0.0984	0.273	0.0165	0.1581	-0.0984	0.202624	0.456753	0.18318	0.262627
P68037	P68037	P68037	Ubiquitin-conjugating enzyme E2 L3	Ube2l3	27.1918	27.0779	27.2985	27.4371	27.4477	27.2336	27.4181	27.3879	27.3746	26.8748	27.2038	27.4575	27.6035	27.4514	27.3968	27.2819	4	4	4	4	0.793193	0.473985	0.238894	0.221893	27.2452	27.403	27.2892	27.4241	0.04405	0.0211	0.15785	0.1349	0.04405	0.0211	0.15785	0.1349	0.489096	0.463436	0.183601	0.264223
Q9D0J8	Q9D0J8	Q9D0J8	Parathymosin	Ptms	28.2219	27.6965	28.52	28.6699	28.4903	26.9927	28.5669	28.7107	28.4765	27.5584	27.8609	28.43	28.547	27.7407	27.9285	28.208	4	4	4	4	0.373912	0.807095	0.85683	0.934005	28.371	28.5286	28.1455	28.0682	-0.2255	-0.46035	0.15765	-0.0772	-0.2255	-0.46035	0.15765	-0.0772	0.162263	0.0318689	0.183938	0.30054				+
P97864	P97864	P97864	Caspase-7;Caspase-7 subunit p20;Caspase-7 subunit p11	Casp7	22.1674	22.2982	22.2925	21.6727	22.5096	22.1752	22.3672	22.4079	22.6536	22.2438	21.9549	21.9438	22.7117	22.9286	22.9418	22.51	4	4	4	4	0.648728	0.0765349	0.186804	0.0326067	22.23	22.3876	22.0994	22.8201	-0.1306	0.4326	0.1576	0.7208	-0.1306	0.4326	0.1576	0.7208	0.264989	0.08424	0.184022	5.12753e-05
Q99PL5;Q99PL5-8;Q99PL5-7;Q99PL5-6;Q99PL5-5;Q99PL5-4;Q99PL5-3;Q99PL5-2;Q99PL5-10;Q99PL5-9;Q99PL5-12;Q99PL5-11	Q99PL5	Q99PL5	Ribosome-binding protein 1	Rrbp1	30.1761	29.8189	30.2149	30.2076	30.3904	29.9589	30.5567	30.3085	30.4632	30.1117	30.3678	30.6189	30.8445	30.2848	30.5698	30.4025	4	4	4	4	0.012344	0.117829	0.257596	0.435404	30.1919	30.3494	30.4155	30.4862	0.22365	0.1367	0.1576	0.07065	0.22365	0.1367	0.1576	0.07065	0.255019	0.373497	0.184022	0.392221	+
Q9D1K2	Q9D1K2	Q9D1K2	V-type proton ATPase subunit F	Atp6v1f	23.2693	22.5668	23.2921	23.1099	23.3782	23.2231	23.3158	23.4083	23.3181	22.6806	23.0282	23.7042	23.7809	23.2385	23.3295	23.348	4	4	4	4	0.537058	0.440665	0.206831	0.379011	23.1896	23.347	23.1731	23.3387	-0.01645	-0.00825	0.1574	0.1656	-0.01645	-0.00825	0.1574	0.1656	0.421353	0.42105	0.18436	0.211598
Q78XF5	Q78XF5	Q78XF5	Oligosaccharyltransferase complex subunit OSTC	Ostc	25.4545	26.4342	26.1607	26.1813	26.6108	26.1759	26.3809	26.2754	26.1056	26.0846	25.8619	26.269	26.7217	26.8597	26.3284	25.6563	4	4	4	4	0.928275	0.915845	0.256211	0.338995	26.171	26.3282	26.0951	26.5251	-0.0759	0.1969	0.15715	0.42995	-0.0759	0.1969	0.15715	0.42995	0.336449	0.295586	0.184782	0.0116314
P97434-4;P97434-3;P97434;P97434-5;P97434-2	P97434-4;P97434-3;P97434;P97434-5;P97434-2	P97434	Myosin phosphatase Rho-interacting protein	Mprip	21.6283	21.0744	22.129	21.9801	22.0093	21.1311	22.1265	21.9133	22.3026	NaN	22.35	22.8822	22.6364	21.0612	22.3052	21.9502	4	4	3	4	0.0958494	0.296767	0.786587	0.240524	21.8042	21.9613	22.35	22.1277	0.5458	0.1664	0.1571	-0.2223	0.5458	0.1664	0.1571	-0.2223	0.0366144	0.334163	0.184867	0.0981311		+
P56395	P56395	P56395	Cytochrome b5	Cyb5a	30.7553	30.5512	30.6335	30.8722	30.9423	30.8317	30.8345	30.8679	31.0809	30.8579	31.1059	31.3494	31.1343	30.7572	30.9779	31.1464	4	4	4	4	0.00330242	0.170704	0.0944202	0.511333	30.6944	30.8512	31.0934	31.0561	0.399	0.2049	0.1568	-0.0373	0.399	0.2049	0.1568	-0.0373	0.101105	0.285816	0.185375	0.377798	++
Q9QXT0	Q9QXT0	Q9QXT0	Protein canopy homolog 2	Cnpy2	26.4747	26.277	26.7205	26.7987	26.8184	26.4658	26.9733	26.6903	26.857	26.2823	26.7295	27.0651	27.0747	26.6106	27.0235	26.8263	4	4	4	4	0.177971	0.0402474	0.331954	0.477961	26.5976	26.7544	26.7933	26.9249	0.19565	0.17055	0.15675	0.13165	0.19565	0.17055	0.15675	0.13165	0.287625	0.328798	0.185459	0.27016			+
Q9JKL4	Q9JKL4	Q9JKL4	NADH dehydrogenase [ubiquinone] 1 alpha subcomplex assembly factor 3	Ndufaf3	24.189	24.1497	24.5287	24.4786	24.5557	24.2817	24.4253	24.6223	24.204	23.9471	24.2142	24.5382	24.7397	24.54	24.7467	24.1844	4	4	4	4	0.301605	0.673973	0.318105	0.117938	24.3338	24.4905	24.2091	24.6398	-0.1247	0.14935	0.1567	0.43075	-0.1247	0.14935	0.1567	0.43075	0.272312	0.356554	0.185544	0.011497
P31532	P31532	P31532	Serum amyloid A-4 protein	Saa4	21.4502	21.8707	22.1767	20.7557	NaN	21.282	22.2842	21.8168	21.4385	21.6967	21.7174	21.6552	21.7013	22.2971	21.6923	NaN	4	3	4	3	0.842327	0.83607	0.608469	0.30831	21.6604	21.8168	21.676	21.7013	0.0155	-0.1155	0.15635	0.02535	0.0155	-0.1155	0.15635	0.02535	0.468839	0.277002	0.186138	0.491249
Q8K0C4	Q8K0C4	Q8K0C4	Lanosterol 14-alpha demethylase	Cyp51a1	27.1907	26.9759	26.8987	27.3714	27.3414	27.0183	27.4879	27.1379	28.089	27.127	26.6709	27.831	27.8488	28.1996	27.1159	28.0192	4	4	4	4	0.271829	0.201152	0.394519	0.40046	27.0833	27.2396	27.479	27.934	0.3957	0.69435	0.15635	0.455	0.3957	0.69435	0.15635	0.455	0.103173	0.0104467	0.186138	0.00801526				+
P10639	P10639	P10639	Thioredoxin	Txn	29.3164	29.3605	29.7397	29.992	29.7285	29.3399	29.6842	29.7402	29.6158	29.3949	29.3755	29.8719	29.8031	29.5442	29.4753	29.4443	4	4	4	4	0.804342	0.663709	0.914874	0.988182	29.5501	29.7064	29.5053	29.5098	-0.04475	-0.1966	0.15625	0.0044	-0.04475	-0.1966	0.15625	0.0044	0.380206	0.187104	0.186308	0.464085
Q8CEE7	Q8CEE7	Q8CEE7	Retinol dehydrogenase 13	Rdh13	22.4453	NaN	22.3776	22.9696	23.2763	NaN	22.4216	22.6013	22.6457	NaN	22.7007	23.0018	23.1489	22.5725	22.8072	22.2913	3	3	3	4	0.159161	0.941463	0.628678	0.730707	22.4453	22.6013	22.7007	22.6898	0.2554	0.08855	0.156	-0.01085	0.2554	0.08855	0.156	-0.01085	0.22053	0.439983	0.186733	0.432107
Q80ZS3	Q80ZS3	Q80ZS3	28S ribosomal protein S26, mitochondrial	Mrps26	23.3414	23.4078	23.4139	23.5046	23.9238	23.444	23.3781	23.6896	23.8272	23.5897	23.573	24.089	24.152	23.5739	23.7953	23.6573	4	4	4	4	0.0461046	0.142608	0.222219	0.892126	23.4109	23.5668	23.7084	23.7263	0.2976	0.1595	0.15595	0.01785	0.2976	0.1595	0.15595	0.01785	0.179107	0.343159	0.186818	0.49249	+
Q61508;Q61508-2	Q61508;Q61508-2	Q61508	Extracellular matrix protein 1	Ecm1	24.0776	24.0972	24.2221	24.0851	24.2285	23.5527	24.4355	24.2655	23.5418	23.2426	23.8447	23.9072	24.1947	22.8498	24.0533	23.6264	4	4	4	4	0.0423425	0.062898	0.999813	0.895776	24.0911	24.247	23.6932	23.8398	-0.3979	-0.40715	0.15585	0.1466	-0.3979	-0.40715	0.15585	0.1466	0.0511259	0.0485293	0.186989	0.243414	+			+
O35660	O35660	O35660	Glutathione S-transferase Mu 6	Gstm6	26.3348	26.676	26.3009	26.1717	25.8989	27.0736	26.3306	26.6165	26.4796	26.4533	26.1478	25.7366	26.1336	26.4661	25.9127	26.4798	4	4	4	4	0.258888	0.294881	0.70571	0.850076	26.3178	26.4735	26.3006	26.2998	-0.0173	-0.1737	0.1557	-0.0007	-0.0173	-0.1737	0.1557	-0.0007	0.420102	0.210468	0.187244	0.453355
Q8VE09	Q8VE09	Q8VE09	Tetratricopeptide repeat protein 39C	Ttc39c	28.5586	27.2333	28.3063	28.4049	28.4684	27.8397	28.6032	28.5538	27.648	26.902	27.2639	27.6096	28.2625	26.7589	27.9827	27.7958	4	4	4	4	0.0155817	0.0348583	0.523879	0.400511	28.3556	28.5111	27.4367	27.8893	-0.91885	-0.62185	0.1555	0.4525	-0.91885	-0.62185	0.1555	0.4525	0.000162415	0.00723979	0.187586	0.00832527	+	+++	+	++
P33267	P33267	P33267	Cytochrome P450 2F2	Cyp2f2	31.2291	31.0262	31.096	31.0967	31.2978	30.7388	31.341	31.2058	30.3838	30.0417	29.8119	30.3975	30.8289	29.8958	30.4555	30.5006	4	4	4	4	0.00464938	0.00449624	0.828129	0.321409	31.0964	31.2518	30.2127	30.478	-0.8836	-0.77375	0.15545	0.2653	-0.8836	-0.77375	0.15545	0.2653	0.000268104	0.00134489	0.187671	0.0877687	++	+++	++	++
O35900	O35900	O35900	U6 snRNA-associated Sm-like protein LSm2	Lsm2	23.7656	23.0776	23.9005	24.3337	24.3595	23.278	23.9947	23.9822	24.0658	23.1877	23.8502	24.5031	24.4071	23.457	24.4496	23.848	4	4	4	4	0.166188	0.350244	0.710835	0.715687	23.8331	23.9885	23.958	24.1275	0.12495	0.1391	0.1554	0.16955	0.12495	0.1391	0.1554	0.16955	0.377609	0.370263	0.187756	0.205303
P56959	P56959	P56959	RNA-binding protein FUS	Fus	26.2019	25.5956	26.1747	26.041	26.2858	26.0078	26.2399	26.2976	26.6798	26.5018	26.364	26.4387	26.8357	26.7044	26.7743	26.5461	4	4	4	4	0.0467278	0.0123561	0.254905	0.0546613	26.1078	26.2629	26.4703	26.7394	0.3624	0.4765	0.155	0.2691	0.3624	0.4765	0.155	0.2691	0.125774	0.0625701	0.18844	0.0844528	+		+
Q8VE47	Q8VE47	Q8VE47	Ubiquitin-like modifier-activating enzyme 5	Uba5	25.0191	24.3762	24.9346	25.0458	25.3331	24.7084	25.1955	25.0678	25.4255	24.2786	25.1849	25.4249	25.6231	25.1684	25.1681	25.2924	4	4	4	4	0.136005	0.100967	0.305689	0.469244	24.9768	25.1317	25.3049	25.2304	0.32805	0.09875	0.1548	-0.0745	0.32805	0.09875	0.1548	-0.0745	0.152486	0.425689	0.188783	0.30554
Q8CFI7	Q8CFI7	Q8CFI7	DNA-directed RNA polymerase II subunit RPB2	Polr2b	21.9556	22.2281	21.8116	21.9371	22.1755	21.7658	22.0982	22.104	21.7184	NaN	21.8579	22.0776	22.2853	21.7364	22.1501	21.9997	4	4	3	4	0.895909	0.890619	0.692012	0.361132	21.9464	22.1011	21.8579	22.0749	-0.08845	-0.0262	0.15475	0.217	-0.08845	-0.0262	0.15475	0.217	0.319389	0.395539	0.188869	0.138659
Q60749;Q9WU01-2;Q9R226;Q9WU01	Q60749	Q60749	KH domain-containing, RNA-binding, signal transduction-associated protein 1	Khdrbs1	24.7629	24.5858	24.6696	24.5218	24.5653	24.8315	24.8801	24.7333	25.0101	24.6142	24.9805	24.7595	24.6781	24.7268	24.9391	24.9423	4	4	4	4	0.043878	0.37057	0.22878	0.873496	24.6277	24.7824	24.87	24.833	0.2423	0.05055	0.1547	-0.03705	0.2423	0.05055	0.1547	-0.03705	0.234426	0.49378	0.188954	0.378302	+
Q8CEI1	Q8CEI1	Q8CEI1	BolA-like protein 3	Bola3	22.8964	23.2794	23.3291	23.4548	23.5023	22.7848	23.4565	23.4611	23.3426	23.0142	22.6371	24.0206	24.1708	23.4041	23.9213	23.1103	4	4	4	4	0.966253	0.236902	0.78175	0.336395	23.3042	23.4588	23.1784	23.6627	-0.12585	0.2039	0.15455	0.4843	-0.12585	0.2039	0.15455	0.4843	0.270877	0.287029	0.189212	0.00507096
P60710	P60710	P60710	Actin, cytoplasmic 1;Actin, cytoplasmic 1, N-terminally processed	Actb	33.6789	33.6424	33.7063	33.8136	34.0563	33.5007	33.8913	33.802	33.9586	33.6312	33.8475	34.1317	34.2378	33.9158	34.0673	33.841	4	4	4	4	0.0930006	0.0803679	0.45473	0.403252	33.6926	33.8466	33.903	33.9916	0.21045	0.1449	0.15405	0.0885	0.21045	0.1449	0.15405	0.0885	0.270147	0.362484	0.190071	0.354695
Q91X83	Q91X83	Q91X83	S-adenosylmethionine synthase isoform type-1	Mat1a	31.4948	30.787	31.3049	31.3654	31.5281	31.3381	31.7809	31.4498	32.7045	32.2094	32.4835	32.5736	32.1423	32.538	32.7295	32.552	4	4	4	4	0.000198302	0.00484578	0.176783	0.989166	31.3351	31.4889	32.5285	32.545	1.1934	1.05605	0.1538	0.01645	1.1934	1.05605	0.1538	0.01645	2.36836e-05	0.000159786	0.190501	0.48953	+++	+++	++	+++
Q7TPD0;Q7TPD0-2	Q7TPD0	Q7TPD0	Integrator complex subunit 3	Ints3	22.6066	22.8344	22.4449	NaN	22.3481	23.5336	22.9134	22.6073	22.521	22.7106	22.3887	22.8784	23.0877	21.3867	22.4219	23.1221	3	4	4	4	0.0455469	0.635031	0.470503	0.791397	22.6066	22.7603	22.6158	22.7548	0.0092	-0.00555	0.15375	0.139	0.0092	-0.00555	0.15375	0.139	0.459419	0.424918	0.190588	0.256829	+
Q9R0P5	Q9R0P5	Q9R0P5	Destrin	Dstn	28.6071	28.3827	28.4996	28.6337	28.7498	28.2858	28.7422	28.6713	28.7554	28.3033	28.4971	28.6836	28.925	28.2514	28.7058	28.7586	4	4	4	4	0.585934	0.419483	0.543772	0.591816	28.5534	28.7067	28.5904	28.7322	0.037	0.02545	0.1534	0.14185	0.037	0.02545	0.1534	0.14185	0.498983	0.469766	0.191191	0.251754
Q924Z4	Q924Z4	Q924Z4	Ceramide synthase 2	Cers2	26.6234	26.6843	26.4926	26.4422	26.5929	26.7366	26.7501	26.6854	26.73	26.8258	26.6525	26.8664	26.7693	26.5265	26.6462	26.7971	4	4	4	4	0.0648853	0.947487	0.105963	0.329175	26.558	26.711	26.7779	26.7078	0.2199	-0.00325	0.153	-0.07015	0.2199	-0.00325	0.153	-0.07015	0.259271	0.42822	0.191883	0.313673
Q9CXJ1	Q9CXJ1	Q9CXJ1	Probable glutamate--tRNA ligase, mitochondrial	Ears2	22.69	22.0588	22.7117	22.4528	23.0456	22.2136	22.7029	22.7459	22.3034	22.0982	22.8316	23.2584	23.1284	22.4078	22.3588	22.7825	4	4	4	4	0.59913	0.95211	0.420403	0.889176	22.5714	22.7244	22.5675	22.5952	-0.0039	-0.12925	0.153	0.02765	-0.0039	-0.12925	0.153	0.02765	0.439909	0.260404	0.191883	0.486154
Q9Z1X4-2;Q9Z1X4;Q9Z1X4-3;Q91WM1-2;Q91WM1	Q9Z1X4-2;Q9Z1X4;Q9Z1X4-3	Q9Z1X4	Interleukin enhancer-binding factor 3	Ilf3	22.735	22.402	22.6154	22.2221	22.5548	22.5005	23.0337	22.7675	22.6919	22.3648	22.7027	22.7976	22.8511	22.4789	22.8998	22.8725	4	4	4	4	0.39323	0.552957	0.232879	0.358723	22.5087	22.6611	22.6973	22.8618	0.1886	0.20065	0.15245	0.1645	0.1886	0.20065	0.15245	0.1645	0.296135	0.290987	0.192837	0.213371
P62331	P62331	P62331	ADP-ribosylation factor 6	Arf6	26.0277	26.0119	26.0351	26.0542	26.0476	26.156	26.2109	26.2114	25.8642	25.799	26.0953	26.3025	26.0627	26.1608	25.868	25.8516	4	4	4	4	0.88352	0.200476	0.0450808	0.838461	26.0314	26.1835	25.9798	25.9654	-0.05165	-0.2181	0.15205	-0.0144	-0.05165	-0.2181	0.15205	-0.0144	0.370357	0.166694	0.193532	0.424718					+
Q569Z6	Q569Z6	Q569Z6	Thyroid hormone receptor-associated protein 3	Thrap3	24.7568	24.7227	24.8329	24.9993	24.8901	24.8269	25.0808	25.0032	24.8822	25.14	24.8099	25.1212	25.3162	24.7836	25.054	24.8763	4	4	4	4	0.180804	0.677676	0.194828	0.898683	24.7948	24.9466	25.0017	24.9652	0.20685	0.0185	0.1518	-0.03655	0.20685	0.0185	0.1518	-0.03655	0.274349	0.459657	0.193967	0.37931
P35292	P35292	P35292	Ras-related protein Rab-17	Rab17	21.3027	23.1285	21.8683	21.4828	21.656	NaN	21.8273	22.3913	21.4534	NaN	21.9335	21.8541	21.7793	22.913	21.4011	22.3018	4	3	3	4	0.164948	0.499458	0.979635	0.382941	21.6756	21.8273	21.8541	22.0405	0.17855	0.21325	0.15175	0.18645	0.17855	0.21325	0.15175	0.18645	0.308462	0.275786	0.194054	0.179653
P03953-2;P03953	P03953-2;P03953	P03953	Complement factor D	Cfd	23.0711	23.1258	22.4858	22.3511	22.741	23.1191	22.5655	23.4144	23.1011	23.3977	22.8644	22.1226	21.8905	22.5308	23.0994	23.0879	4	4	4	4	0.464563	0.380708	0.491484	0.599167	22.7784	22.9301	22.9827	22.8094	0.2043	-0.1207	0.1516	-0.1734	0.2043	-0.1207	0.1516	-0.1734	0.277345	0.270664	0.194316	0.150809
P58059	P58059	P58059	28S ribosomal protein S21, mitochondrial	Mrps21	22.9532	22.6054	22.8075	22.9611	23.0286	22.5561	23.1089	23.035	22.9754	22.8255	22.6729	23.1185	23.1628	22.583	23.0821	22.8955	4	4	4	4	0.461378	0.983219	0.53632	0.84556	22.8803	23.0318	22.9004	22.9888	0.0201	-0.043	0.15145	0.08835	0.0201	-0.043	0.15145	0.08835	0.475729	0.37206	0.194578	0.355006
Q99J39-2;Q99J39	Q99J39-2;Q99J39	Q99J39	Malonyl-CoA decarboxylase, mitochondrial	Mlycd	27.476	27.1419	27.3681	27.4806	27.664	27.1656	27.5444	27.6026	27.3491	27.1139	27.3497	27.5717	27.5705	27.0894	27.4519	27.3071	4	4	4	4	0.676108	0.0755479	0.393027	0.952726	27.422	27.5735	27.3494	27.3795	-0.07265	-0.194	0.15145	0.0301	-0.07265	-0.194	0.15145	0.0301	0.340924	0.189673	0.194578	0.480731
Q8R2L5	Q8R2L5	Q8R2L5	28S ribosomal protein S18c, mitochondrial	Mrps18c	21.2109	21.0753	21.3995	21.418	22.1391	21.3903	21.4928	21.42	20.9884	22.5148	20.9425	21.4635	21.5167	NaN	21.5671	21.3195	4	4	4	3	0.668175	0.410122	0.158245	0.981101	21.3052	21.4564	21.2259	21.5167	-0.07925	0.0603	0.1512	0.29075	-0.07925	0.0603	0.1512	0.29075	0.33186	0.479927	0.195014	0.0673303
Q8R1T1;Q8R1T1-2	Q8R1T1;Q8R1T1-2	Q8R1T1	Charged multivesicular body protein 7	Chmp7	22.0037	23.3476	22.2897	21.8767	22.4276	22.7182	21.9246	22.168	22.1524	23.3756	22.0001	21.6951	22.4964	22.2985	22.4921	22.3275	4	4	4	4	0.511755	0.674321	0.860487	0.809373	22.1467	22.2978	22.0763	22.4098	-0.07045	0.112	0.1511	0.33355	-0.07045	0.112	0.1511	0.33355	0.343966	0.407267	0.195189	0.041487
P20108	P20108	P20108	Thioredoxin-dependent peroxide reductase, mitochondrial	Prdx3	28.8275	29.277	28.9427	29.0965	29.1846	29.2708	29.1567	29.0153	28.9318	29.4732	29.0985	29.2502	29.1953	29.4333	29.0849	29.0422	4	4	4	4	0.00392157	0.556027	0.329124	0.997361	29.0196	29.1707	29.1744	29.1401	0.15475	-0.03055	0.15105	-0.03425	0.15475	-0.03055	0.15105	-0.03425	0.338508	0.389419	0.195277	0.38396	++
P45878	P45878	P45878	Peptidyl-prolyl cis-trans isomerase FKBP2	Fkbp2	27.4722	27.7033	27.5517	27.6493	27.6924	27.8106	27.8215	27.5678	27.8927	27.2354	27.606	27.7984	27.9761	27.7111	27.6481	27.9607	4	4	4	4	0.847296	0.522155	0.152792	0.309518	27.6005	27.7515	27.7022	27.8359	0.1017	0.0844	0.151	0.1337	0.1017	0.0844	0.151	0.1337	0.409037	0.445823	0.195364	0.266407
Q9JK92	Q9JK92	Q9JK92	Heat shock protein beta-8	Hspb8	24.1151	22.9541	24.1893	24.1655	24.2909	NaN	24.7021	24.1587	24.9001	23.7611	24.5581	24.9659	24.7949	24.9784	24.7444	25.2279	4	3	4	4	0.00760712	0.211433	0.191061	0.261261	24.1403	24.2909	24.7291	24.8866	0.5888	0.59575	0.1506	0.15755	0.5888	0.59575	0.1506	0.15755	0.0260333	0.0250844	0.196065	0.224771	++	+		+
Q922Q8	Q922Q8	Q922Q8	Leucine-rich repeat-containing protein 59	Lrrc59	28.4494	28.3548	28.6836	28.605	28.841	28.3376	28.974	28.514	28.7576	28.6051	28.8343	29.166	29.0629	28.7985	28.9785	28.6126	4	4	4	4	0.0359361	0.140715	0.426335	0.8901	28.5272	28.6775	28.7959	28.8885	0.26875	0.211	0.1503	0.09255	0.26875	0.211	0.1503	0.09255	0.206867	0.278472	0.196591	0.346359	+
Q99NH0-2;Q99NH0-3;Q99NH0	Q99NH0-2;Q99NH0-3;Q99NH0	Q99NH0	Ankyrin repeat domain-containing protein 17	Ankrd17	20.0716	NaN	21.5754	20.7768	20.9271	NaN	20.7137	21.1182	20.7798	21.1253	21.352	21.5414	21.4774	20.5905	21.7895	21.4891	3	3	4	4	0.323234	0.0878547	0.824383	0.673257	20.7768	20.9271	21.2386	21.4832	0.46185	0.55615	0.1503	0.2446	0.46185	0.55615	0.1503	0.2446	0.0672945	0.034578	0.196591	0.107551				+
P16332	P16332	P16332	Methylmalonyl-CoA mutase, mitochondrial	Mut	28.9423	28.7623	28.9408	28.9227	29.1971	28.9019	28.9861	29.1779	28.7833	28.4941	28.6143	28.7626	29.0807	28.6621	28.8533	28.846	4	4	4	4	0.0118182	0.0266087	0.0959611	0.124254	28.9318	29.082	28.6884	28.8497	-0.2433	-0.23235	0.15025	0.1612	-0.2433	-0.23235	0.15025	0.1612	0.146356	0.153989	0.196679	0.218741	+		+
Q3URD3-4;Q3URD3-3;Q3URD3-5;Q3URD3-2;Q3URD3	Q3URD3-4;Q3URD3-3;Q3URD3-5;Q3URD3-2;Q3URD3	Q3URD3	Sarcolemmal membrane-associated protein	Slmap	23.0077	23.0397	22.9892	23.2149	23.1187	23.2288	23.4239	22.8972	23.5324	22.7281	23.2358	23.134	23.1056	23.3856	23.1127	22.811	4	4	4	4	0.641358	0.559905	0.436201	0.801098	23.0237	23.1737	23.1849	23.1091	0.1612	-0.0646	0.15005	-0.07575	0.1612	-0.0646	0.15005	-0.07575	0.330253	0.342568	0.197031	0.303221
Q5FWK3	Q5FWK3	Q5FWK3	Rho GTPase-activating protein 1	Arhgap1	25.3578	25.9073	25.3409	25.5203	25.6968	25.1648	25.7536	25.4809	25.7819	25.8994	25.7407	25.8642	25.958	26.1192	25.853	25.7144	4	4	4	4	0.0635517	0.137655	0.969167	0.38866	25.4391	25.5889	25.8231	25.9055	0.384	0.31665	0.1498	0.08245	0.384	0.31665	0.1498	0.08245	0.110752	0.16755	0.197471	0.367278
Q99JW2	Q99JW2	Q99JW2	Aminoacylase-1	Acy1	26.3664	26.1061	26.0817	26.0696	26.3337	26.1187	26.2296	26.2577	26.0773	25.6394	25.6693	25.8708	26.4284	25.8053	25.9901	25.9365	4	4	4	4	0.0109423	0.141632	0.386867	0.23359	26.0939	26.2437	25.77	25.9633	-0.32385	-0.28035	0.14975	0.19325	-0.32385	-0.28035	0.14975	0.19325	0.087654	0.116011	0.197559	0.169926	+
Q62384	Q62384	Q62384	Zinc finger protein ZPR1	Znf259	22.6211	22.2584	22.4435	22.2706	22.5156	22.3588	22.5246	22.4966	22.5839	22.3417	22.3741	22.8409	23.075	23.0156	22.8258	22.9188	4	4	4	4	0.424214	0.00835231	0.464199	0.0263994	22.3571	22.5061	22.479	22.9672	0.12195	0.4611	0.14905	0.4882	0.12195	0.4611	0.14905	0.4882	0.381624	0.0696143	0.198795	0.00476249			++
P00186;P00184	P00186	P00186	Cytochrome P450 1A2	Cyp1a2	29.5721	29.5968	29.4947	29.3605	29.4285	29.9323	29.4815	29.8832	29.4977	28.891	28.9408	29.2499	29.3839	28.6101	29.2288	29.7139	4	4	4	4	0.106865	0.226532	0.284783	0.755426	29.5334	29.6823	29.0953	29.3064	-0.43805	-0.376	0.14895	0.211	-0.43805	-0.376	0.14895	0.211	0.0371193	0.0611408	0.198972	0.146161		+
Q9D7X8	Q9D7X8	Q9D7X8	Gamma-glutamylcyclotransferase	Ggct	23.2542	23.6605	23.3801	23.7085	23.7378	22.8263	23.6969	23.6409	23.5451	22.8381	23.5563	23.7119	23.818	22.1848	23.7244	23.3281	4	4	4	4	0.749922	0.296054	0.921582	0.740351	23.5203	23.6689	23.5507	23.5262	0.0304	-0.14265	0.1486	-0.02445	0.0304	-0.14265	0.1486	-0.02445	0.49118	0.244737	0.199591	0.403952
Q9ERI6	Q9ERI6	Q9ERI6	Retinol dehydrogenase 14	Rdh14	23.5107	23.1379	23.4362	23.1633	23.4048	23.1854	23.5762	23.4914	23.3343	23.2651	23.5624	23.7028	23.4604	23.0581	23.6454	23.3697	4	4	4	4	0.371408	0.605816	0.449384	0.622199	23.2997	23.4481	23.4483	23.4151	0.1486	-0.03305	0.14835	-0.0333	0.1486	-0.03305	0.14835	-0.0333	0.346453	0.385914	0.200035	0.385886
P62754	P62754	P62754	40S ribosomal protein S6	Rps6	29.189	28.8798	29.378	29.3301	29.3985	28.7865	29.4916	29.4169	29.501	28.9475	29.3238	29.7529	29.8393	29.2713	29.6723	29.3966	4	4	4	4	0.185811	0.105213	0.705383	0.473307	29.2596	29.4077	29.4124	29.5344	0.15285	0.12675	0.14815	0.12205	0.15285	0.12675	0.14815	0.12205	0.340955	0.387	0.20039	0.288077
Q60960	Q60960	Q60960	Importin subunit alpha-5	Kpna1	22.8421	21.9604	22.1345	22.148	22.0135	21.8673	22.5657	22.5651	22.233	21.8932	23.2165	22.3426	22.4334	NaN	22.2835	22.0911	4	4	4	3	0.699265	0.719933	0.947518	0.639671	22.1412	22.2893	22.2878	22.2835	0.14655	-0.0058	0.14805	-0.0043	0.14655	-0.0058	0.14805	-0.0043	0.349116	0.42456	0.200568	0.4458
Q8BTW3	Q8BTW3	Q8BTW3	Exosome complex component MTR3	Exosc6	22.257	22.1658	22.4312	22.7036	22.8297	21.9489	22.5452	22.439	22.3399	22.2568	22.382	22.5924	22.6702	22.0275	22.6851	22.5536	4	4	4	4	0.950343	0.572905	0.823347	0.619575	22.3441	22.4921	22.361	22.6119	0.01685	0.1198	0.148	0.25095	0.01685	0.1198	0.148	0.25095	0.470861	0.396515	0.200657	0.101168
P97765	P97765	P97765	WW domain-binding protein 2	Wbp2	24.2288	23.3109	24.1134	24.5511	24.4056	24.1834	24.3318	24.3063	24.6004	24.1743	24.0541	24.4581	24.6719	23.3264	24.259	24.2412	4	4	4	4	0.313646	0.500483	0.405959	0.559191	24.1711	24.3191	24.3162	24.2501	0.1451	-0.06895	0.14795	-0.0661	0.1451	-0.06895	0.14795	-0.0661	0.351005	0.336736	0.200746	0.321328
P54726	P54726	P54726	UV excision repair protein RAD23 homolog A	Rad23a	24.9455	24.5964	25.572	25.4739	25.7426	24.0742	25.2464	25.4689	25.1205	23.7168	24.8867	25.2137	25.5569	24.7064	24.9349	25.0674	4	4	4	4	0.177038	0.796983	0.97558	0.437491	25.2097	25.3576	25.0036	25.0011	-0.2061	-0.3565	0.14795	-0.00245	-0.2061	-0.3565	0.14795	-0.00245	0.180835	0.0702553	0.200746	0.44968
Q9JI78	Q9JI78	Q9JI78	Peptide-N(4)-(N-acetyl-beta-glucosaminyl)asparagine amidase	Ngly1	23.6527	23.4079	23.673	23.5459	23.7646	23.8018	23.7294	23.4676	24.232	24.1131	23.8098	24.1926	24.259	24.0001	23.981	23.9757	4	4	4	4	0.0280465	0.0203944	0.261805	0.789915	23.5993	23.747	24.1529	23.9905	0.55355	0.24355	0.1477	-0.1623	0.55355	0.24355	0.1477	-0.1623	0.0344825	0.240908	0.201191	0.165001	+	+	+
Q9CYW4	Q9CYW4	Q9CYW4	Haloacid dehalogenase-like hydrolase domain-containing protein 3	Hdhd3	27.1839	27.1465	27.033	26.9002	27.1257	27.1817	27.2925	27.321	26.894	27.141	27.0951	26.403	26.7929	26.8388	27.1104	27.1368	4	4	4	4	0.253724	0.0100683	0.0865497	0.671667	27.0898	27.2371	26.9945	26.9746	-0.0952	-0.2625	0.14735	-0.01995	-0.0952	-0.2625	0.14735	-0.01995	0.310367	0.129274	0.201815	0.413221			+
P27659	P27659	P27659	60S ribosomal protein L3	Rpl3	29.9232	29.9299	29.9207	29.9516	30.1306	29.9771	30.1455	30.017	30.1332	29.9955	29.969	30.3343	30.3223	30.1039	30.1999	30.1771	4	4	4	4	0.107465	0.0201623	0.0446988	0.377387	29.9265	30.0738	30.0643	30.1885	0.1378	0.1147	0.14725	0.12415	0.1378	0.1147	0.14725	0.12415	0.360567	0.403537	0.201993	0.28411			+		+
Q3U0V2	Q3U0V2	Q3U0V2	Tumor necrosis factor receptor type 1-associated DEATH domain protein	Tradd	24.3451	24.3234	24.286	24.4631	24.4961	24.3567	24.4669	24.5628	24.9561	23.9898	24.3594	24.7619	24.9207	24.3504	24.7218	24.3348	4	4	4	4	0.473622	0.495008	0.0903888	0.810988	24.3342	24.4815	24.5607	24.5361	0.2264	0.0546	0.14725	-0.02455	0.2264	0.0546	0.14725	-0.02455	0.251924	0.488024	0.201993	0.403747
Q61009	Q61009	Q61009	Scavenger receptor class B member 1	Scarb1	24.782	25.2511	24.8307	25.0244	25.0904	25.3173	25.0588	24.9575	24.5447	25.3682	24.9966	24.9755	25.4077	24.9458	24.992	24.9573	4	4	4	4	0.993556	0.843921	0.349953	0.625888	24.9276	25.0746	24.986	24.9747	0.0585	-0.09995	0.14705	-0.0114	0.0585	-0.09995	0.14705	-0.0114	0.468859	0.296375	0.202351	0.43096
Q9DB26	Q9DB26	Q9DB26	Phytanoyl-CoA dioxygenase domain-containing protein 1	Phyhd1	25.9883	26.062	25.9116	25.6538	26.0657	26.0721	26.1219	26.1411	25.7962	25.2379	25.7725	25.5775	25.7899	25.6475	25.7947	25.7489	4	4	4	4	0.174386	0.00175839	0.112076	0.335949	25.95	26.097	25.675	25.7694	-0.27495	-0.3276	0.14705	0.0944	-0.27495	-0.3276	0.14705	0.0944	0.120738	0.0856387	0.202351	0.342576			++
Q9CPR5;Q9CPR5-2	Q9CPR5	Q9CPR5	39S ribosomal protein L15, mitochondrial	Mrpl15	23.4291	23.791	23.4848	23.4936	23.4748	23.9526	23.22	23.7974	23.6926	23.7353	23.7008	23.867	23.9781	24.019	23.722	23.7213	4	4	4	4	0.116679	0.194221	0.752279	0.278078	23.4892	23.6361	23.718	23.8501	0.22885	0.21395	0.1469	0.132	0.22885	0.21395	0.1469	0.132	0.249184	0.274953	0.202619	0.269517
P51885;CON__Q05443	P51885	P51885	Lumican	Lum	25.8063	26.2853	26.0646	25.8378	26.1003	25.8618	26.0958	26.1357	25.7478	26.9549	27.4465	24.8818	25.2087	25.8335	26.5836	25.2903	4	4	4	4	0.640275	0.409774	0.713698	0.463305	25.9512	26.0981	26.3514	25.5619	0.40015	-0.53615	0.14685	-0.78945	0.40015	-0.53615	0.14685	-0.78945	0.100392	0.0165258	0.202708	8.55091e-06				+
Q8VEH3	Q8VEH3	Q8VEH3	ADP-ribosylation factor-like protein 8A	Arl8a	22.7239	22.7959	22.9073	23.1698	23.1861	22.9959	23.0006	22.9566	23.1291	NaN	22.9233	23.4081	23.4987	NaN	23.1226	22.8325	4	4	3	3	0.190471	0.49894	0.27944	0.99302	22.8516	22.9982	23.1291	23.1226	0.2775	0.12435	0.14665	-0.0065	0.2775	0.12435	0.14665	-0.0065	0.19819	0.390279	0.203066	0.441193
Q8BJW6;Q8BJW6-2	Q8BJW6;Q8BJW6-2	Q8BJW6	Eukaryotic translation initiation factor 2A	Eif2a	26.7321	26.5344	26.6653	26.7424	26.8969	26.4442	26.9312	26.7938	26.8984	26.7439	26.6425	26.9791	27.1475	26.695	26.9713	26.8641	4	4	4	4	0.0863772	0.0741543	0.463427	0.428146	26.6987	26.8453	26.8211	26.9177	0.12245	0.07235	0.14665	0.09655	0.12245	0.07235	0.14665	0.09655	0.380954	0.462841	0.203066	0.338199
Q9DBC0	Q9DBC0	Q9DBC0	Selenoprotein O	Selo	25.0913	24.3553	25.3498	25.2311	25.4324	25.3041	25.2985	25.3115	24.7812	23.7232	24.9286	25.2741	25.4299	24.63	25.0687	25.063	4	4	4	4	0.101359	0.131385	0.23688	0.370688	25.1612	25.3078	24.8549	25.0658	-0.3063	-0.24195	0.1466	0.21095	-0.3063	-0.24195	0.1466	0.21095	0.098648	0.145802	0.203156	0.146225
Q9QXC1	Q9QXC1	Q9QXC1	Fetuin-B	Fetub	24.6869	23.6817	24.6527	24.5394	24.7912	24.0566	24.6939	24.936	24.3635	24.0132	24.5796	24.3472	24.5647	24.0637	24.5278	24.1395	4	4	4	4	0.680368	0.18836	0.48496	0.991449	24.596	24.7426	24.3554	24.3336	-0.2407	-0.4089	0.1465	-0.0217	-0.2407	-0.4089	0.1465	-0.0217	0.148612	0.0478876	0.203335	0.40961				+
Q9D8V0;Q9D8V0-3;Q9D8V0-4	Q9D8V0;Q9D8V0-3;Q9D8V0-4	Q9D8V0	Minor histocompatibility antigen H13	Hm13	26.4995	25.705	26.3624	26.3671	26.6725	25.7628	26.5333	26.4891	26.4793	25.9757	26.5054	26.6306	26.9282	26.3774	26.6951	26.527	4	4	4	4	0.0948634	0.119881	0.647182	0.258067	26.3648	26.5112	26.4924	26.611	0.1276	0.09985	0.14645	0.1187	0.1276	0.09985	0.14645	0.1187	0.374074	0.424152	0.203425	0.294459
Q02819	Q02819	Q02819	Nucleobindin-1	Nucb1	26.9555	27.2828	27.1924	27.1348	27.2679	27.3948	27.3519	27.2108	27.4359	27.441	27.2845	27.3297	27.6068	27.5449	27.4666	27.4221	4	4	4	4	0.0737425	0.0256631	0.0967017	0.0516198	27.1636	27.3099	27.3828	27.5057	0.2192	0.19585	0.1463	0.12295	0.2192	0.19585	0.1463	0.12295	0.260069	0.296879	0.203694	0.286374			+
Q9WUM4	Q9WUM4	Q9WUM4	Coronin-1C	Coro1c	26.1395	25.534	26.0217	26.1995	26.2369	25.5717	26.2797	26.2169	26.139	25.8184	25.9591	26.2776	26.3934	25.525	26.2948	26.0568	4	4	4	4	0.394846	0.902326	0.666603	0.93458	26.0806	26.2269	26.0491	26.1758	-0.03155	-0.0511	0.1463	0.12675	-0.03155	-0.0511	0.1463	0.12675	0.39926	0.360901	0.203694	0.279235
Q6ZQ58;Q6ZQ58-2	Q6ZQ58	Q6ZQ58	La-related protein 1	Larp1	25.6109	25.706	25.2766	25.2517	25.3308	25.7401	25.8139	25.4397	25.8791	25.8086	25.7201	25.7172	26.1316	25.6217	25.9293	25.8113	4	4	4	4	0.032636	0.234115	0.492322	0.465291	25.4438	25.5899	25.7644	25.8703	0.3206	0.2804	0.14615	0.10595	0.3206	0.2804	0.14615	0.10595	0.158743	0.201941	0.203963	0.319323	+
P15626	P15626	P15626	Glutathione S-transferase Mu 2	Gstm2	28.3187	27.8673	28.4446	28.4464	28.2673	28.9367	28.5115	28.5439	29.1765	28.8311	28.8873	28.8554	28.2357	28.4993	28.4803	29.0036	4	4	4	4	0.018091	0.959473	0.180305	0.0944093	28.3817	28.5277	28.8713	28.4898	0.4897	-0.0379	0.14605	-0.38155	0.4897	-0.0379	0.14605	-0.38155	0.0554497	0.379142	0.204143	0.0163099	+
Q91ZX7;O88572	Q91ZX7	Q91ZX7	Prolow-density lipoprotein receptor-related protein 1;Low-density lipoprotein receptor-related protein 1 85 kDa subunit;Low-density lipoprotein receptor-related protein 1 515 kDa subunit;Low-density lipoprotein receptor-related protein 1 intracellular domain	Lrp1	28.4226	28.2353	28.3945	28.4185	28.5457	28.1662	28.8536	28.5592	28.9233	28.6797	28.8431	28.9576	29.1652	29.016	29.0652	28.9266	4	4	4	4	0.000224123	0.035612	0.337132	0.0536545	28.4065	28.5525	28.8832	29.0406	0.4767	0.48815	0.14595	0.1574	0.4767	0.48815	0.14595	0.1574	0.060756	0.0576204	0.204323	0.225021	+++		+
Q64471	Q64471	Q64471	Glutathione S-transferase theta-1	Gstt1	29.6381	29.4168	29.6556	29.4626	29.7435	29.5238	29.6805	29.7119	29.2615	29.3499	29.2417	29.3496	29.1723	28.6119	29.0886	29.5558	4	4	4	4	0.0721183	0.0367662	0.171235	0.393488	29.5504	29.6962	29.3056	29.1304	-0.2448	-0.56575	0.14585	-0.1751	-0.2448	-0.56575	0.14585	-0.1751	0.145065	0.0125519	0.204502	0.148709			+	+
P62717	P62717	P62717	60S ribosomal protein L18a	Rpl18a	28.3893	27.869	28.4324	28.5418	28.6714	28.0614	28.6685	28.4447	28.663	28.3432	28.4104	28.9673	29.0168	28.2802	28.8358	28.6014	4	4	4	4	0.0820906	0.0143544	0.487785	0.695417	28.4108	28.5566	28.5367	28.7186	0.12585	0.162	0.14575	0.1819	0.12585	0.162	0.14575	0.1819	0.376407	0.339889	0.204682	0.186352			+
P02089	P02089	P02089	Hemoglobin subunit beta-2	Hbb-b2	22.5195	22.0088	23.0434	22.3061	22.5871	22.2505	22.53	22.9407	22.0678	20.7995	21.9621	21.7364	22.001	22.0369	22.0158	22.1876	4	4	4	4	0.0212793	0.0195092	0.695729	0.243507	22.4128	22.5586	21.8492	22.0264	-0.56355	-0.5322	0.14575	0.1771	-0.56355	-0.5322	0.14575	0.1771	0.0119896	0.01713	0.204682	0.193585	+	+	+	+
Q6VN19;P69566-2;P69566	Q6VN19	Q6VN19	Ran-binding protein 10	Ranbp10	22.7968	22.5048	22.3382	22.7316	22.7067	23.0865	22.8206	22.4427	22.8869	22.6056	22.7229	23.2384	23.3181	22.5777	22.8616	22.8811	4	4	4	4	0.0805408	0.599534	0.354802	0.829876	22.6182	22.7636	22.8049	22.8713	0.1867	0.1077	0.14545	0.06645	0.1867	0.1077	0.14545	0.06645	0.298448	0.413225	0.205223	0.401213
Q61247	Q61247	Q61247	Alpha-2-antiplasmin	Serpinf2	25.1815	24.7475	25.2909	25.3011	25.3969	24.8773	25.3661	25.6235	24.9389	24.9232	25.2285	24.8533	25.6757	24.5082	25.1211	24.8857	4	4	4	4	0.356065	0.291786	0.399247	0.823801	25.2362	25.3815	24.931	25.0034	-0.30515	-0.3781	0.1453	0.07235	-0.30515	-0.3781	0.1453	0.07235	0.0994021	0.0602171	0.205493	0.388597
Q8BVQ5	Q8BVQ5	Q8BVQ5	Protein phosphatase methylesterase 1	Ppme1	23.3174	23.2377	23.3477	23.6292	23.4152	23.5238	23.4317	23.65	23.4579	23.5213	23.5773	23.4322	23.817	23.1079	24.0217	23.8213	4	4	4	4	0.367413	0.455215	0.279268	0.405005	23.3325	23.4778	23.4896	23.8192	0.15705	0.3414	0.1452	0.32955	0.15705	0.3414	0.1452	0.32955	0.335555	0.146378	0.205674	0.0434973
P02088;CON__Q3SX09;CON__P02070	P02088	P02088	Hemoglobin subunit beta-1	Hbb-b1	34.4938	34.712	34.967	34.7078	35.0814	33.7877	34.6286	35.2237	33.9522	33.734	33.8341	33.5797	33.8626	34.0489	33.9733	34.1321	4	4	4	4	0.0065362	0.136826	0.912555	0.0610438	34.7099	34.855	33.7841	34.0111	-0.92585	-0.8439	0.1451	0.22705	-0.92585	-0.8439	0.1451	0.22705	0.000146737	0.000561201	0.205854	0.126689	++	+++		+++
Q91W52;Q91W52-2	Q91W52;Q91W52-2	Q91W52	Transmembrane protein 19	Tmem19	23.2624	22.868	23.4344	23.5138	23.4721	23.2122	23.5762	23.514	23.825	23.4764	23.5834	24.1969	24.2346	23.4415	24.015	23.7259	4	4	4	4	0.0249762	0.0491445	0.341776	0.733772	23.3484	23.4931	23.7042	23.8704	0.3558	0.3774	0.14465	0.16625	0.3558	0.3774	0.14465	0.16625	0.130635	0.118923	0.206668	0.210554	+		+
P70694;Q91WR5	P70694	P70694	Estradiol 17 beta-dehydrogenase 5	Akr1c6	32.4287	32.4697	32.2411	32.2654	32.4272	32.6609	32.4249	32.5553	32.3009	32.1848	32.1292	32.2456	32.4413	32.1743	32.168	32.4735	4	4	4	4	0.0897609	0.162404	0.0857955	0.334299	32.347	32.4913	32.2152	32.3078	-0.13185	-0.18345	0.1442	0.0926	-0.13185	-0.18345	0.1442	0.0926	0.26345	0.200318	0.207483	0.346257
Q99JV5	Q99JV5	Q99JV5	StAR-related lipid transfer protein 4	Stard4	20.6416	NaN	NaN	20.9087	21.7781	20.8587	21.5639	21.1967	21.6689	NaN	20.9761	21.6797	21.6437	20.8839	NaN	21.6645	2	4	3	3	0.0901263	0.575199	0.0782672	0.904732	20.7752	21.3803	21.6689	21.6437	0.89375	0.2634	0.60515	-0.0252	excluded	0.2634	excluded	-0.0252	#N/A	0.219428	#N/A	0.402413
P61979-3	P61979-3	P61979	Heterogeneous nuclear ribonucleoprotein K	Hnrnpk	NaN	21.8768	22.0019	NaN	NaN	21.5112	22.3829	21.831	21.7411	21.6798	22.0586	22.1293	21.9837	21.6209	22.3033	22.2044	2	3	4	4	0.678408	0.413548	0.915713	0.530949	21.9393	21.831	21.8999	22.094	-0.0395	0.26305	-0.10835	0.1942	excluded	0.26305	excluded	0.1942	#N/A	0.219797	#N/A	0.168595
Q99LI8	Q99LI8	Q99LI8	Hepatocyte growth factor-regulated tyrosine kinase substrate	Hgs	24.1544	22.6817	24.2221	24.3455	24.383	23.1023	24.2819	24.3968	24.7657	24.7653	24.4281	24.8025	24.9228	22.7042	24.1421	24.683	4	4	4	4	0.141449	0.754545	0.718604	0.331363	24.1883	24.3325	24.7655	24.4125	0.57725	0.0801	0.1442	-0.35295	0.57725	0.0801	0.1442	-0.35295	0.0285872	0.451886	0.207483	0.0235681		+
Q8VEE4	Q8VEE4	Q8VEE4	Replication protein A 70 kDa DNA-binding subunit;Replication protein A 70 kDa DNA-binding subunit, N-terminally processed	Rpa1	21.7977	20.9056	22.3722	21.6418	21.842	21.1983	22.029	21.8854	22.8606	22.5319	22.3953	22.8498	23.0464	NaN	23.1479	22.6353	4	4	4	3	0.0636654	0.0180317	0.87342	0.219658	21.7197	21.8637	22.6908	23.0464	0.9711	1.1827	0.14395	0.35555	0.9711	1.1827	0.14395	0.35555	0.000506874	2.55827e-05	0.207937	0.0317358		+++	+	+++
Q6ZWM4	Q6ZWM4	Q6ZWM4	N-alpha-acetyltransferase 38, NatC auxiliary subunit	Naa38	22.3099	23.654	23.0424	22.49	22.6576	23.5255	22.8558	22.9641	22.7733	22.933	22.6282	22.4751	22.3491	22.2675	23.0008	22.8962	4	4	4	4	0.550965	0.315113	0.736303	0.741444	22.7662	22.9099	22.7007	22.6227	-0.06545	-0.2873	0.14375	-0.0781	-0.06545	-0.2873	0.14375	-0.0781	0.350917	0.111118	0.208301	0.298881
P97865	P97865	P97865	Peroxisomal targeting signal 2 receptor	Pex7	21.3204	22.2766	22.098	21.9608	21.9075	22.3598	22.3587	21.9871	21.4409	22.1643	22.1629	21.2552	21.352	21.645	21.5182	21.7343	4	4	4	4	0.464456	0.0186829	0.366778	0.489325	22.0294	22.1729	21.8019	21.5816	-0.2275	-0.5913	0.1435	-0.2203	-0.2275	-0.5913	0.1435	-0.2203	0.160421	0.00981569	0.208756	0.0999794			+	++
P62245	P62245	P62245	40S ribosomal protein S15a	Rps15a	28.3815	28.5554	28.4885	28.5232	28.6165	28.8224	28.6822	28.5333	28.6813	29.1103	28.5956	28.7754	28.9477	29.013	28.7854	28.6241	4	4	4	4	0.0473622	0.0482015	0.0574079	0.728869	28.5058	28.6493	28.7283	28.8666	0.2225	0.2172	0.1435	0.1382	0.2225	0.2172	0.1435	0.1382	0.256319	0.271102	0.208756	0.258263	+		+
Q9DAC7	Q9DAC7	Q9DAC7	Tetratricopeptide repeat protein 32	Ttc32	NaN	NaN	NaN	20.6186	20.5959	NaN	20.456	20.5558	20.9914	20.5167	20.8311	NaN	21.1508	20.9435	20.4397	20.6912	1	3	3	4	#DIV/0!	0.318997	#DIV/0!	0.903324	20.6186	20.5558	20.8311	20.8173	0.2125	0.26155	-0.0628	-0.01375	excluded	0.26155	excluded	-0.01375	#N/A	0.221382	#N/A	0.426069
P35293	P35293	P35293	Ras-related protein Rab-18	Rab18	26.5642	26.4736	26.5941	26.8003	26.8305	26.4493	26.8617	26.6147	27.1377	26.6109	26.9428	27.5065	27.4906	27.0587	27.1084	26.9226	4	4	4	4	0.0388972	0.0222221	0.524131	0.685802	26.5791	26.7226	27.0403	27.0836	0.4611	0.36095	0.14345	0.0433	0.4611	0.36095	0.14345	0.0433	0.0676386	0.130981	0.208847	0.451595	+		+
O88342	O88342	O88342	WD repeat-containing protein 1	Wdr1	28.1198	27.9243	28.0975	28.212	28.3603	27.8124	28.3266	28.1771	28.3183	28.061	28.0777	28.4319	28.4933	28.0182	28.3185	28.1153	4	4	4	4	0.0899938	0.356361	0.590621	0.923111	28.1087	28.2518	28.198	28.2169	0.08935	-0.03495	0.1432	0.0189	0.08935	-0.03495	0.1432	0.0189	0.425986	0.383257	0.209302	0.494711
Q8K2K6-3;Q8K2K6-1;Q8K2K6	Q8K2K6-3;Q8K2K6-1;Q8K2K6	Q8K2K6	Arf-GAP domain and FG repeat-containing protein 1	Agfg1	22.6956	22.7128	22.7877	23.0438	22.6707	22.8375	22.9492	23.0234	22.8088	22.2477	22.5755	23.1739	23.0982	22.6896	23.0955	22.6898	4	4	4	4	0.502059	0.898935	0.607522	0.43861	22.7503	22.8933	22.6922	22.8927	-0.0581	-0.0007	0.1431	0.2005	-0.0581	-0.0007	0.1431	0.2005	0.361226	0.431886	0.209485	0.159935
P63242;Q8BGY2	P63242	P63242	Eukaryotic translation initiation factor 5A-1	Eif5a	29.3765	29.4254	29.4658	29.3277	29.6715	29.3681	29.5815	29.5064	29.5614	29.2489	29.5191	29.7875	29.8792	29.6108	29.5491	29.6096	4	4	4	4	0.398599	0.125554	0.12937	0.360883	29.401	29.5439	29.5403	29.6102	0.1393	0.06625	0.143	0.06995	0.1393	0.06625	0.143	0.06995	0.358595	0.471483	0.209667	0.393716
O88967	O88967	O88967	ATP-dependent zinc metalloprotease YME1L1	Yme1l1	24.3669	24.3179	24.2648	24.6029	24.4924	24.06	24.654	24.4778	24.7179	24.2316	24.806	24.9409	24.8952	25.069	24.7272	24.7579	4	4	4	4	0.11976	0.115776	0.832005	0.332212	24.3424	24.4851	24.7619	24.8265	0.41955	0.34145	0.1427	0.0646	0.41955	0.34145	0.1427	0.0646	0.088905	0.146337	0.210215	0.405191
Q64378	Q64378	Q64378	Peptidyl-prolyl cis-trans isomerase FKBP5	Fkbp5	24.2354	24.2126	24.2922	24.1833	24.3635	24.2241	24.5572	24.3681	24.8706	24.9662	24.8447	24.9255	24.7393	25.3017	25.028	24.8044	4	4	4	4	0.000774797	0.0366196	0.116904	0.641128	24.224	24.3658	24.898	24.9162	0.67405	0.5504	0.1418	0.01815	0.67405	0.5504	0.1418	0.01815	0.0124708	0.0361751	0.211865	0.493125	+++	+	+	+
Q91XF0	Q91XF0	Q91XF0	Pyridoxine-5-phosphate oxidase	Pnpo	27.5243	27.729	27.6554	27.8536	27.8737	27.6248	28.0268	27.7943	27.6495	27.4514	27.6828	28.0355	27.9932	27.5305	27.848	27.7201	4	4	4	4	0.898292	0.432847	0.247665	0.678556	27.6922	27.834	27.6662	27.7841	-0.02605	-0.04995	0.1418	0.1179	-0.02605	-0.04995	0.1418	0.1179	0.407274	0.362478	0.211865	0.295992
P48776	P48776	P48776	Tryptophan 2,3-dioxygenase	Tdo2	27.0651	27.0332	27.0603	27.1857	27.0765	26.9658	27.3614	27.3325	26.5301	26.6277	27.1738	26.697	27.2837	26.9939	27.0392	26.5816	4	4	4	4	0.11577	0.394691	0.397715	0.327767	27.0627	27.2045	26.6623	27.0166	-0.40035	-0.18795	0.1418	0.3542	-0.40035	-0.18795	0.1418	0.3542	0.0501651	0.195734	0.211865	0.032274
Q6NXN1-2;Q6NXN1	Q6NXN1-2;Q6NXN1	Q6NXN1	SUZ domain-containing protein 1	Szrd1	21.9651	NaN	21.9947	22.0942	22.0895	NaN	22.1724	22.1361	22.35	NaN	21.9406	22.4753	22.5112	21.0683	22.1937	21.9728	3	3	3	4	0.244936	0.643297	0.0793952	0.408992	21.9947	22.1361	22.35	22.0832	0.3553	-0.05285	0.1414	-0.26675	0.3553	-0.05285	0.1414	-0.26675	0.131008	0.358505	0.2126	0.0632587
O08795-2;O08795	O08795-2;O08795	O08795	Glucosidase 2 subunit beta	Prkcsh	28.0305	27.1245	27.9393	28.007	28.1336	27.6136	28.174	28.0951	28.2629	27.663	28.0961	28.4452	28.4737	27.8791	28.3939	28.316	4	4	4	4	0.030845	0.00266327	0.410109	0.513091	27.9732	28.1144	28.1795	28.3549	0.20635	0.2406	0.1412	0.17545	0.20635	0.2406	0.1412	0.17545	0.274935	0.244195	0.212968	0.196111	+		++
P53026	P53026	P53026	60S ribosomal protein L10a	Rpl10a	28.915	28.864	28.9684	29.0336	29.1026	29.0627	29.2208	29.0258	29.1972	29.1112	29.1435	29.3307	29.2839	29.1803	29.1723	29.2117	4	4	4	4	0.00270848	0.140569	0.0307637	0.777371	28.9417	29.0827	29.1703	29.196	0.22865	0.11335	0.14095	0.02565	0.22865	0.11335	0.14095	0.02565	0.249407	0.405401	0.213429	0.490584	++				+
Q8K021	Q8K021	Q8K021	Secretory carrier-associated membrane protein 1	Scamp1	24.5312	24.1807	24.6443	24.8221	24.8015	23.9153	24.9265	24.6557	24.7643	24.7757	24.6743	25.3364	25.3073	24.2107	25.1072	24.9047	4	4	4	4	0.0777482	0.0218995	0.913527	0.986014	24.5877	24.7286	24.77	25.0059	0.18225	0.27735	0.14085	0.23595	0.18225	0.27735	0.14085	0.23595	0.303898	0.205015	0.213614	0.116706			+
A6X919;A6X919-2;A6X919-3	A6X919;A6X919-2;A6X919-3	A6X919	Probable C-mannosyltransferase DPY19L1	Dpy19l1	23.8557	23.7422	23.6701	23.7065	23.9665	23.4844	24.0338	23.7639	23.6677	23.9179	23.7431	24.1268	24.2446	23.9874	23.7558	23.7312	4	4	4	4	0.410136	0.542364	0.628064	0.690466	23.7244	23.8652	23.8305	23.8716	0.10615	0.0064	0.14085	0.0411	0.10615	0.0064	0.14085	0.0411	0.402969	0.442124	0.213614	0.456437
Q570Y9;Q570Y9-2;Q570Y9-3	Q570Y9;Q570Y9-2;Q570Y9-3	Q570Y9	DEP domain-containing mTOR-interacting protein	Deptor	24.6604	23.662	24.3793	24.3262	24.7269	23.8072	24.6484	24.3386	23.5821	22.2807	23.9299	23.7412	24.1253	22.7163	23.5226	23.8387	4	4	4	4	0.0274102	0.0145281	0.692495	0.741118	24.3528	24.4935	23.6617	23.6806	-0.6911	-0.81285	0.14075	0.019	-0.6911	-0.81285	0.14075	0.019	0.00309538	0.000832569	0.213798	0.494923	+	++	+	+++
Q7TNC4-2;Q7TNC4-3;Q7TNC4-4;Q7TNC4	Q7TNC4-2;Q7TNC4-3;Q7TNC4-4;Q7TNC4	Q7TNC4	Putative RNA-binding protein Luc7-like 2	Luc7l2	22.8355	21.6219	22.8756	22.9296	23.1315	22.2529	23.0348	22.9576	22.9163	22.139	23.0417	23.2357	23.2074	22.5459	23.0243	23.1005	4	4	4	4	0.0674093	0.145566	0.488749	0.64873	22.8556	22.9962	22.979	23.0624	0.12345	0.0662	0.14065	0.0834	0.12345	0.0662	0.14065	0.0834	0.379615	0.471554	0.213983	0.365292
P57776;P57776-3	P57776;P57776-3	P57776	Elongation factor 1-delta	Eef1d	29.0954	29.0389	29.1434	29.1838	29.3395	29.1805	29.3877	29.1404	29.1102	29.0361	29.0295	29.3648	29.5401	29.0889	29.3575	29.0979	4	4	4	4	0.766451	0.898128	0.0883221	0.35511	29.1194	29.26	29.0731	29.2277	-0.04625	-0.0323	0.1406	0.15455	-0.04625	-0.0323	0.1406	0.15455	0.378058	0.386965	0.214075	0.229797
Q9CRA4	Q9CRA4	Q9CRA4	Methylsterol monooxygenase 1	Msmo1	24.9019	25.8842	24.8731	24.9074	24.432	25.6148	25.4018	24.688	25.2824	24.4467	23.6064	24.6129	25.243	26.5034	24.57	26.0011	4	4	4	4	0.222894	0.331761	0.784356	0.0948013	24.9047	25.0449	24.5298	25.6221	-0.37485	0.57715	0.14025	1.09225	-0.37485	0.57715	0.14025	1.09225	0.0608973	0.0292297	0.214723	1.36122e-09				+
Q03249	Q03249	Q03249	Galactose-1-phosphate uridylyltransferase	Galt	26.0272	24.8541	25.9715	25.3178	25.8046	25.4272	25.7649	25.9243	25.7453	24.2362	25.4046	24.8611	25.0728	24.699	25.2045	25.8649	4	4	4	4	0.00750356	0.04651	0.56684	0.730565	25.6446	25.7848	25.1328	25.1386	-0.5118	-0.6461	0.1401	0.0058	-0.5118	-0.6461	0.1401	0.0058	0.0195705	0.00564002	0.215	0.467036	++	+	+	++
Q9JKR6	Q9JKR6	Q9JKR6	Hypoxia up-regulated protein 1	Hyou1	30.0536	29.9905	30.2723	30.3002	30.3416	30.1743	30.4657	30.2643	30.6407	30.3662	30.6244	30.8726	30.8528	30.8865	30.688	30.7064	4	4	4	4	0.00483461	0.0185232	0.166062	0.237821	30.163	30.3029	30.6326	30.7796	0.4696	0.47665	0.14	0.14705	0.4696	0.47665	0.14	0.14705	0.0638173	0.0625043	0.215186	0.242632	++		+
P14869	P14869	P14869	60S acidic ribosomal protein P0	Rplp0	29.9005	29.6346	30.0125	30.1287	30.1964	29.6006	30.1593	30.0328	30.0751	29.7971	30.0065	30.3844	30.4907	30.0836	30.2604	30.1738	4	4	4	4	0.0756915	0.0605427	0.667818	0.264017	29.9565	30.0961	30.0408	30.2171	0.0843	0.12105	0.13955	0.1763	0.0843	0.12105	0.13955	0.1763	0.432958	0.394799	0.216021	0.194807
Q9CY58-2;Q9CY58-3;Q9CY58-4	Q9CY58-2;Q9CY58-3;Q9CY58-4	Q9CY58	Plasminogen activator inhibitor 1 RNA-binding protein	Serbp1	28.3678	28.2006	28.1932	28.2727	28.4195	28.2301	28.4184	28.3337	28.5445	28.275	28.3753	28.6258	28.5432	28.1907	28.5595	28.4801	4	4	4	4	0.042354	0.127254	0.180217	0.923205	28.2367	28.376	28.4599	28.5116	0.22325	0.1356	0.1394	0.05175	0.22325	0.1356	0.1394	0.05175	0.255471	0.374983	0.2163	0.43307	+
O55060	O55060	O55060	Thiopurine S-methyltransferase	Tpmt	27.6105	27.6113	27.7828	27.782	27.7756	27.7735	28.1098	27.8964	27.6312	27.5515	27.7102	27.6774	27.8634	27.775	27.9269	27.782	4	4	4	4	0.135423	0.450988	0.0939791	0.00807382	27.6966	27.836	27.6543	27.8227	-0.04235	-0.0133	0.13935	0.1684	-0.04235	-0.0133	0.13935	0.1684	0.38365	0.413834	0.216392	0.207124
Q61211;Q61211-2	Q61211;Q61211-2	Q61211	Eukaryotic translation initiation factor 2D	Eif2d	24.0641	NaN	24.0542	24.5698	24.4574	21.579	24.2567	24.1501	24.4801	23.8772	24.2562	24.9223	24.9188	23.6545	24.8504	24.6678	3	4	4	4	0.0363887	0.100658	0.436154	0.718707	24.0641	24.2034	24.3681	24.7591	0.30405	0.5557	0.1393	0.39095	0.30405	0.5557	0.1393	0.39095	0.173237	0.0347008	0.216485	0.0200613	+			+
Q0P678;Q0P678-2	Q0P678	Q0P678	Zinc finger CCCH domain-containing protein 18	Zc3h18	22.4536	NaN	21.9047	22.1725	22.2885	22.4384	22.3348	22.1243	22.451	21.8769	21.9523	22.4129	22.278	22.2257	22.2897	22.5015	3	4	4	4	0.327668	0.841226	0.541013	0.406642	22.1725	22.3117	22.1826	22.2839	0.0101	-0.0278	0.13915	0.10125	0.0101	-0.0278	0.13915	0.10125	0.460763	0.393285	0.216765	0.328706
Q8R317	Q8R317	Q8R317	Ubiquilin-1	Ubqln1	26.8092	26.3366	26.8446	26.9956	27.0017	26.4267	26.9533	26.9776	27.2637	26.7708	27.0318	27.313	27.5381	26.438	27.2015	27.0899	4	4	4	4	0.01096	0.140377	0.654708	0.919409	26.8269	26.9654	27.1478	27.1457	0.32085	0.18025	0.13855	-0.00205	0.32085	0.18025	0.13855	-0.00205	0.15853	0.316395	0.217883	0.45052	+
P34022	P34022	P34022	Ran-specific GTPase-activating protein	Ranbp1	25.7241	25.0583	25.7542	25.7012	25.9421	25.0932	25.8614	25.8407	26.0931	25.2868	25.7979	26.2777	26.3258	25.7323	26.1531	26.1273	4	4	4	4	0.0734465	0.0168091	0.647786	0.419136	25.7127	25.8511	25.9455	26.1402	0.23285	0.28915	0.1384	0.1947	0.23285	0.28915	0.1384	0.1947	0.244744	0.193275	0.218163	0.167897			+
Q9QXG4	Q9QXG4	Q9QXG4	Acetyl-coenzyme A synthetase, cytoplasmic	Acss2	29.1103	28.7202	28.9049	28.8562	29.0014	28.7635	29.1082	29.0364	28.3911	27.8837	27.6228	27.9736	28.4976	27.7184	28.0762	28.2318	4	4	4	4	0.0047148	0.0068624	0.497616	0.500797	28.8805	29.0189	27.9287	28.154	-0.9519	-0.8649	0.13835	0.22535	-0.9519	-0.8649	0.13835	0.22535	9.99932e-05	0.000426858	0.218257	0.128662	++	+++	++	+++
P32233	P32233	P32233	Developmentally-regulated GTP-binding protein 1	Drg1	25.4518	25.357	25.4683	25.6125	25.596	25.4919	25.6002	25.61	25.7666	25.4424	25.5507	26.0683	26.1733	25.7171	25.7441	25.6968	4	4	4	4	0.0832242	0.100587	0.153107	0.509207	25.46	25.5981	25.6587	25.7306	0.1986	0.1325	0.13805	0.07195	0.1986	0.1325	0.13805	0.07195	0.284099	0.379179	0.218818	0.389449
Q99KV1	Q99KV1	Q99KV1	DnaJ homolog subfamily B member 11	Dnajb11	27.0502	26.5933	27.2474	27.2805	27.3989	26.7622	27.5551	27.1739	27.5355	26.9336	27.4907	27.8348	27.893	27.4323	27.8576	27.6488	4	4	4	4	0.0102786	0.0075255	0.471707	0.286435	27.1488	27.2864	27.5131	27.7532	0.3643	0.4668	0.1376	0.2401	0.3643	0.4668	0.1376	0.2401	0.124398	0.066939	0.219661	0.112247	+		++
Q9QYF1	Q9QYF1	Q9QYF1	Retinol dehydrogenase 11	Rdh11	27.1941	27.1095	26.8574	27.0828	27.2407	27.1534	27.4018	27.2263	27.2978	26.7787	26.3095	26.9222	27.2997	26.9664	27.0418	27.2842	4	4	4	4	0.187809	0.369714	0.0754758	0.220253	27.0962	27.2335	26.8505	27.163	-0.2457	-0.0705	0.13735	0.31255	-0.2457	-0.0705	0.13735	0.31255	0.144294	0.334668	0.22013	0.0529337
P47753	P47753	P47753	F-actin-capping protein subunit alpha-1	Capza1	26.2729	25.6436	26.2419	26.2411	26.4071	25.672	26.432	26.3506	26.2587	25.5097	26.1358	26.4526	26.5377	25.918	26.3181	26.2267	4	4	4	4	0.900254	0.730536	0.644033	0.533546	26.2415	26.3788	26.1973	26.2724	-0.04425	-0.10645	0.13735	0.07515	-0.04425	-0.10645	0.13735	0.07515	0.380923	0.288202	0.22013	0.38265
Q8CHR6	Q8CHR6	Q8CHR6	Dihydropyrimidine dehydrogenase [NADP(+)]	Dpyd	29.3037	29.0493	29.1635	29.0835	29.2367	29.2849	29.4119	29.2293	29.0554	28.4022	28.6299	28.925	29.5485	28.7984	28.958	28.8949	4	4	4	4	0.041391	0.288405	0.0971015	0.23477	29.1235	29.2608	28.7775	28.9264	-0.34605	-0.33435	0.1373	0.149	-0.34605	-0.33435	0.1373	0.149	0.0750902	0.0818375	0.220224	0.239258	+
P62204;Q9D6P8;P20801	P62204;Q9D6P8	P62204	Calmodulin;Calmodulin-like protein 3	Calm1;Calml3	29.4832	28.7202	29.9592	30.0885	29.865	28.9845	30.0991	29.8517	30.0618	29.0841	29.9538	30.207	30.2936	29.3097	30.1076	29.8454	4	4	4	4	0.135279	0.185891	0.740547	0.856944	29.7212	29.8584	30.0078	29.9765	0.2866	0.11815	0.13715	-0.0313	0.2866	0.11815	0.13715	-0.0313	0.189403	0.398783	0.220506	0.389948
Q62426	Q62426	Q62426	Cystatin-B	Cstb	26.986	26.8301	27.2672	27.3346	27.2803	26.4353	27.4128	27.2472	27.316	26.9887	27.0023	27.4907	27.4946	26.849	27.113	27.1313	4	4	4	4	0.507918	0.762629	0.968303	0.781682	27.1266	27.2638	27.1592	27.1221	0.03255	-0.1416	0.13715	-0.037	0.03255	-0.1416	0.13715	-0.037	0.494407	0.245946	0.220506	0.378402
Q6GV12	Q6GV12	Q6GV12	3-ketodihydrosphingosine reductase	Kdsr	21.3914	21.2495	21.6422	21.4933	21.6648	21.63	21.401	21.5288	21.4709	21.898	21.7821	21.7178	21.628	21.3112	21.5006	21.314	4	4	4	4	0.123789	0.294722	0.317456	0.058171	21.4424	21.5794	21.7499	21.4073	0.3076	-0.1721	0.13705	-0.34265	0.3076	-0.1721	0.13705	-0.34265	0.170059	0.212162	0.220694	0.0267751
P07759;P29621	P07759	P07759	Serine protease inhibitor A3K	Serpina3k	30.1702	30.1695	30.4386	30.3505	30.4652	29.9229	30.3363	30.4584	29.9642	29.853	30.4901	30.062	30.0223	30.1104	30.2564	29.929	4	4	4	4	0.108361	0.284005	0.92949	0.938088	30.2604	30.3974	30.0131	30.0663	-0.24725	-0.331	0.137	0.05325	-0.24725	-0.331	0.137	0.05325	0.142973	0.0837078	0.220788	0.429795
Q9CR51	Q9CR51	Q9CR51	V-type proton ATPase subunit G 1	Atp6v1g1	23.9687	23.4145	24.0575	24.1376	24.329	23.9702	23.5301	24.3503	24.3337	24.006	23.9774	24.487	24.5324	24.1444	24.1391	24.1585	4	4	4	4	0.11675	0.311592	0.574168	0.796925	24.0131	24.1496	24.1699	24.1515	0.15675	0.00185	0.1365	-0.0184	0.15675	0.00185	0.1365	-0.0184	0.33594	0.435558	0.221729	0.416425
Q9CSU0;Q9CSU0-2;Q9CSU0-3	Q9CSU0;Q9CSU0-2;Q9CSU0-3	Q9CSU0	Regulation of nuclear pre-mRNA domain-containing protein 1B	Rprd1b	23.9958	23.7583	23.892	24.0877	24.0915	23.4826	24.2495	24.0685	24.0087	23.4955	23.7004	24.186	24.4977	23.7035	24.1568	23.9352	4	4	4	4	0.38583	0.493877	0.838968	0.362694	23.9439	24.08	23.8545	24.046	-0.08935	-0.034	0.1361	0.19145	-0.08935	-0.034	0.1361	0.19145	0.31818	0.384585	0.222484	0.172467
Q99JB8	Q99JB8	Q99JB8	Protein kinase C and casein kinase II substrate protein 3	Pacsin3	25.3869	24.9914	25.4862	25.6831	25.7826	25.1685	25.5741	25.571	25.5478	24.8969	25.503	25.7254	25.7543	25.4382	25.5189	25.3834	4	4	4	4	0.591549	0.997334	0.50666	0.621394	25.4366	25.5725	25.5254	25.4785	0.08885	-0.094	0.136	-0.04685	0.08885	-0.094	0.136	-0.04685	0.426675	0.303949	0.222673	0.358709
P62855	P62855	P62855	40S ribosomal protein S26	Rps26	28.6167	28.5485	28.5469	28.6328	28.9499	28.4164	28.7619	28.6751	28.9568	28.7136	28.4428	29.194	29.1908	28.7259	28.9179	28.9186	4	4	4	4	0.185583	0.00481899	0.380246	0.578492	28.5826	28.7185	28.8352	28.9183	0.2526	0.19975	0.1359	0.08305	0.2526	0.19975	0.1359	0.08305	0.22346	0.292088	0.222863	0.366023			++
Q9D6M3;Q9DB41-2;Q9DB41	Q9D6M3	Q9D6M3	Mitochondrial glutamate carrier 1	Slc25a22	27.91	27.3308	27.9116	28.1593	28.1601	27.4232	28.059	28.0336	28.7796	28.584	28.6567	29.0578	28.4759	28.0003	28.8112	28.7233	4	4	4	4	0.00326864	0.00902919	0.720576	0.261436	27.9108	28.0463	28.7182	28.5996	0.80735	0.5533	0.1355	-0.11855	0.80735	0.5533	0.1355	-0.11855	0.00335437	0.0353622	0.22362	0.229008	++	++	++	+
Q9D2N9	Q9D2N9	Q9D2N9	Vacuolar protein sorting-associated protein 33A	Vps33a	22.9401	22.8145	22.4526	23.0899	22.9256	23.0998	23.2777	22.1124	22.8691	22.9562	22.4573	22.9641	23.0487	22.1231	22.8342	22.7682	4	4	4	4	0.841888	0.680325	0.923344	0.633657	22.8773	23.0127	22.9126	22.8012	0.03535	-0.2115	0.1354	-0.11145	0.03535	-0.2115	0.1354	-0.11145	0.498611	0.172801	0.223809	0.240571
P56391	P56391	P56391	Cytochrome c oxidase subunit 6B1	Cox6b1	28.7597	28.7746	29.3079	28.9953	29.3537	28.4647	29.0398	29.0005	29.0228	27.68	28.6227	29.1071	29.1698	28.804	29.5555	28.8887	4	4	4	4	0.357077	0.472454	0.982024	0.2415	28.8849	29.0202	28.8227	29.0292	-0.0622	0.0091	0.1352	0.2065	-0.0622	0.0091	0.1352	0.2065	0.355462	0.446028	0.224189	0.151964
Q99L27	Q99L27	Q99L27	GMP reductase 2	Gmpr2	21.6582	21.3018	21.4954	21.6734	21.8312	21.3647	22.1901	21.5927	21.9666	NaN	21.6143	22.2303	21.7766	21.8986	22.4724	22.1644	4	4	3	4	0.122563	0.104156	0.335713	0.579384	21.5768	21.712	21.9666	22.0315	0.3898	0.31955	0.13515	0.0649	0.3898	0.31955	0.13515	0.0649	0.106946	0.164972	0.224283	0.404545
Q91VH2	Q91VH2	Q91VH2	Sorting nexin-9	Snx9	25.0618	24.3164	24.8189	24.8937	25.0303	24.6763	25.0808	24.9524	24.8556	24.6905	24.62	25.0327	25.0395	24.6894	25.2026	24.9799	4	4	4	4	0.86033	0.205097	0.420404	0.254808	24.8563	24.9914	24.773	25.0097	-0.08325	0.01835	0.13505	0.23665	-0.08325	0.01835	0.13505	0.23665	0.326414	0.459439	0.224473	0.115946
Q8BFR5;Q8BFR5-2	Q8BFR5;Q8BFR5-2	Q8BFR5	Elongation factor Tu, mitochondrial	Tufm	30.0279	29.849	29.8997	29.8906	30.1321	30.0279	29.948	30.0322	29.8825	29.9664	29.7516	30.0111	29.979	29.7558	29.8448	29.8482	4	4	4	4	0.867752	0.0152269	0.0710668	0.55461	29.8952	30.03	29.9245	29.8465	0.0293	-0.18355	0.1349	-0.07795	0.0293	-0.18355	0.1349	-0.07795	0.489529	0.200216	0.224758	0.299157			+
Q01320	Q01320	Q01320	DNA topoisomerase 2-alpha	Top2a	NaN	NaN	NaN	NaN	NaN	NaN	NaN	NaN	22.3928	21.1576	NaN	22.9934	22.2553	22.9718	24.231	22.3164	0	0	3	4	#DIV/0!	#DIV/0!	#DIV/0!	0.337583	#NUM!	#NUM!	22.3928	22.6441	#NUM!	#NUM!	#NUM!	0.2513	excluded	excluded	excluded	0.2513	#N/A	#N/A	#N/A	0.100825
P70290	P70290	P70290	55 kDa erythrocyte membrane protein	Mpp1	23.6346	22.3587	23.9638	23.6377	24.0764	23.4124	23.639	23.903	23.564	22.9303	23.8153	23.8942	24.0888	25.1322	24.008	23.3196	4	4	4	4	0.424289	0.493564	0.402965	0.235695	23.6362	23.771	23.6897	24.0484	0.0535	0.2774	0.13485	0.35875	0.0535	0.2774	0.13485	0.35875	0.475855	0.204965	0.224853	0.0304896
Q60936;Q60936-2	Q60936;Q60936-2	Q60936	Chaperone activity of bc1 complex-like, mitochondrial	Adck3	27.8996	27.7486	27.6847	27.8548	27.986	27.8866	27.6836	28.0919	26.5939	26.3332	26.3972	26.5901	27.1868	26.1533	26.6747	26.5689	4	4	4	4	3.58683e-05	0.0101141	0.303601	0.498833	27.8017	27.9363	26.4937	26.6218	-1.30805	-1.3145	0.1346	0.12815	-1.30805	-1.3145	0.1346	0.12815	2.10269e-07	3.17241e-07	0.225329	0.276627	+++	+++	+	+++
Q7TMF3	Q7TMF3	Q7TMF3	NADH dehydrogenase [ubiquinone] 1 alpha subcomplex subunit 12	Ndufa12	27.5059	27.4105	27.8213	27.6699	27.8903	27.3793	27.6611	27.7839	27.5176	27.3127	27.4717	27.8207	27.8975	27.6444	27.6946	27.6429	4	4	4	4	0.549103	0.657196	0.610767	0.185095	27.5879	27.7225	27.4947	27.6695	-0.09325	-0.053	0.1346	0.17485	-0.09325	-0.053	0.1346	0.17485	0.312962	0.3583	0.225329	0.197034
Q8CBW3-5;Q8CBW3-2;Q8CBW3-4;Q8CBW3-3;Q8CBW3;P62484	Q8CBW3-5;Q8CBW3-2;Q8CBW3-4;Q8CBW3-3;Q8CBW3	Q8CBW3	Abl interactor 1	Abi1	23.1133	22.8738	23.5005	23.5008	23.5293	23.042	23.4464	23.4364	23.3119	23.5099	23.4064	23.6652	23.7012	23.9332	23.5939	23.2136	4	4	4	4	0.23202	0.366909	0.563023	0.45608	23.3069	23.4414	23.4581	23.6476	0.15125	0.20615	0.1345	0.1894	0.15125	0.20615	0.1345	0.1894	0.343021	0.284304	0.225519	0.175391
Q8BRF7;Q8BRF7-3;Q8BRF7-2	Q8BRF7;Q8BRF7-3	Q8BRF7	Sec1 family domain-containing protein 1	Scfd1	26.2034	25.7064	26.2824	26.449	26.5904	25.8719	26.4752	26.2794	26.7665	26.3051	26.5922	26.9004	26.9741	26.4401	26.7742	26.6179	4	4	4	4	0.0051234	0.00685384	0.545156	0.736472	26.2429	26.3773	26.6793	26.696	0.43645	0.31875	0.1344	0.0167	0.43645	0.31875	0.1344	0.0167	0.0797217	0.16568	0.22571	0.490058	++		++
Q8BR90;Q8BR90-2	Q8BR90;Q8BR90-2	Q8BR90	UPF0600 protein C5orf51 homolog		22.2755	21.6819	21.8933	21.9853	21.7991	22.7309	22.2207	21.926	22.0641	NaN	22.1364	22.3962	21.8279	22.4646	21.7194	22.4182	4	4	3	4	0.510597	0.79214	0.423699	0.696076	21.9393	22.0733	22.1364	22.123	0.1971	0.0497	0.13405	-0.01335	0.1971	0.0497	0.13405	-0.01335	0.28589	0.494989	0.226377	0.426901
Q6PAR5-5;Q6PAR5-2;Q6PAR5;Q6PAR5-4;Q6PAR5-6;Q6PAR5-3	Q6PAR5-5;Q6PAR5-2;Q6PAR5;Q6PAR5-4;Q6PAR5-6	Q6PAR5	GTPase-activating protein and VPS9 domain-containing protein 1	Gapvd1	24.1571	23.8912	23.7894	24.2224	24.1407	22.9442	24.3398	24.1754	24.0668	23.8543	23.9786	24.3433	24.6323	23.7317	24.3153	24.4182	4	4	4	4	0.53567	0.119707	0.752432	0.377226	24.0241	24.158	24.0227	24.3667	-0.00145	0.2087	0.1339	0.34405	-0.00145	0.2087	0.1339	0.34405	0.443548	0.28123	0.226663	0.0365663
Q921X9	Q921X9	Q921X9	Protein disulfide-isomerase A5	Pdia5	28.6379	28.7246	28.6413	28.6117	28.7836	28.751	29.0553	28.7629	28.6316	28.4945	28.6451	28.6857	28.8648	28.8422	28.8867	28.7739	4	4	4	4	0.590073	0.954813	0.0798168	0.00563123	28.6396	28.7732	28.6383	28.8535	-0.00125	0.08025	0.13365	0.21515	-0.00125	0.08025	0.13365	0.21515	0.443845	0.451674	0.227141	0.140944
P26883	P26883	P26883	Peptidyl-prolyl cis-trans isomerase FKBP1A	Fkbp1a	26.2693	28.0962	26.2242	26.1407	26.2951	27.0092	26.465	26.1465	26.5691	28.5817	26.4673	26.6929	26.3762	26.2647	26.3618	26.2451	4	4	4	4	0.012659	0.460591	0.70941	0.225578	26.2467	26.3801	26.631	26.3133	0.38425	-0.0668	0.1333	-0.31775	0.38425	-0.0668	0.1333	-0.31775	0.110586	0.339614	0.22781	0.0360553	+
Q99JX3;Q99JX3-2	Q99JX3;Q99JX3-2	Q99JX3	Golgi reassembly-stacking protein 2	Gorasp2	26.0384	26.0125	25.9807	26.1636	26.1593	25.8526	26.3251	26.1579	26.2107	26.3333	26.1457	26.5835	26.4996	26.3271	26.2111	26.1773	4	4	4	4	0.0221526	0.279724	0.520312	0.908583	26.0254	26.1586	26.272	26.2691	0.24655	0.1105	0.13315	-0.0029	0.24655	0.1105	0.13315	-0.0029	0.229865	0.409343	0.228098	0.448736	+
Q80SW1	Q80SW1	Q80SW1	Putative adenosylhomocysteinase 2	Ahcyl1	26.0766	25.734	25.9894	26.0471	26.1415	26.2258	26.1613	26.0973	26.1354	25.9049	25.908	26.2509	26.3447	25.6998	26.2711	26.1813	4	4	4	4	0.265332	0.858841	0.0830678	0.678382	26.0183	26.1514	26.0217	26.2262	0.00345	0.0748	0.13315	0.2045	0.00345	0.0748	0.13315	0.2045	0.45084	0.459374	0.228098	0.154591
Q9WTQ5-2;Q9WTQ5	Q9WTQ5-2;Q9WTQ5	Q9WTQ5	A-kinase anchor protein 12	Akap12	23.107	22.7926	23.1621	22.7252	23.3119	22.2691	22.854	23.625	22.775	NaN	22.8586	22.558	23.0553	23.0627	22.9519	22.2771	4	4	3	4	0.0342758	0.7166	0.839275	0.636084	22.9498	23.083	22.775	23.0036	-0.1748	-0.07935	0.13315	0.2286	-0.1748	-0.07935	0.13315	0.2286	0.213485	0.322954	0.228098	0.124909	+
Q8BTI8-3;Q8BTI8-2;Q8BTI8	Q8BTI8-3;Q8BTI8-2;Q8BTI8	Q8BTI8	Serine/arginine repetitive matrix protein 2	Srrm2	24.2149	22.8476	24.1491	23.9675	23.9871	22.4639	24.3954	24.6152	24.2482	23.515	24.0023	24.3335	24.9647	22.8788	24.3744	24.2434	4	4	4	4	0.292129	0.453672	0.907816	0.858854	24.0583	24.1913	24.1253	24.3089	0.06695	0.11765	0.13295	0.18365	0.06695	0.11765	0.13295	0.18365	0.457058	0.399471	0.228481	0.183757
Q9CXF4	Q9CXF4	Q9CXF4	TBC1 domain family member 15	Tbc1d15	24.3466	23.7447	24.4897	24.5134	24.7599	24.0074	24.636	24.466	24.7698	24.723	24.9406	25.0131	25.0208	24.9239	25.1102	24.7234	4	4	4	4	0.0206496	0.0541297	0.45782	0.471713	24.4181	24.551	24.8552	24.9723	0.43705	0.42135	0.13285	0.11715	0.43705	0.42135	0.13285	0.11715	0.0794093	0.0906093	0.228673	0.297433	+
Q71RI9-2;Q71RI9	Q71RI9-2;Q71RI9	Q71RI9	Kynurenine--oxoglutarate transaminase 3	Ccbl2	28.9332	28.5116	28.2587	28.5848	28.6529	28.291	28.7091	28.7484	28.4495	28.2044	27.7646	28.1435	28.0144	28.2187	28.0019	27.5979	4	4	4	4	0.00210601	0.0623844	0.876859	0.379984	28.5482	28.681	28.1739	28.0082	-0.37425	-0.67285	0.1328	-0.1658	-0.37425	-0.67285	0.1328	-0.1658	0.06117	0.00424653	0.228769	0.160435	++			++
Q9D892	Q9D892	Q9D892	Inosine triphosphate pyrophosphatase	Itpa	26.2224	26.1858	26.3591	26.1613	26.4565	26.341	26.3327	26.3297	26.4728	26.2622	26.4335	26.5049	26.3454	26.5419	26.3339	26.3434	4	4	4	4	0.0684242	0.712703	0.0531953	0.725344	26.2041	26.3368	26.4532	26.3444	0.24905	0.00755	0.13275	-0.10875	0.24905	0.00755	0.13275	-0.10875	0.227206	0.443786	0.228865	0.24505
Q8BMA6;REV__O70145	Q8BMA6	Q8BMA6	Signal recognition particle subunit SRP68	Srp68	27.026	26.7266	26.9676	27.1695	27.2701	26.5549	27.1796	27.0791	27.1189	26.8202	26.9672	27.3223	27.5333	26.9713	27.2053	27.1111	4	4	4	4	0.0752833	0.147861	0.803922	0.392439	26.9968	27.1294	27.0431	27.1582	0.04625	0.02885	0.13255	0.11515	0.04625	0.02885	0.13255	0.11515	0.486012	0.474718	0.229249	0.301292
P97461	P97461	P97461	40S ribosomal protein S5;40S ribosomal protein S5, N-terminally processed	Rps5	28.5189	28.3115	28.4314	28.6244	28.6663	28.5489	28.8466	28.4798	28.7749	28.5344	28.4821	28.9451	29.0684	28.4382	28.8352	28.7803	4	4	4	4	0.0345855	0.321497	0.168353	0.589734	28.4751	28.6076	28.6547	28.8077	0.1795	0.20015	0.13245	0.1531	0.1795	0.20015	0.13245	0.1531	0.307287	0.291598	0.229441	0.232248	+
Q9DCU9	Q9DCU9	Q9DCU9	Probable 4-hydroxy-2-oxoglutarate aldolase, mitochondrial	Hoga1	29.165	28.9829	28.9745	28.9793	29.1095	29.1175	28.974	29.1886	28.7507	28.7945	28.7542	28.7994	28.8859	28.8814	28.7155	28.8072	4	4	4	4	0.0199969	0.00474811	0.308022	0.324798	28.9811	29.1135	28.7743	28.8443	-0.20675	-0.2692	0.1324	0.06995	-0.20675	-0.2692	0.1324	0.06995	0.180192	0.124178	0.229537	0.393716	+		++
Q9QX47-2;Q9QX47-4;Q9QX47-3;Q9QX47	Q9QX47-2;Q9QX47-4;Q9QX47-3;Q9QX47	Q9QX47	Protein SON	Son	24.6498	23.2907	24.9799	24.6386	24.743	24.6033	24.8102	24.9668	24.8476	23.9903	24.7267	25.1364	25.13	24.0952	24.9902	24.8574	4	4	4	4	0.261752	0.952208	0.376515	0.791404	24.6442	24.7766	24.7872	24.9238	0.14295	0.1472	0.1324	0.13665	0.14295	0.1472	0.1324	0.13665	0.353811	0.359415	0.229537	0.261054
Q9D1G1	Q9D1G1	Q9D1G1	Ras-related protein Rab-1B	Rab1b	26.7474	26.4893	26.8837	27.1704	27.166	26.924	26.9275	26.9683	27.2079	26.9276	27.0202	27.6376	27.6607	27.1215	27.4476	27.1784	4	4	4	4	0.0182376	0.0271356	0.320239	0.475241	26.8156	26.9479	27.114	27.313	0.2985	0.3651	0.13235	0.19895	0.2985	0.3651	0.13235	0.19895	0.178281	0.127862	0.229634	0.162038	+		+
Q9D1H7;Q9D1H7-2	Q9D1H7;Q9D1H7-2	Q9D1H7	Golgi to ER traffic protein 4 homolog	Get4	23.4891	NaN	23.127	23.1041	23.3644	22.521	23.4928	23.1542	23.6288	22.5893	23.7701	23.8975	24.0239	22.6701	24.0057	23.3697	3	4	4	4	0.117184	0.0504003	0.687081	0.920035	23.127	23.2593	23.6994	23.6877	0.57245	0.4284	0.1323	-0.01175	0.57245	0.4284	0.1323	-0.01175	0.0297083	0.0865774	0.22973	0.430231		+
Q8CHT0	Q8CHT0	Q8CHT0	Delta-1-pyrroline-5-carboxylate dehydrogenase, mitochondrial	Aldh4a1	31.2907	31.2234	31.1592	31.1822	31.3545	31.3152	31.1674	31.3832	31.1015	30.9653	31.1432	31.2098	31.1066	31.0618	31.1098	31.1793	4	4	4	4	0.208998	0.0250993	0.16509	0.876283	31.2028	31.3349	31.1224	31.1082	-0.08045	-0.22665	0.13205	-0.01415	-0.08045	-0.22665	0.13205	-0.01415	0.330222	0.158992	0.230211	0.425238			+
Q9CQF3	Q9CQF3	Q9CQF3	Cleavage and polyadenylation specificity factor subunit 5	Nudt21	24.2653	24.3361	24.5996	24.1249	24.3479	24.3688	24.4964	24.5482	24.6005	23.9672	24.1308	24.5022	24.3516	24.3051	24.4558	24.1426	4	4	4	4	0.898106	0.271154	0.377384	0.937693	24.3007	24.4326	24.3165	24.3284	0.0158	-0.10425	0.1319	0.01185	0.0158	-0.10425	0.1319	0.01185	0.469289	0.290956	0.2305	0.479806
Q9ERE7	Q9ERE7	Q9ERE7	LDLR chaperone MESD	Mesdc2	24.8366	25.1141	24.6788	24.6414	25.0155	24.0468	24.8744	24.9036	25.3749	24.8059	24.9915	25.2046	25.3805	24.8069	25.2177	24.922	4	4	4	4	0.266202	0.0917954	0.684688	0.947425	24.7577	24.889	25.0981	25.0699	0.34035	0.18085	0.1313	-0.0282	0.34035	0.18085	0.1313	-0.0282	0.142518	0.315634	0.231658	0.396269
Q8BGX2	Q8BGX2	Q8BGX2	Uncharacterized protein C19orf52 homolog		22.9345	22.7401	23.2222	23.0367	23.2925	23.0273	23.1141	23.1197	23.3661	23.0405	23.3523	23.4989	23.1902	22.5428	23.2334	23.5954	4	4	4	4	0.0220594	0.99251	0.239011	0.506547	22.9856	23.1169	23.3592	23.2118	0.3736	0.0949	0.1313	-0.1474	0.3736	0.0949	0.1313	-0.1474	0.117816	0.431074	0.231658	0.185367	+
Q91ZW3;Q6PGB8;Q6PGB8-2	Q91ZW3	Q91ZW3	SWI/SNF-related matrix-associated actin-dependent regulator of chromatin subfamily A member 5	Smarca5	22.241	22.127	22.3849	22.0807	22.4082	22.3407	22.2897	22.0759	22.8311	21.8872	22.572	22.609	22.6786	21.955	22.6283	22.8902	4	4	4	4	0.256576	0.370296	0.503764	0.833267	22.184	22.3152	22.5905	22.6534	0.4065	0.33825	0.1312	0.06295	0.4065	0.33825	0.1312	0.06295	0.0965185	0.148968	0.231852	0.408747
Q99K70;Q99K70-2;Q7TT45	Q99K70;Q99K70-2;Q7TT45	Q99K70	Ras-related GTP-binding protein C;Ras-related GTP-binding protein D	Rragc;Rragd	22.4003	23.1196	22.4389	22.6472	22.6988	23.0451	22.6495	22.5625	22.6025	22.5581	22.4166	22.748	22.6546	23.0887	22.585	22.5925	4	4	4	4	0.707512	0.764707	0.673964	0.333932	22.5431	22.6741	22.5803	22.6236	0.03725	-0.0506	0.1311	0.04325	0.03725	-0.0506	0.1311	0.04325	0.498632	0.361587	0.232045	0.451705
Q8BGF9	Q8BGF9	Q8BGF9	Solute carrier family 25 member 44	Slc25a44	22.8355	22.1778	22.8889	23.1529	23.3342	22.4924	23.1295	22.8566	22.8637	22.1559	22.3493	22.7338	22.6831	21.3364	22.2072	22.2887	4	4	4	4	0.191743	0.00863672	0.518466	0.282589	22.8622	22.9931	22.5416	22.2479	-0.32065	-0.7451	0.13085	-0.2936	-0.32065	-0.7451	0.13085	-0.2936	0.0895873	0.00188816	0.232529	0.0474242			++	++
Q9D7S9	Q9D7S9	Q9D7S9	Charged multivesicular body protein 5	Chmp5	NaN	NaN	21.864	NaN	NaN	21.8526	22.5247	21.6667	22.0466	22.3236	22.093	22.3693	22.5108	22.2119	21.9726	21.8742	1	3	4	4	#DIV/0!	0.987711	#DIV/0!	0.704617	21.864	21.8526	22.2083	22.0922	0.3443	0.23965	-0.0114	-0.11605	excluded	0.23965	excluded	-0.11605	#N/A	0.245258	#N/A	0.233044
Q9D125	Q9D125	Q9D125	28S ribosomal protein S25, mitochondrial	Mrps25	22.055	22.1771	22.4236	22.8451	22.6948	21.5004	22.1676	23.0217	22.673	21.7285	22.5289	23.0976	23.3605	22.9161	22.8853	22.9266	4	4	4	4	0.593651	0.116278	0.941545	0.171015	22.3004	22.4312	22.6009	22.9214	0.3006	0.49015	0.13085	0.3204	0.3006	0.49015	0.13085	0.3204	0.176361	0.0568025	0.232529	0.0483919
P60229;P08043-2;P08043	P60229	P60229	Eukaryotic translation initiation factor 3 subunit E	Eif3e	27.2044	26.8009	27.29	27.3878	27.4241	26.7074	27.4453	27.3319	27.5578	26.7962	27.5013	27.7567	27.8042	27.2901	27.5382	27.5022	4	4	4	4	0.0748911	0.068998	0.804646	0.604484	27.2472	27.378	27.5296	27.5202	0.28235	0.1422	0.1308	-0.00935	0.28235	0.1422	0.1308	-0.00935	0.193476	0.366098	0.232626	0.435236
Q11136	Q11136	Q11136	Xaa-Pro dipeptidase	Pepd	25.5568	25.4103	25.4014	25.7339	25.7709	25.3697	25.6803	25.5484	25.5529	25.3125	25.4575	25.6272	25.9748	25.718	25.7384	25.6515	4	4	4	4	0.401619	0.0694251	0.589345	0.0276542	25.4836	25.6144	25.5052	25.7282	0.02165	0.11385	0.1308	0.223	0.02165	0.11385	0.1308	0.223	0.478053	0.40471	0.232626	0.131423
P70349	P70349	P70349	Histidine triad nucleotide-binding protein 1	Hint1	29.1407	28.6885	29.062	28.8082	29.137	28.995	28.9354	29.1368	29.1503	28.7776	28.9544	28.642	28.471	28.4788	28.6364	29.2283	4	4	4	4	0.50131	0.125226	0.339688	0.437151	28.9351	29.0659	28.866	28.5576	-0.0691	-0.5083	0.1308	-0.3084	-0.0691	-0.5083	0.1308	-0.3084	0.345838	0.0212027	0.232626	0.0401594				+
P99028	P99028	P99028	Cytochrome b-c1 complex subunit 6, mitochondrial	Uqcrh	27.624	26.6641	27.8225	27.9482	27.9296	27.5694	28.143	27.7784	27.8267	27.4647	27.8341	28.1467	28.1269	26.7286	27.8229	27.6691	4	4	4	4	0.175321	0.307004	0.341171	0.52282	27.7233	27.854	27.8304	27.746	0.10715	-0.108	0.13075	-0.0844	0.10715	-0.108	0.13075	-0.0844	0.401609	0.286268	0.232723	0.287389
Q9D404	Q9D404	Q9D404	3-oxoacyl-[acyl-carrier-protein] synthase, mitochondrial	Oxsm	26.4756	26.0724	26.3805	26.2377	26.5608	26.3189	26.2804	26.5701	26.2561	25.9202	26.334	26.3704	26.5295	26.1122	26.1866	26.2504	4	4	4	4	0.421138	0.0832587	0.27409	0.731073	26.3091	26.4398	26.295	26.2185	-0.01405	-0.22135	0.13075	-0.07655	-0.01405	-0.22135	0.13075	-0.07655	0.42489	0.163738	0.232723	0.30174
P62242	P62242	P62242	40S ribosomal protein S8	Rps8	29.4743	29.4804	29.5966	29.6991	29.8045	29.2949	29.8613	29.5338	29.8065	29.4621	29.6804	30.0045	30.1342	29.7348	29.8501	29.7224	4	4	4	4	0.131535	0.0931526	0.688267	0.443965	29.5385	29.6692	29.7434	29.7925	0.20495	0.1233	0.13065	0.049	0.20495	0.1233	0.13065	0.049	0.27658	0.391715	0.232917	0.439084
Q8BP92	Q8BP92	Q8BP92	Reticulocalbin-2	Rcn2	22.4924	22.7042	23.0228	22.8367	23.0896	22.7424	23.0532	22.749	23.0427	23.1441	23.3239	22.8988	23.5652	23.8085	23.4206	22.9873	4	4	4	4	0.0487827	0.0607935	0.36197	0.143996	22.7705	22.9011	23.0934	23.4929	0.32295	0.5918	0.13065	0.3995	0.32295	0.5918	0.13065	0.3995	0.156751	0.0259208	0.232917	0.0178656	+			+
Q60855	Q60855	Q60855	Receptor-interacting serine/threonine-protein kinase 1	Ripk1	22.3888	22.9812	22.6381	22.3276	22.5061	NaN	22.6437	23.3467	22.6995	NaN	22.0265	23.0722	23.2107	NaN	23.0813	22.6614	4	3	3	3	0.746975	0.754821	0.463429	0.34736	22.5134	22.6437	22.6995	23.0813	0.18605	0.4376	0.13025	0.3818	0.18605	0.4376	0.13025	0.3818	0.299242	0.0815196	0.233693	0.0226603
Q80WJ7	Q80WJ7	Q80WJ7	Protein LYRIC	Mtdh	27.0151	27.0656	27.1907	27.3008	27.2631	26.8034	27.2535	27.2929	27.0964	26.7486	27.1714	27.3801	27.5618	26.954	27.1541	26.9355	4	4	4	4	0.672156	0.990442	0.942365	0.798914	27.1281	27.2583	27.1339	27.0541	0.00575	-0.20425	0.13015	-0.07985	0.00575	-0.20425	0.13015	-0.07985	0.454269	0.179671	0.233887	0.295668
P62858	P62858	P62858	40S ribosomal protein S28	Rps28	27.6125	26.9691	27.7121	27.8483	27.8726	27.3519	27.8499	27.7344	27.8901	27.1493	27.8983	28.2332	28.2389	27.7264	28.0211	27.9245	4	4	4	4	0.0127442	0.0152643	0.499614	0.502114	27.6623	27.7921	27.8942	27.9728	0.2319	0.18065	0.12985	0.0786	0.2319	0.18065	0.12985	0.0786	0.245794	0.315888	0.23447	0.37536	+		+
Q9JKX3;Q9JKX3-3;Q9JKX3-2	Q9JKX3;Q9JKX3-3	Q9JKX3	Transferrin receptor protein 2	Tfr2	24.1047	23.733	24.4959	23.9865	24.0178	24.1246	24.226	24.3224	24.4859	24.2612	24.463	24.2103	24.823	24.3708	24.3231	24.5434	4	4	4	4	0.105742	0.118305	0.618312	0.28245	24.0456	24.1753	24.3621	24.4571	0.3165	0.2818	0.1297	0.095	0.3165	0.2818	0.1297	0.095	0.162257	0.200539	0.234762	0.341352
O08677;O08677-3;O08677-2	O08677;O08677-3;O08677-2	O08677	Kininogen-1;Kininogen-1 heavy chain;Bradykinin;Kininogen-1 light chain	Kng1	27.5836	27.1613	27.5746	27.4837	27.5666	26.9222	27.8355	27.751	27.4196	26.7529	27.5251	27.3117	27.3268	26.8374	27.5279	27.0778	4	4	4	4	0.0780798	0.0791489	0.780364	0.802078	27.5292	27.6588	27.3656	27.2023	-0.1635	-0.4565	0.12965	-0.16335	-0.1635	-0.4565	0.12965	-0.16335	0.226067	0.0328902	0.23486	0.163622				+
P47962	P47962	P47962	60S ribosomal protein L5	Rpl5	29.2859	29.0618	29.3008	29.4519	29.5249	29.1815	29.445	29.4009	29.5664	29.3167	29.3761	29.7202	29.7615	29.364	29.6228	29.506	4	4	4	4	0.0200416	0.00738932	0.339867	0.602508	29.2934	29.423	29.4713	29.5644	0.1779	0.14145	0.1296	0.09315	0.1779	0.14145	0.1296	0.09315	0.309267	0.367105	0.234957	0.345131	+		++
Q9CQR2	Q9CQR2	Q9CQR2	40S ribosomal protein S21	Rps21	27.8743	27.6106	28.003	28.3733	28.2551	27.529	28.221	27.9152	28.1825	27.9158	27.8252	28.4922	28.7325	28.155	28.4059	28.0281	4	4	4	4	0.312301	0.0628343	0.951201	0.334763	27.9387	28.0681	28.0492	28.2805	0.1105	0.21235	0.12945	0.2313	0.1105	0.21235	0.12945	0.2313	0.397061	0.276859	0.235249	0.12185
P62900	P62900	P62900	60S ribosomal protein L31	Rpl31	28.2249	28.9881	28.2192	28.4002	28.4207	28.4629	28.4896	28.2222	28.4718	28.5988	28.3445	28.6531	28.6529	28.8225	28.4537	28.448	4	4	4	4	0.7245	0.0999879	0.77374	0.522094	28.3126	28.4418	28.5353	28.5533	0.22275	0.1115	0.12925	0.018	0.22275	0.1115	0.12925	0.018	0.256036	0.407959	0.23564	0.492808
O08997	O08997	O08997	Copper transport protein ATOX1	Atox1	26.3444	27.1925	27.4812	27.6816	27.5891	27.1455	28.09	27.3423	27.5905	27.1503	27.3889	28.1489	28.2631	27.7365	27.9752	27.1324	4	4	4	4	0.29347	0.383585	0.350029	0.543034	27.3368	27.4657	27.4897	27.8559	0.15285	0.39015	0.12885	0.36615	0.15285	0.39015	0.12885	0.36615	0.340955	0.110132	0.236421	0.0277625
Q9D0W5	Q9D0W5	Q9D0W5	Peptidyl-prolyl cis-trans isomerase-like 1	Ppil1	22.8868	22.0906	23.4297	23.4089	23.6156	22.3083	22.9422	23.6111	23.1826	21.8605	23.4793	23.3977	23.4676	22.2021	23.4299	23.1997	4	4	4	4	0.825321	0.82983	0.72218	0.850604	23.1478	23.2767	23.2902	23.3148	0.1423	0.03815	0.1288	0.02465	0.1423	0.03815	0.1288	0.02465	0.354661	0.488283	0.236519	0.492799
Q8BP67	Q8BP67	Q8BP67	60S ribosomal protein L24	Rpl24	28.2791	27.9267	28.4011	28.4837	28.5833	27.8971	28.5661	28.3714	28.572	27.9279	28.1275	28.6841	28.8235	28.2993	28.8205	28.5389	4	4	4	4	0.689384	0.0124002	0.699725	0.235876	28.3401	28.4688	28.3498	28.6797	0.00965	0.21095	0.12865	0.32995	0.00965	0.21095	0.12865	0.32995	0.460091	0.278532	0.236812	0.0432928			+
Q8R050-2;Q8R050;Q149F3	Q8R050-2;Q8R050;Q149F3	Q8R050	Eukaryotic peptide chain release factor GTP-binding subunit ERF3A;Eukaryotic peptide chain release factor GTP-binding subunit ERF3B	Gspt1;Gspt2	26.5545	26.2723	26.3712	26.4167	26.574	26.3138	26.5989	26.471	26.7452	26.2282	26.4042	26.7922	26.7275	26.2655	26.7066	26.6934	4	4	4	4	0.231729	0.154426	0.364507	0.761697	26.394	26.5225	26.5747	26.7	0.18075	0.1775	0.12855	0.1253	0.18075	0.1775	0.12855	0.1253	0.305745	0.319891	0.237008	0.281949
P84099	P84099	P84099	60S ribosomal protein L19	Rpl19	27.788	28.2414	27.718	27.5476	27.8043	28.0792	27.9583	27.6995	28.0355	28.2561	27.672	28.1242	27.8403	28.9688	28.1043	28.0978	4	4	4	4	0.254763	0.148341	0.73292	0.446118	27.753	27.8813	28.0799	28.1011	0.32685	0.21975	0.1283	0.0212	0.32685	0.21975	0.1283	0.0212	0.153482	0.2681	0.237497	0.499577
P27773;A2AJN7	P27773	P27773	Protein disulfide-isomerase A3	Pdia3	31.4799	31.4547	31.4654	31.4963	31.6189	31.4348	31.7768	31.583	31.8142	31.6692	31.7604	31.9585	32.0444	32.0591	31.9687	31.8748	4	4	4	4	0.00800215	0.0262331	0.162272	0.0498608	31.4727	31.6009	31.7873	32.0066	0.31465	0.4056	0.1283	0.21925	0.31465	0.4056	0.1283	0.21925	0.16386	0.100117	0.237497	0.135914	++		+
P01592	P01592	P01592	Immunoglobulin J chain	Igj	21.3383	NaN	21.7453	22.7919	22.0771	23.2031	21.5373	21.6699	21.6286	NaN	22.1346	23.1928	22.8075	22.0173	22.2283	21.9554	3	4	3	4	0.00936082	0.791083	0.788972	0.903375	21.7453	21.8735	22.1346	22.1228	0.3893	0.2493	0.1282	-0.0118	0.3893	0.2493	0.1282	-0.0118	0.107271	0.234571	0.237693	0.430127	++
Q64373-2;Q64373-3;Q64373-4;Q64373	Q64373-2;Q64373-3;Q64373-4;Q64373	Q64373	Bcl-2-like protein 1	Bcl2l1	21.4789	22.5778	21.9913	21.5328	21.9291	21.8509	22.0282	21.8508	22.4769	22.2383	22.2402	22.3476	22.2079	22.8613	22.2353	22.1016	4	4	4	4	0.249405	0.10718	0.944218	0.894512	21.7621	21.89	22.2939	22.2216	0.53185	0.3316	0.12795	-0.0723	0.53185	0.3316	0.12795	-0.0723	0.0407231	0.154536	0.238184	0.309642		+
Q80SY5	Q80SY5	Q80SY5	Pre-mRNA-splicing factor 38B	Prpf38b	21.8972	23.294	22.3485	22.9799	22.8995	23.3475	21.9955	22.684	22.8932	23.4471	22.7934	24.8698	24.2113	25.4872	23.2018	22.469	4	4	4	4	0.106908	0.107649	0.817385	0.689559	22.6642	22.7918	23.1701	23.7066	0.50595	0.9148	0.12755	0.5364	0.50595	0.9148	0.12755	0.5364	0.0493391	0.000982333	0.23897	0.00211609		+		+++
P99027	P99027	P99027	60S acidic ribosomal protein P2	Rplp2	30.1459	30.2226	30.4579	30.4778	30.55	30.1599	30.6654	30.3855	30.5302	30.219	30.4381	30.8664	30.9636	30.4642	30.7033	30.4862	4	4	4	4	0.201691	0.0918774	0.441346	0.459064	30.3402	30.4678	30.4841	30.5947	0.1439	0.127	0.1275	0.1106	0.1439	0.127	0.1275	0.1106	0.35257	0.386659	0.239068	0.310153
Q80WS3	Q80WS3	Q80WS3	rRNA/tRNA 2-O-methyltransferase fibrillarin-like protein 1	Fbll1	23.6061	22.9172	23.8245	23.8508	23.8509	23.2177	23.8346	23.8663	23.7746	23.154	23.598	23.9009	24.1118	23.2741	23.9009	23.5247	4	4	4	4	0.614402	0.939056	0.61691	0.712973	23.7153	23.8427	23.6863	23.7128	-0.029	-0.12995	0.12745	0.0265	-0.029	-0.12995	0.12745	0.0265	0.402971	0.259573	0.239166	0.488701
Q61655	Q61655	Q61655	ATP-dependent RNA helicase DDX19A	Ddx19a	24.7896	24.2466	24.7974	24.8598	24.912	24.2142	25.0613	24.9293	25.0778	24.3775	25.0466	25.2057	25.4505	24.6844	25.2424	25.0074	4	4	4	4	0.0113726	0.064923	0.674407	0.521544	24.7935	24.9207	25.0622	25.1249	0.2687	0.20425	0.12715	0.0627	0.2687	0.20425	0.12715	0.0627	0.206917	0.286604	0.239757	0.409287	+
Q9WVM8	Q9WVM8	Q9WVM8	Kynurenine/alpha-aminoadipate aminotransferase, mitochondrial	Aadat	27.688	27.7665	27.8685	27.8055	27.8075	28.0657	27.5407	28.0188	27.4734	27.5754	27.8029	27.87	27.9456	27.7943	27.5509	27.7516	4	4	4	4	0.21205	0.411467	0.58105	0.541991	27.786	27.9132	27.6891	27.773	-0.09685	-0.1402	0.12715	0.0838	-0.09685	-0.1402	0.12715	0.0838	0.308178	0.247563	0.239757	0.364457
P62700	P62700	P62700	Protein yippee-like 5	Ypel5	20.6139	NaN	19.845	20.5915	NaN	NaN	20.0886	NaN	20.5459	20.0223	20.3501	20.6674	20.5863	20.6104	20.8698	20.2813	3	1	4	4	0.425202	#DIV/0!	#DIV/0!	0.344328	20.5915	20.0886	20.448	20.5983	-0.1435	0.50975	-0.5029	0.15035	-0.1435	excluded	excluded	0.15035	0.249333	#N/A	#N/A	0.236937
P35505	P35505	P35505	Fumarylacetoacetase	Fah	32.1347	32.1247	32.1804	32.0992	32.2721	32.196	32.246	32.2677	32.0184	31.9582	31.8194	31.9259	32.0874	31.9907	31.9486	32.069	4	4	4	4	0.0320183	0.00326641	0.00389504	0.131067	32.1297	32.2569	31.9421	32.0299	-0.18765	-0.227	0.12715	0.0878	-0.18765	-0.227	0.12715	0.0878	0.199684	0.158682	0.239757	0.356143	+		++		++
Q99KK1	Q99KK1	Q99KK1	Receptor expression-enhancing protein 3	Reep3	22.743	22.9912	22.7623	23.085	23.4756	22.8007	23.1706	22.8369	23.3611	22.5194	23.2149	23.3322	23.1668	23.307	23.1997	23.3514	4	4	4	4	0.44315	0.422557	0.377278	0.511148	22.8768	23.0038	23.2736	23.2533	0.3968	0.2496	0.127	-0.0202	0.3968	0.2496	0.127	-0.0202	0.10248	0.234242	0.240052	0.412705
P39061-2;P39061-1;P39061	P39061-2;P39061-1;P39061	P39061	Collagen alpha-1(XVIII) chain;Endostatin	Col18a1	25.368	25.4443	25.5091	25.5197	25.7494	25.3986	25.8817	25.4578	25.4793	25.5406	25.5748	25.2814	25.7798	25.6301	25.733	25.6344	4	4	4	4	0.922597	0.456938	0.260483	0.0325416	25.4767	25.6036	25.5099	25.6837	0.03325	0.0801	0.1269	0.17375	0.03325	0.0801	0.1269	0.17375	0.495458	0.451886	0.24025	0.198733
Q99JR1	Q99JR1	Q99JR1	Sideroflexin-1	Sfxn1	28.7146	28.6919	28.7573	28.9414	28.9839	28.641	28.8454	28.8803	28.5653	28.4508	28.4727	28.7577	29.0034	28.6435	28.8221	28.7085	4	4	4	4	0.0056362	0.395381	0.528837	0.0698994	28.736	28.8629	28.519	28.7653	-0.21695	-0.09755	0.1269	0.2463	-0.21695	-0.09755	0.1269	0.2463	0.17029	0.29942	0.24025	0.105815	++
Q60932-2;Q60932	Q60932-2;Q60932	Q60932	Voltage-dependent anion-selective channel protein 1	Vdac1	30.0921	29.9347	30.1603	30.3079	30.4103	29.7266	30.1969	30.3088	30.1771	29.9747	30.0152	30.3607	30.4055	29.6781	30.2592	30.0648	4	4	4	4	0.884978	0.437838	0.837517	0.874746	30.1262	30.2529	30.0962	30.162	-0.03005	-0.09085	0.12665	0.06585	-0.03005	-0.09085	0.12665	0.06585	0.401442	0.307993	0.240743	0.402502
Q60902-2;Q60902;Q60902-3;Q60902-4	Q60902-2;Q60902;Q60902-3;Q60902-4	Q60902	Epidermal growth factor receptor substrate 15-like 1	Eps15l1	25.5635	24.9769	25.3914	25.3874	25.5906	25.2003	25.6501	25.4414	25.2861	25.0232	25.4368	25.4342	25.525	25.2668	25.456	25.3455	4	4	4	4	0.696685	0.271553	0.413914	0.403436	25.3894	25.516	25.3602	25.4008	-0.02925	-0.11525	0.1266	0.0406	-0.02925	-0.11525	0.1266	0.0406	0.402607	0.277308	0.240842	0.457538
P18760	P18760	P18760	Cofilin-1	Cfl1	29.8988	29.2236	29.7998	29.7648	29.9773	29.6524	30.0032	29.8404	29.9954	29.8125	29.9073	30.1032	30.1045	29.7849	30.0629	30.0029	4	4	4	4	0.093083	0.0115213	0.309532	0.729646	29.7823	29.9089	29.9513	30.0329	0.16905	0.12405	0.12655	0.08155	0.16905	0.12405	0.12655	0.08155	0.320316	0.390689	0.24094	0.369162			+
Q9QZS3-4;Q9QZS3-2;Q9QZS3-3;Q9QZS3;O08919	Q9QZS3-4;Q9QZS3-2;Q9QZS3-3;Q9QZS3	Q9QZS3	Protein numb homolog	Numb	23.7464	24.3675	23.9064	23.9273	24.1739	23.4442	24.3354	23.9128	24.0918	23.3248	23.7298	24.3928	24.4083	23.2977	24.3352	24.2975	4	4	4	4	0.785447	0.392526	0.934486	0.589114	23.9169	24.0434	23.9108	24.3163	-0.00605	0.273	0.1265	0.40555	-0.00605	0.273	0.1265	0.40555	0.43672	0.209448	0.241039	0.0164388
P43274	P43274	P43274	Histone H1.4	Hist1h1e	28.2182	28.2825	28.5205	28.3331	28.5654	28.3777	28.1579	28.4901	27.9668	28.0654	27.6092	27.9748	28.3154	27.689	27.8221	27.6444	4	4	4	4	0.0746356	0.0333331	0.611665	0.851015	28.3078	28.4339	27.9708	27.7555	-0.337	-0.67835	0.1261	-0.21525	-0.337	-0.67835	0.1261	-0.21525	0.0800353	0.00400148	0.24183	0.104759			+	++
P50172	P50172	P50172	Corticosteroid 11-beta-dehydrogenase isozyme 1	Hsd11b1	29.8907	29.7382	29.6782	29.7849	30.1471	29.5465	29.915	29.8601	29.5144	29.126	29.2191	29.6817	29.8297	29.3195	29.5612	29.6073	4	4	4	4	0.0358869	0.00219707	0.515866	0.288376	29.7615	29.8875	29.3667	29.5842	-0.3948	-0.3033	0.126	0.2175	-0.3948	-0.3033	0.126	0.2175	0.0523624	0.100419	0.242028	0.138046	+		++
Q9JIM1-2;Q9JIM1	Q9JIM1-2;Q9JIM1	Q9JIM1	Equilibrative nucleoside transporter 1	Slc29a1	24.7822	24.6103	24.6743	24.6714	24.8973	24.6877	24.6996	25.0268	24.598	24.7522	24.1464	24.7534	24.8301	23.9001	24.7707	24.6227	4	4	4	4	0.482613	0.21893	0.182286	0.907167	24.6728	24.7985	24.6751	24.6967	0.00225	-0.10175	0.1256	0.0216	0.00225	-0.10175	0.1256	0.0216	0.449053	0.294101	0.242821	0.499557
Q5SUR0	Q5SUR0	Q5SUR0	Phosphoribosylformylglycinamidine synthase	Pfas	25.3684	25.1071	25.3837	25.5428	25.689	25.0949	25.6905	25.3142	25.3552	25.1153	25.1056	25.5126	25.8125	25.3656	25.5697	25.3943	4	4	4	4	0.327154	0.353906	0.599577	0.114221	25.376	25.5016	25.2353	25.482	-0.1408	-0.0196	0.12555	0.24675	-0.1408	-0.0196	0.12555	0.24675	0.252569	0.404873	0.24292	0.105358
Q9D8T2	Q9D8T2	Q9D8T2	Gasdermin-D	Gsdmdc1	25.5782	25.2906	25.2742	25.262	25.4544	25.3294	25.6708	25.361	25.6543	25.1783	25.1337	25.6738	25.8369	25.6588	25.7435	25.5621	4	4	4	4	0.675287	0.0379354	0.379053	0.141785	25.2824	25.4077	25.4163	25.7011	0.1339	0.29345	0.1253	0.28485	0.1339	0.29345	0.1253	0.28485	0.365712	0.189101	0.243416	0.0717057			+
Q80XC2	Q80XC2	Q80XC2	tRNA (adenine(58)-N(1))-methyltransferase catalytic subunit TRMT61A	Trmt61a	NaN	NaN	NaN	NaN	NaN	20.6417	NaN	NaN	21.1241	21.0689	NaN	21.2408	21.2114	21.3289	21.3947	21.4152	0	1	3	4	#DIV/0!	#DIV/0!	#DIV/0!	0.0409199	#NUM!	20.6417	21.1241	21.3618	#NUM!	0.7201	#NUM!	0.2377	excluded	excluded	excluded	0.2377	#N/A	#N/A	#N/A	0.114811
Q8BP47	Q8BP47	Q8BP47	Asparagine--tRNA ligase, cytoplasmic	Nars	28.2951	27.4447	28.0847	28.2455	28.3899	27.6853	28.3606	28.2195	28.534	27.9448	28.4398	28.7085	28.7273	28.1734	28.4249	28.399	4	4	4	4	0.00702094	0.0629476	0.588338	0.907152	28.1651	28.2901	28.4869	28.412	0.3218	0.1219	0.12495	-0.07495	0.3218	0.1219	0.12495	-0.07495	0.157724	0.393633	0.244112	0.304704	++
Q3UZ39;Q3UZ39-3;Q3UZ39-2	Q3UZ39;Q3UZ39-3	Q3UZ39	Leucine-rich repeat flightless-interacting protein 1	Lrrfip1	24.4239	22.4431	24.5589	24.518	24.667	23.7185	24.6095	24.5821	24.8439	23.8575	24.6389	24.8178	25.327	23.8465	24.9161	24.8567	4	4	4	4	0.1577	0.0561205	0.507035	0.633592	24.471	24.5958	24.7283	24.8864	0.2574	0.2906	0.12485	0.15805	0.2574	0.2906	0.12485	0.15805	0.21845	0.191861	0.244311	0.223939
P26150;O35469;P26149;P24815	P26150;O35469;P26149	P26150	3 beta-hydroxysteroid dehydrogenase/Delta 5-->4-isomerase type 3;3-beta-hydroxy-Delta(5)-steroid dehydrogenase;Steroid Delta-isomerase;3 beta-hydroxysteroid dehydrogenase/Delta 5-->4-isomerase type 6;3-beta-hydroxy-Delta(5)-steroid dehydrogenase;Steroid Delta-isomerase;3 beta-hydroxysteroid dehydrogenase/Delta 5-->4-isomerase type 2;3-beta-hydroxy-Delta(5)-steroid dehydrogenase;Steroid Delta-isom…	Hsd3b3;Hsd3b6;Hsd3b2	28.2765	28.2212	27.9396	28.0997	28.3132	28.067	28.3133	28.2568	27.7927	27.6814	27.5828	27.6369	28.1959	27.5759	27.8968	27.9803	4	4	4	4	0.00123416	0.0289632	0.319779	0.1598	28.1604	28.285	27.6592	27.9385	-0.5013	-0.34645	0.12455	0.2794	-0.5013	-0.34645	0.12455	0.2794	0.0215271	0.0753438	0.244908	0.0759382	++	+	+
Q571F8	Q571F8	Q571F8	Glutaminase liver isoform, mitochondrial	Gls2	28.5765	28.6837	28.3603	28.283	28.5963	28.7314	28.225	28.5894	27.667	27.724	27.3288	27.7542	28.0535	27.9464	27.4198	27.9078	4	4	4	4	0.00467148	0.00133636	0.69135	0.265467	28.4684	28.5928	27.6955	27.9271	-0.7729	-0.66575	0.12445	0.2316	-0.7729	-0.66575	0.12445	0.2316	0.00116201	0.00458266	0.245108	0.121514	++	++	++	++
Q9D8E6	Q9D8E6	Q9D8E6	60S ribosomal protein L4	Rpl4	30.0997	29.8433	30.1521	30.2296	30.3212	29.921	30.4399	30.1795	30.403	30.1914	30.1366	30.6403	30.6583	30.1989	30.4472	30.3835	4	4	4	4	0.0704453	0.063654	0.375919	0.614282	30.1259	30.2504	30.2972	30.4154	0.1713	0.165	0.12445	0.11815	0.1713	0.165	0.12445	0.11815	0.317492	0.335981	0.245108	0.295513
Q8BG05	Q8BG05	Q8BG05	Heterogeneous nuclear ribonucleoprotein A3	Hnrnpa3	28.7958	28.5348	28.7305	28.6057	28.7903	28.6169	28.7961	28.7943	28.7761	28.6489	28.7154	29.052	28.868	28.4085	28.8353	28.7884	4	4	4	4	0.316083	0.727676	0.308285	0.617941	28.6681	28.7923	28.7458	28.8118	0.07765	0.01955	0.1242	0.0661	0.07765	0.01955	0.1242	0.0661	0.442171	0.461183	0.245606	0.401965
Q9D554	Q9D554	Q9D554	Splicing factor 3A subunit 3	Sf3a3	24.1258	23.6884	24.6452	24.4276	24.977	24.1614	24.5068	24.2945	24.8037	23.4951	24.2954	24.7468	24.9325	23.6442	24.7174	24.3864	4	4	4	4	0.663753	0.711873	0.374162	0.844134	24.2767	24.4006	24.5211	24.5519	0.2444	0.15125	0.12395	0.0308	0.2444	0.15125	0.12395	0.0308	0.232166	0.354032	0.246105	0.479182
Q9JM14	Q9JM14	Q9JM14	5(3)-deoxyribonucleotidase, cytosolic type	Nt5c	25.3727	25.1049	25.2714	25.2222	25.3031	25.4351	25.3457	25.3956	25.4261	24.8361	25.3507	24.9862	25.4423	25.5346	25.278	25.2712	4	4	4	4	0.388259	0.866682	0.104564	0.208339	25.2468	25.3707	25.1684	25.3601	-0.07835	-0.0105	0.12385	0.1917	-0.07835	-0.0105	0.12385	0.1917	0.33309	0.417831	0.246305	0.172113
Q91WN4;Q91WN4-2	Q91WN4;Q91WN4-2	Q91WN4	Kynurenine 3-monooxygenase	Kmo	28.9962	29.0521	29.0761	29.1402	29.1539	28.8755	29.3642	29.2218	29.2	29.1966	29.3091	29.3351	29.4048	29.2783	29.4513	29.2634	4	4	4	4	0.0018245	0.0981687	0.463948	0.183172	29.0641	29.1879	29.2546	29.3416	0.19045	0.1537	0.12375	0.087	0.19045	0.1537	0.12375	0.087	0.293891	0.35079	0.246505	0.357801	++
Q91ZE0	Q91ZE0	Q91ZE0	Trimethyllysine dioxygenase, mitochondrial	Tmlhe	23.3429	22.7805	23.5122	23.4611	23.6389	23.0301	23.5311	23.5199	23.4686	22.7529	23.0528	23.289	23.6934	23.2317	23.7864	23.6374	4	4	4	4	0.362748	0.0384607	0.499687	0.0667276	23.402	23.5255	23.1709	23.6654	-0.2311	0.1399	0.1235	0.4945	-0.2311	0.1399	0.1235	0.4945	0.157141	0.369187	0.247005	0.00429943			+
Q9CQC6	Q9CQC6	Q9CQC6	Basic leucine zipper and W2 domain-containing protein 1	Bzw1	26.5439	26.2086	26.7009	26.8435	26.7848	26.3942	26.8893	26.7065	26.9086	26.7691	26.8138	26.944	26.9135	26.8989	27.0706	26.8648	4	4	4	4	0.0816792	0.069562	0.51731	0.2495	26.6224	26.7456	26.8612	26.9062	0.2388	0.16055	0.12325	0.045	0.2388	0.16055	0.12325	0.045	0.238219	0.341784	0.247506	0.447858
Q8VEH5	Q8VEH5	Q8VEH5	EPM2A-interacting protein 1	Epm2aip1	21.0772	20.0232	21.0209	21.4263	21.3786	NaN	21.1722	21.0198	21.3819	20.7785	21.1996	21.1216	21.2932	NaN	21.286	21.0221	4	3	4	3	0.362533	0.87544	0.399864	0.627279	21.0491	21.1722	21.1606	21.286	0.11155	0.1138	0.12315	0.1254	0.11155	0.1138	0.12315	0.1254	0.395638	0.404779	0.247707	0.281761
A3KMP2;A3KMP2-2	A3KMP2;A3KMP2-2	A3KMP2	Tetratricopeptide repeat protein 38	Ttc38	28.4626	28.2973	28.4139	28.4559	28.5736	28.4369	28.5423	28.5828	28.5148	28.1706	28.2944	28.5389	28.6608	28.0543	28.5541	28.5713	4	4	4	4	0.651039	0.533175	0.0479899	0.642977	28.4349	28.5579	28.4046	28.5627	-0.0303	0.00475	0.12305	0.1581	-0.0303	0.00475	0.12305	0.1581	0.401078	0.439741	0.247907	0.223856					+
Q9CXI0	Q9CXI0	Q9CXI0	2-methoxy-6-polyprenyl-1,4-benzoquinol methylase, mitochondrial	Coq5	24.362	24.2958	24.2763	24.3018	24.693	24.4657	24.2977	24.3779	23.9496	23.1663	23.9852	24.2517	24.2839	24.4453	24.0854	23.8992	4	4	4	4	0.135589	0.0731035	0.177296	0.257713	24.2988	24.4218	23.9674	24.1846	-0.3314	-0.23715	0.123	0.21725	-0.3314	-0.23715	0.123	0.21725	0.0832162	0.149858	0.248007	0.138352
P13020-2;P13020;CON__Q3SX14	P13020-2;P13020	P13020	Gelsolin	Gsn	26.7212	26.5392	26.7227	26.9118	26.9469	26.1482	26.743	27.0626	26.6392	26.6521	26.9644	26.5961	26.7967	26.1424	27.0036	26.3779	4	4	4	4	0.934912	0.518873	0.995005	0.566196	26.7219	26.8449	26.6456	26.5873	-0.0763	-0.25765	0.123	-0.05835	-0.0763	-0.25765	0.123	-0.05835	0.3359	0.133053	0.248007	0.336187
Q8BWG8-2;Q8BWG8	Q8BWG8-2;Q8BWG8	Q8BWG8	Beta-arrestin-1	Arrb1	23.1451	NaN	23.3331	22.9587	23.4176	23.3069	23.0596	23.2293	22.9069	NaN	23.42	23.2095	22.9673	23.568	23.0033	22.5418	3	4	3	4	0.838923	0.347686	0.461451	0.565719	23.1451	23.2681	23.2095	22.9853	0.0644	-0.2828	0.123	-0.2242	0.0644	-0.2828	0.123	-0.2242	0.460616	0.114269	0.248007	0.0963985
Q6ZQI3	Q6ZQI3	Q6ZQI3	Malectin	Mlec	26.6691	26.5348	26.8928	27.0935	26.9649	26.5159	27.2124	26.8425	27.0109	26.6433	27.2086	27.3059	27.1875	26.8169	27.1293	26.9339	4	4	4	4	0.0194207	0.211591	0.665989	0.887659	26.781	26.9037	27.1097	27.0316	0.3288	0.1279	0.12275	-0.07815	0.3288	0.1279	0.12275	-0.07815	0.151865	0.385432	0.248509	0.298789	+
Q9ESE1-2;Q9ESE1;Q9ESE1-3;Q9EPN1-3;Q9EPN1-4;Q9EPN1	Q9ESE1-2;Q9ESE1;Q9ESE1-3	Q9ESE1	Lipopolysaccharide-responsive and beige-like anchor protein	Lrba	24.1387	23.3863	23.6105	23.1986	23.7558	23.3454	24.2208	23.4864	24.2256	23.7208	24.1406	24.2113	24.4864	23.3781	24.1037	24.2603	4	4	4	4	0.0873974	0.222731	0.686886	0.950877	23.4984	23.6211	24.176	24.182	0.67755	0.5609	0.1227	0.00605	0.67755	0.5609	0.1227	0.00605	0.0120788	0.0333027	0.24861	0.467563		+		+
A2ADY9;Q9DAF3	A2ADY9	A2ADY9	Protein DDI1 homolog 2	Ddi2	27.2752	26.863	27.1629	27.322	27.3551	26.8869	27.4026	27.3265	27.389	27.0182	27.2506	27.673	27.8617	27.1138	27.5013	27.4098	4	4	4	4	0.0592925	0.101664	0.602133	0.52556	27.2191	27.3408	27.3198	27.4556	0.10075	0.11475	0.12175	0.13575	0.10075	0.11475	0.12175	0.13575	0.410335	0.403468	0.250522	0.262681
O55142	O55142	O55142	60S ribosomal protein L35a	Rpl35a	28.5426	28.4751	28.5153	28.6141	28.6913	28.4289	28.6355	28.6658	28.6549	28.6224	28.4354	28.8197	28.2316	28.4809	28.9297	28.5881	4	4	4	4	0.217039	0.781276	0.357329	0.667496	28.529	28.6506	28.6386	28.5345	0.1097	-0.11615	0.1217	-0.10415	0.1097	-0.11615	0.1217	-0.10415	0.398146	0.276206	0.250623	0.252783
P62075	P62075	P62075	Mitochondrial import inner membrane translocase subunit Tim13	Timm13	27.4159	26.6335	27.4532	27.7381	27.5941	26.4143	27.5552	27.5566	27.5061	26.529	27.5208	27.8524	27.7748	26.5914	27.6819	27.5285	4	4	4	4	0.461289	0.102176	0.938417	0.918603	27.4346	27.5559	27.5134	27.6052	0.0789	0.0493	0.12135	0.09175	0.0789	0.0493	0.12135	0.09175	0.440437	0.495557	0.251329	0.348
Q922R8	Q922R8	Q922R8	Protein disulfide-isomerase A6	Pdia6	29.8864	29.8127	29.9943	30.0444	30.0553	29.961	30.3037	30.068	30.3377	30.1716	30.3484	30.5647	30.5956	31.0034	30.6076	30.4495	4	4	4	4	0.00181733	0.0419203	0.125052	0.0813494	29.9403	30.0617	30.3431	30.6016	0.4027	0.53995	0.1213	0.25855	0.4027	0.53995	0.1213	0.25855	0.098823	0.0392321	0.25143	0.0938968	++		+	+
P25206	P25206	P25206	DNA replication licensing factor MCM3	Mcm3	19.0011	20.9587	NaN	NaN	19.2014	NaN	20.9406	NaN	25.5592	24.4409	24.5372	26.1374	24.7757	21.3514	26.544	25.7887	2	2	4	4	0.189253	0.00165737	0.950937	0.674349	19.9799	20.071	25.0482	25.2822	5.0683	5.2112	0.0911	0.234	excluded	excluded	excluded	0.234	#N/A	#N/A	#N/A	0.118844			++
Q9CPW4	Q9CPW4	Q9CPW4	Actin-related protein 2/3 complex subunit 5	Arpc5	26.38	25.5084	26.4634	26.5869	26.5916	25.4327	26.6481	26.4943	26.3668	25.8133	26.2318	26.5621	26.7433	25.8234	26.3158	26.1846	4	4	4	4	0.941485	0.89752	0.885406	0.928216	26.4217	26.5429	26.2993	26.2502	-0.1224	-0.29275	0.12125	-0.0491	-0.1224	-0.29275	0.12125	-0.0491	0.275194	0.107386	0.251531	0.354261
O88545	O88545	O88545	COP9 signalosome complex subunit 6	Cops6	24.864	23.961	24.9094	25.0841	25.0664	24.4324	24.9493	25.4234	25.0177	24.33	24.9295	25.131	24.8288	24.9477	25.2223	25.1251	4	4	4	4	0.159956	0.770659	0.450295	0.416146	24.8867	25.0079	24.9736	25.0364	0.0869	0.02855	0.12115	0.0628	0.0869	0.02855	0.12115	0.0628	0.429366	0.474281	0.251734	0.409071
Q9Z2G6;Q9Z2G6-2	Q9Z2G6;Q9Z2G6-2	Q9Z2G6	Protein sel-1 homolog 1	Sel1l	24.521	25.0305	24.7366	24.8849	24.8142	24.8372	25.1118	25.0263	24.8467	24.983	24.776	25.0217	24.9871	25.3194	24.79	24.8435	4	4	4	4	0.251135	0.848751	0.289353	0.583805	24.8107	24.9318	24.9149	24.9153	0.1041	-0.01645	0.121	0.00045	0.1041	-0.01645	0.121	0.00045	0.405762	0.409348	0.252037	0.455772
P59999	P59999	P59999	Actin-related protein 2/3 complex subunit 4	Arpc4	27.0155	26.8586	27.252	27.3918	27.2586	26.8357	27.3206	27.2509	27.2829	26.922	27.1138	27.3561	27.4735	27.0625	27.2773	26.9756	4	4	4	4	0.68093	0.813494	0.82815	0.853432	27.1337	27.2548	27.1984	27.1699	0.0646	-0.08485	0.121	-0.02845	0.0646	-0.08485	0.121	-0.02845	0.460337	0.315761	0.252037	0.395759
Q80W54	Q80W54	Q80W54	CAAX prenyl protease 1 homolog	Zmpste24	25.3853	25.1683	25.3697	25.5961	25.628	25.0807	25.5626	25.4339	25.845	25.3291	25.7093	25.9518	25.9157	25.6601	25.8848	25.7438	4	4	4	4	0.0130994	0.0120369	0.768506	0.567232	25.3775	25.4982	25.7771	25.8143	0.39965	0.31605	0.12075	0.03715	0.39965	0.31605	0.12075	0.03715	0.100702	0.168086	0.252543	0.465147	+		+
P29788;Q8BP99;CON__Q3ZBS7;Q8K3F2	P29788	P29788	Vitronectin	Vtn	26.5215	25.2997	26.7475	26.7314	26.7529	25.5424	26.9612	26.7411	26.7446	26.3834	26.7893	26.8521	28.2695	25.7925	27.0774	26.6638	4	4	4	4	0.225833	0.300204	0.725125	0.654083	26.6264	26.747	26.767	26.8706	0.1405	0.1236	0.12055	0.10365	0.1405	0.1236	0.12055	0.10365	0.357019	0.391305	0.252948	0.323901
Q8BX10-2;Q8BX10	Q8BX10-2;Q8BX10	Q8BX10	Serine/threonine-protein phosphatase PGAM5, mitochondrial	Pgam5	21.7922	NaN	21.7555	21.683	21.9087	21.3171	NaN	21.8759	21.895	20.8904	22.0194	22.4366	22.1886	21.7762	22.1455	21.634	3	3	4	4	0.196576	0.513231	0.844683	0.741167	21.7555	21.8759	21.9572	21.9609	0.2017	0.08495	0.1204	0.00365	0.2017	0.08495	0.1204	0.00365	0.280416	0.445048	0.253253	0.462506
P26041	P26041	P26041	Moesin	Msn	26.8451	26.4986	26.9413	27.019	27.0121	26.5965	27.2179	27.0148	27.1458	26.6306	27.2273	27.2641	27.4256	26.7934	27.3186	26.9673	4	4	4	4	0.0080366	0.18452	0.46939	0.786178	26.8932	27.0134	27.1866	27.1429	0.29335	0.1295	0.12025	-0.0436	0.29335	0.1295	0.12025	-0.0436	0.183042	0.383254	0.253557	0.365169	++
O55131	O55131	O55131	Septin-7	2007-09-01	26.5268	26.6224	26.6978	26.7231	26.8628	26.62	26.8248	26.7356	26.5795	26.4195	26.7369	26.7782	26.9244	26.7457	26.8894	26.5257	4	4	4	4	0.838573	0.897444	0.142622	0.286691	26.6601	26.7802	26.6582	26.8175	-0.0019	0.03735	0.1201	0.15935	-0.0019	0.03735	0.1201	0.15935	0.442879	0.487116	0.253862	0.221786
P41105	P41105	P41105	60S ribosomal protein L28	Rpl28	28.1568	28.0139	27.9194	28.0817	28.2076	28.1282	28.3915	28.0798	28.2704	28.0524	28.136	28.5444	28.5033	28.0639	28.2717	28.2837	4	4	4	4	0.110143	0.492124	0.11551	0.838634	28.0478	28.1679	28.2032	28.2777	0.1554	0.1098	0.1201	0.0745	0.1554	0.1098	0.1201	0.0745	0.337673	0.410313	0.253862	0.384028
Q61584-2;Q61584-5;Q61584-6;Q61584-4;Q61584-3;Q61584;Q61584-7;REV__Q9JIY0	Q61584-2;Q61584-5;Q61584-6;Q61584-4;Q61584-3;Q61584;Q61584-7	Q61584	Fragile X mental retardation syndrome-related protein 1	Fxr1	24.6784	24.335	24.5003	24.8817	24.8922	24.4688	24.7783	24.6405	24.9741	24.3235	24.9781	24.978	25.1636	24.6514	24.9177	24.9245	4	4	4	4	0.142092	0.00814607	0.543636	0.624748	24.5893	24.7094	24.9761	24.9211	0.3867	0.2117	0.12005	-0.05495	0.3867	0.2117	0.12005	-0.05495	0.108968	0.277635	0.253963	0.342789			++
Q9QYS9-8;Q9QYS9-4;Q9QYS9-3;Q9QYS9-6;Q9QYS9-2;Q9QYS9;Q9QYS9-7;Q9QYS9-5	Q9QYS9-8;Q9QYS9-4;Q9QYS9-3;Q9QYS9-6;Q9QYS9-2;Q9QYS9;Q9QYS9-7;Q9QYS9-5	Q9QYS9	Protein quaking	Qki	23.3877	22.7211	22.8875	22.6524	22.8845	22.9642	22.7313	23.0228	23.0489	22.6972	22.8909	23.0365	23.115	22.9317	23.1552	22.8972	4	4	4	4	0.969211	0.394706	0.951705	0.349429	22.8043	22.9244	22.9637	23.0234	0.1594	0.099	0.12005	0.05965	0.1594	0.099	0.12005	0.05965	0.332549	0.425339	0.253963	0.415882
Q8VDJ3	Q8VDJ3	Q8VDJ3	Vigilin	Hdlbp	30.051	29.8166	29.9867	30.0375	30.2179	29.8579	30.2041	30.0596	30.2249	29.9396	30.0873	30.3019	30.5645	30.3272	30.3095	30.2252	4	4	4	4	0.0198873	0.0472706	0.31084	0.0902335	30.0121	30.1319	30.1561	30.3184	0.144	0.1865	0.11975	0.16225	0.144	0.1865	0.11975	0.16225	0.35244	0.308511	0.254573	0.217024	+		+
P27546-2;P27546;P27546-3;P27546-4	P27546-2;P27546;P27546-3	P27546	Microtubule-associated protein 4	Map4	26.1651	26.3233	26.3274	26.237	26.4009	25.9672	26.3987	26.4129	26.3754	26.5161	26.2805	26.5177	26.7542	25.9745	26.5264	26.2251	4	4	4	4	0.11162	0.554485	0.79883	0.786957	26.2801	26.3998	26.4458	26.3758	0.1656	-0.02405	0.11965	-0.07	0.1656	-0.02405	0.11965	-0.07	0.324668	0.398573	0.254776	0.313956
Q6P9Q6;Q6P9Q6-2	Q6P9Q6;Q6P9Q6-2	Q6P9Q6	FK506-binding protein 15	Fkbp15	24.1859	23.8043	24.2104	24.4532	24.5039	24.0844	24.3954	24.24	24.3865	23.9908	24.2877	24.5238	24.9021	24.1258	24.4074	24.3473	4	4	4	4	0.0307836	0.212228	0.418165	0.487203	24.1981	24.3177	24.3371	24.3773	0.13895	0.05965	0.11955	0.04025	0.13895	0.05965	0.11955	0.04025	0.359054	0.48085	0.25498	0.45831	+
Q99L47	Q99L47	Q99L47	Hsc70-interacting protein	St13	27.609	27.2737	27.5559	27.8265	27.7687	27.3358	27.726	27.6778	27.825	27.6177	27.7225	28.1461	27.9816	27.4805	27.8262	27.7884	4	4	4	4	0.00839936	0.0113329	0.700855	0.718414	27.5825	27.7019	27.7737	27.8073	0.1913	0.1054	0.11945	0.03355	0.1913	0.1054	0.11945	0.03355	0.292863	0.41642	0.255184	0.473099	++		+
P61967;Q9DB50;Q7TN05	P61967;Q9DB50	P61967	AP-1 complex subunit sigma-1A;AP-1 complex subunit sigma-2	Ap1s1;Ap1s2	23.8204	22.9717	23.6003	23.7453	23.6974	23.4294	23.8866	23.9147	23.4149	23.2529	23.4998	23.7971	23.7578	23.4218	23.6832	23.7145	4	4	4	4	0.783511	0.283677	0.417861	0.312329	23.6728	23.792	23.4573	23.6989	-0.21545	-0.09315	0.1192	0.2415	-0.21545	-0.09315	0.1192	0.2415	0.171723	0.305038	0.255693	0.110771
Q9CY16	Q9CY16	Q9CY16	28S ribosomal protein S28, mitochondrial	Mrps28	24.0616	24.1981	24.1818	24.128	24.2958	24.2518	24.2246	24.3281	24.4035	23.9278	24.2969	24.3584	24.7289	24.1469	24.4178	24.194	4	4	4	4	0.490727	0.522994	0.0153895	0.493863	24.1549	24.2738	24.3276	24.3059	0.17275	0.0321	0.1189	-0.02175	0.17275	0.0321	0.1189	-0.02175	0.315677	0.479456	0.256305	0.409507					+
Q80ZK0	Q80ZK0	Q80ZK0	28S ribosomal protein S10, mitochondrial	Mrps10	23.0294	23.3611	23.6063	23.0678	23.6475	NaN	23.3333	23.2693	23.4586	22.9978	23.5504	23.5888	23.6655	22.7139	23.189	23.0499	4	3	4	4	0.569098	0.241726	0.438515	0.352477	23.2144	23.3333	23.5045	23.1195	0.29005	-0.21385	0.11885	-0.38505	0.29005	-0.21385	0.11885	-0.38505	0.186135	0.17061	0.256407	0.0155695
Q8VCI0	Q8VCI0	Q8VCI0	Phospholipase B-like 1	Plbd1	24.5186	24.4888	24.4234	24.3349	24.546	24.3545	24.6035	24.7457	24.375	24.1951	24.6008	24.4161	23.9486	24.2412	24.2391	24.438	4	4	4	4	0.703951	0.0403693	0.246601	0.219351	24.4561	24.5748	24.3956	24.2401	-0.06055	-0.3346	0.11865	-0.1554	-0.06055	-0.3346	0.11865	-0.1554	0.357778	0.0816992	0.256816	0.174245			+
Q8QZR5	Q8QZR5	Q8QZR5	Alanine aminotransferase 1	Gpt	29.9524	29.245	29.7528	29.8167	30.1319	29.4941	29.8465	29.9603	29.8906	29.2894	29.5288	29.8903	30.0272	29.3832	29.8823	29.8717	4	4	4	4	0.577221	0.147978	0.448573	0.513562	29.7848	29.9034	29.7096	29.877	-0.0752	-0.0264	0.11865	0.16745	-0.0752	-0.0264	0.11865	0.16745	0.337411	0.395257	0.256816	0.208636
Q9CQW1	Q9CQW1	Q9CQW1	Synaptobrevin homolog YKT6	Ykt6	24.6441	24.6411	24.7239	24.8839	25.0014	24.388	24.868	24.7366	24.9894	24.8387	25.0364	25.1552	25.1554	24.9917	25.2271	25.197	4	4	4	4	0.00304786	0.0250758	0.86873	0.153784	24.684	24.8023	25.0129	25.1762	0.3289	0.3739	0.1183	0.1633	0.3289	0.3739	0.1183	0.1633	0.151782	0.121421	0.257531	0.215315	++		+
Q80X50;Q80X50-5;Q80X50-2;Q80X50-3;Q80X50-4	Q80X50;Q80X50-5;Q80X50-2;Q80X50-3;Q80X50-4	Q80X50	Ubiquitin-associated protein 2-like	Ubap2l	25.1556	24.2814	25.1321	25.3456	25.2519	24.7964	25.3864	25.272	25.4925	25.0483	25.2768	25.6642	25.7784	24.8248	25.391	25.198	4	4	4	4	0.0595144	0.440307	0.499563	0.773842	25.1439	25.2619	25.3847	25.2945	0.2408	0.03255	0.1181	-0.09015	0.2408	0.03255	0.1181	-0.09015	0.236047	0.480113	0.257941	0.277086
P61961	P61961	P61961	Ubiquitin-fold modifier 1	Ufm1	26.9063	26.5024	27.0571	27.2803	27.3876	26.54	27.1877	27.0118	27.2869	26.4797	27.2317	27.7312	27.7521	27.3823	27.2893	27.0293	4	4	4	4	0.105222	0.172117	0.710034	0.573401	26.9817	27.0998	27.2593	27.3358	0.2776	0.23605	0.11805	0.0765	0.2776	0.23605	0.11805	0.0765	0.198092	0.249311	0.258043	0.379792
P62307	P62307	P62307	Small nuclear ribonucleoprotein F	Snrpf	23.8073	NaN	23.8795	24.0552	23.9971	NaN	24.1167	23.8669	24.0188	NaN	24.0266	23.9842	24.2795	23.7717	23.9009	23.8697	3	3	3	4	0.378639	0.887267	0.483197	0.660146	23.8795	23.9971	24.0188	23.8853	0.1393	-0.1118	0.1176	-0.1335	0.1393	-0.1118	0.1176	-0.1335	0.358595	0.281555	0.258966	0.205711
Q99PI5;Q99PI5-2	Q99PI5	Q99PI5	Phosphatidate phosphatase LPIN2	Lpin2	NaN	NaN	20.6624	21.9629	20.8482	NaN	21.2448	21.0196	22.0572	21.5525	22.3364	22.1035	21.4688	21.2565	20.9727	21.218	2	3	4	4	0.446655	0.552807	0.745403	0.00994392	21.3127	21.0196	22.0804	21.2372	0.7677	0.21765	-0.29305	-0.8431	excluded	0.21765	excluded	-0.8431	#N/A	0.270571	#N/A	2.27858e-06
Q9Z2V4	Q9Z2V4	Q9Z2V4	Phosphoenolpyruvate carboxykinase, cytosolic [GTP]	Pck1	29.3713	29.6505	29.5805	29.8729	29.973	29.1307	29.8813	29.5847	31.0091	31.2854	30.9557	31.3918	30.7728	30.9735	30.9351	30.8666	4	4	4	4	0.000142765	0.0112708	0.917474	0.0750365	29.6155	29.733	31.1472	30.9008	1.53175	1.16785	0.1175	-0.2464	1.53175	1.16785	0.1175	-0.2464	7.28818e-08	3.20322e-05	0.259171	0.0777937	+++	+++	+	+++
P47754	P47754	P47754	F-actin-capping protein subunit alpha-2	Capza2	27.8449	27.6928	27.7707	27.8841	27.9682	27.4304	28.0472	27.882	27.7847	27.478	27.7323	27.9153	28.0264	27.5439	27.8461	27.695	4	4	4	4	0.267068	0.554889	0.827597	0.728471	27.8078	27.9251	27.7585	27.7706	-0.0493	-0.15455	0.1173	0.01205	-0.0493	-0.15455	0.1173	0.01205	0.373702	0.23126	0.259582	0.480228
Q3UUI3	Q3UUI3	Q3UUI3	Acyl-coenzyme A thioesterase THEM4	Them4	24.1966	23.5129	24.2441	24.4556	24.5273	24.0861	24.3063	24.3685	24.0488	24.0486	24.4883	24.2974	24.2985	24.2748	24.3018	24.4117	4	4	4	4	0.53074	0.997027	0.379961	0.421654	24.2203	24.3374	24.1731	24.3002	-0.04725	-0.03725	0.11705	0.12705	-0.04725	-0.03725	0.11705	0.12705	0.376628	0.380047	0.260096	0.278675
P08003	P08003	P08003	Protein disulfide-isomerase A4	Pdia4	30.2677	30.1234	30.4349	30.4624	30.4931	30.2878	30.718	30.4435	30.769	30.5875	30.8048	31.1151	31.2061	31.0534	31.0166	30.8785	4	4	4	4	0.00347697	0.0157709	0.21909	0.1486	30.3513	30.4683	30.7869	31.035	0.4356	0.5667	0.117	0.2481	0.4356	0.5667	0.117	0.2481	0.0801657	0.0317983	0.260199	0.103998	++		+	+
Q8C2Q3;Q8C2Q3-2	Q8C2Q3;Q8C2Q3-2	Q8C2Q3	RNA-binding protein 14	Rbm14	25.3661	25.1831	25.3463	25.3855	25.4301	24.9136	25.5388	25.5163	25.4309	24.9935	25.2287	25.4474	25.7999	25.1217	25.4464	25.2489	4	4	4	4	0.533546	0.72984	0.859007	0.507433	25.3562	25.4732	25.3298	25.3477	-0.0264	-0.12555	0.117	0.01785	-0.0264	-0.12555	0.117	0.01785	0.406763	0.26482	0.260199	0.49249
Q6NV83-3;Q6NV83-2;Q6NV83	Q6NV83-3;Q6NV83-2;Q6NV83	Q6NV83	U2 snRNP-associated SURP motif-containing protein	U2surp	24.3022	25.1435	24.4462	24.4649	24.0939	24.9314	24.5369	24.6082	24.6662	24.2616	24.6309	24.5104	23.8051	24.8036	24.3054	24.0197	4	4	4	4	0.81242	0.0522286	0.861241	0.292114	24.4556	24.5725	24.5707	24.1625	0.1151	-0.41	0.117	-0.4081	0.1151	-0.41	0.117	-0.4081	0.390838	0.0474878	0.260199	0.0113776				+
P14733	P14733	P14733	Lamin-B1	Lmnb1	26.6129	26.4805	26.5478	26.7005	26.7314	26.4083	26.7226	26.6714	26.396	26.2507	26.4629	26.5923	26.7874	26.1703	26.6721	26.4126	4	4	4	4	0.0228232	0.203633	0.614735	0.60933	26.5803	26.697	26.4295	26.5423	-0.1509	-0.15465	0.11665	0.1129	-0.1509	-0.15465	0.11665	0.1129	0.240579	0.231148	0.260919	0.305659	+
Q9CQV6;Q91VR7	Q9CQV6;Q91VR7	Q9CQV6	Microtubule-associated proteins 1A/1B light chain 3B;Microtubule-associated proteins 1A/1B light chain 3A	Map1lc3b;Map1lc3a	22.1732	22.2712	22.4276	22.4395	22.5863	22.3457	22.283	22.8314	22.632	22.7136	22.0663	22.8366	22.4731	22.9735	22.5479	22.233	4	4	4	4	0.323919	0.874052	0.254303	0.982533	22.3494	22.466	22.6728	22.5105	0.3234	0.0445	0.1166	-0.1623	0.3234	0.0445	0.1166	-0.1623	0.156372	0.497554	0.261022	0.165001
P61514	P61514	P61514	60S ribosomal protein L37a	Rpl37a	26.9918	26.4508	26.9269	27.1295	27.0681	26.9892	27.202	27.0832	27.3368	27.1118	26.7656	27.4117	27.4783	26.5348	27.2826	27.259	4	4	4	4	0.194773	0.790535	0.251311	0.94644	26.9594	27.0757	27.2243	27.2708	0.26495	0.19515	0.1163	0.0465	0.26495	0.19515	0.1163	0.0465	0.210704	0.297743	0.261641	0.444565
Q80SZ7	Q80SZ7	Q80SZ7	Guanine nucleotide-binding protein G(I)/G(S)/G(O) subunit gamma-5	Gng5	23.9077	24.0486	24.0452	24.043	24.2369	24.5201	24.007	24.0838	23.9525	23.7375	23.6301	24.3344	24.279	23.9	23.9535	23.8875	4	4	4	4	0.591417	0.251785	0.174114	0.635359	24.0441	24.1604	23.845	23.9267	-0.1991	-0.2336	0.11625	0.08175	-0.1991	-0.2336	0.11625	0.08175	0.187851	0.152906	0.261744	0.368743
Q9Z1D1	Q9Z1D1	Q9Z1D1	Eukaryotic translation initiation factor 3 subunit G	Eif3g	25.9024	25.5586	25.9751	26.104	26.2738	25.6081	26.1259	25.9828	26.3053	25.8232	26.1623	26.5774	26.6458	26.1391	26.3993	26.2727	4	4	4	4	0.0144479	0.00836173	0.564423	0.472637	25.9387	26.0543	26.2338	26.336	0.29505	0.28165	0.1156	0.1022	0.29505	0.28165	0.1156	0.1022	0.181462	0.200689	0.263087	0.326801	+		++
Q8BWU8	Q8BWU8	Q8BWU8	Ethanolamine-phosphate phospho-lyase	Etnppl	26.9458	25.7611	25.9379	26.4283	26.2221	26.4761	25.6576	26.375	25.9847	24.9163	25.0264	25.5163	26.6326	25.0023	25.632	25.7147	4	4	4	4	4.00789e-05	0.363877	0.80099	0.394081	26.1831	26.2985	25.2713	25.6733	-0.91175	-0.6252	0.11545	0.402	-0.91175	-0.6252	0.11545	0.402	0.000179908	0.0069973	0.263398	0.0172637	+++	+++		++
Q91WK1	Q91WK1	Q91WK1	SPRY domain-containing protein 4	Spryd4	25.0998	24.6008	24.9197	25.3406	25.1613	24.7231	25.1831	25.0887	25.215	24.2531	25.0253	25.2626	25.3674	24.83	25.1897	24.968	4	4	4	4	0.668674	0.528159	0.806008	0.596175	25.0097	25.125	25.1202	25.0788	0.1104	-0.04615	0.11525	-0.0413	0.1104	-0.04615	0.11525	-0.0413	0.397196	0.367707	0.263812	0.369763
Q8QZS1	Q8QZS1	Q8QZS1	3-hydroxyisobutyryl-CoA hydrolase, mitochondrial	Hibch	28.8359	28.6705	28.7179	28.7857	28.926	28.8854	28.8486	28.836	28.5607	28.5838	28.6183	28.8423	28.7841	28.178	28.6214	28.565	4	4	4	4	0.233016	0.0759808	0.0360162	0.467672	28.7518	28.867	28.6011	28.5932	-0.15075	-0.2738	0.1152	-0.00785	-0.15075	-0.2738	0.1152	-0.00785	0.240755	0.120761	0.263916	0.438369					+
P83882	P83882	P83882	60S ribosomal protein L36a	Rpl36a	27.1492	27.1407	27.0605	27.2775	27.2259	27.2944	27.4408	27.0888	27.3584	27.1848	26.9141	27.5484	27.6324	27.1068	27.449	27.3357	4	4	4	4	0.386702	0.431731	0.274136	0.485545	27.145	27.2601	27.2716	27.3924	0.12665	0.1322	0.1152	0.12075	0.12665	0.1322	0.1152	0.12075	0.37534	0.379586	0.263916	0.290546
Q61335	Q61335	Q61335	B-cell receptor-associated protein 31	Bcap31	27.3921	27.1375	27.2964	27.4351	27.4875	27.333	27.4749	27.4436	27.5769	27.3564	27.3009	27.7973	27.493	27.0812	27.3773	27.4436	4	4	4	4	0.0790716	0.248144	0.176209	0.31992	27.3442	27.4593	27.4667	27.4105	0.1224	-0.0488	0.115	-0.0562	0.1224	-0.0488	0.115	-0.0562	0.381021	0.364058	0.26433	0.340356
Q6QD59	Q6QD59	Q6QD59	Vesicle transport protein SEC20	Bnip1	23.7287	23.2268	23.2782	23.4514	23.5608	23.075	23.4156	23.5438	23.7945	23.7685	23.4895	23.4362	24.1354	23.552	23.5943	23.6249	4	4	4	4	0.200587	0.0686881	0.892697	0.554258	23.3648	23.4797	23.629	23.6096	0.2642	0.1299	0.1149	-0.0194	0.2642	0.1299	0.1149	-0.0194	0.211466	0.38271	0.264538	0.414357
P62702	P62702	P62702	40S ribosomal protein S4, X isoform	Rps4x	30.0239	30.2302	29.9673	29.9942	30.1522	30.095	30.2144	29.9864	30.2393	30.3275	30.1221	30.3684	30.3773	30.3505	30.2398	30.2673	4	4	4	4	0.0387509	0.0431531	0.480463	0.516926	30.0091	30.1236	30.2834	30.3089	0.27435	0.1853	0.11455	0.0255	0.27435	0.1853	0.11455	0.0255	0.201288	0.310018	0.265264	0.490916	+		+
Q9R0P6	Q9R0P6	Q9R0P6	Signal peptidase complex catalytic subunit SEC11A	Sec11a	24.6667	25.2179	24.6918	24.8458	24.734	24.9164	24.9353	24.85	24.5986	24.9253	24.9016	24.8135	24.8251	25.3993	24.8076	24.9204	4	4	4	4	0.68625	0.386594	0.981326	0.314329	24.7688	24.8832	24.8575	24.8727	0.08875	-0.01045	0.1144	0.0152	0.08875	-0.01045	0.1144	0.0152	0.426813	0.417903	0.265576	0.486886
P84084	P84084	P84084	ADP-ribosylation factor 5	Arf5	25.717	24.6932	25.5011	25.8855	25.8226	25.3115	25.6239	25.8416	25.8245	25.0562	25.7748	25.8179	25.8459	25.0896	25.9095	25.932	4	4	4	4	0.173112	0.700514	0.526612	0.792608	25.609	25.7233	25.7964	25.8777	0.1873	0.15445	0.1142	0.08135	0.1873	0.15445	0.1142	0.08135	0.297717	0.3498	0.265992	0.369581
Q9DBE8	Q9DBE8	Q9DBE8	Alpha-1,3/1,6-mannosyltransferase ALG2	Alg2	24.6929	24.6504	24.7655	24.4962	24.7866	24.2081	25.0679	24.7845	25.0129	23.9958	24.8579	24.9952	25.0955	24.7022	24.9899	25.0373	4	4	4	4	0.816528	0.132682	0.766959	0.405972	24.6716	24.7856	24.9265	25.0136	0.2549	0.22805	0.1139	0.08705	0.2549	0.22805	0.1139	0.08705	0.221051	0.258444	0.266617	0.357697
Q8BL66;Q3TRR0-2;Q3TRR0	Q8BL66	Q8BL66	Early endosome antigen 1	Eea1	26.2285	26.0669	26.126	26.2666	26.406	25.9378	26.2353	26.3468	26.0399	25.7059	25.8761	26.1697	26.3728	25.8123	26.1448	26.1355	4	4	4	4	0.0272138	0.0537842	0.627961	0.313728	26.1773	26.291	25.958	26.1401	-0.21925	-0.1509	0.1138	0.18215	-0.21925	-0.1509	0.1138	0.18215	0.168106	0.235349	0.266825	0.18598	+
O54774	O54774	O54774	AP-3 complex subunit delta-1	Ap3d1	25.8879	25.5727	25.7937	25.8059	25.9749	25.299	25.9384	25.8885	25.8968	25.5377	25.8528	26.2808	26.2956	25.7842	26.0458	25.785	4	4	4	4	0.359184	0.211843	0.956099	0.677367	25.7998	25.9135	25.8748	25.9154	0.075	0.00195	0.11365	0.0406	0.075	0.00195	0.11365	0.0406	0.445851	0.435702	0.267138	0.457538
Q63880-2;Q63880	Q63880-2;Q63880	Q63880	Carboxylesterase 3A	Ces3a	32.2758	32.1085	32.4152	32.3689	32.3425	32.5484	32.2862	32.5294	32.076	31.9941	32.0893	31.8989	31.9642	32.2738	32.2438	32.4442	4	4	4	4	0.0372363	0.0905774	0.204565	0.114504	32.3224	32.436	32.035	32.2588	-0.2873	-0.17715	0.1136	0.22375	-0.2873	-0.17715	0.1136	0.22375	0.111653	0.206843	0.267242	0.130537	+
O35215	O35215	O35215	D-dopachrome decarboxylase	Ddt	31.1971	30.8121	31.1508	31.1769	31.5275	31.246	31.1015	31.3086	31.1102	30.8285	30.8837	31.2469	31.2773	30.7122	30.9892	31.1173	4	4	4	4	0.434003	0.0593874	0.146961	0.966976	31.1639	31.2773	30.9969	31.0532	-0.1669	-0.22405	0.11345	0.0563	-0.1669	-0.22405	0.11345	0.0563	0.222238	0.161309	0.267555	0.423153
Q01279;Q61527-3;Q61527-2;Q61527;P70424	Q01279	Q01279	Epidermal growth factor receptor	Egfr	29.1846	28.6287	28.8546	29.0375	29.087	28.8732	29.4392	29.0317	29.6606	29.2321	29.3072	29.7683	29.767	29.1065	29.6284	29.502	4	4	4	4	0.00308511	0.0407752	0.325046	0.964709	28.946	29.0594	29.4839	29.5652	0.53785	0.50585	0.1133	0.0813	0.53785	0.50585	0.1133	0.0813	0.0389122	0.0506957	0.267868	0.369686	++	+	+
P62821;Q8K386	P62821	P62821	Ras-related protein Rab-1A	Rab1A	28.68	28.5686	28.5901	28.8119	28.8317	28.4262	28.7977	28.6989	29.0119	28.722	28.9589	29.2255	29.2603	29.1567	29.0369	28.9011	4	4	4	4	0.0114827	0.0452881	0.818399	0.432884	28.635	28.7483	28.9854	29.0968	0.35035	0.3485	0.11325	0.1114	0.35035	0.3485	0.11325	0.1114	0.134746	0.140652	0.267972	0.308586	+		+
Q8CIN4;Q61036-2;Q61036;O88643	Q8CIN4	Q8CIN4	Serine/threonine-protein kinase PAK 2;PAK-2p27;PAK-2p34	Pak2	24.1137	24.269	24.1691	24.3008	24.3676	24.1651	24.3631	24.3013	24.3772	24.3475	24.3946	24.7639	24.7925	24.4525	24.6074	24.2767	4	4	4	4	0.0474541	0.0895914	0.228295	0.691322	24.219	24.3322	24.3859	24.5299	0.16685	0.19775	0.11315	0.14405	0.16685	0.19775	0.11315	0.14405	0.323089	0.29454	0.268181	0.247873	+
Q8BYY4-2;Q8BYY4;Q8BYY4-3	Q8BYY4-2;Q8BYY4;Q8BYY4-3	Q8BYY4	Tetratricopeptide repeat protein 39B	Ttc39b	21.6842	21.3772	21.0451	21.2776	21.4676	21.28	21.4128	21.8148	22.1955	21.3351	21.8379	22.4107	22.1841	22.3843	22.3491	22.0784	4	4	4	4	0.0951234	0.0254652	0.430942	0.291308	21.3274	21.4402	22.0167	22.2666	0.6893	0.8264	0.1128	0.2499	0.6893	0.8264	0.1128	0.2499	0.0108401	0.00271384	0.268913	0.102204		+	+	++
P01029;CON__P01030;CON__ENSEMBL:ENSBTAP00000007350	P01029	P01029	Complement C4-B;Complement C4 beta chain;Complement C4 alpha chain;C4a anaphylatoxin;Complement C4 gamma chain	C4b	27.6839	27.6227	28.2348	27.7763	27.7013	27.2982	28.3932	27.9845	27.6508	27.3948	27.969	27.7618	28.015	27.6144	28.0805	27.6923	4	4	4	4	0.128621	0.974236	0.958134	0.383491	27.7301	27.8429	27.7063	27.8537	-0.0238	0.01075	0.1128	0.14735	-0.0238	0.01075	0.1128	0.14735	0.410564	0.448416	0.268913	0.242111
O88738-3;O88738-2;O88738	O88738-3;O88738-2;O88738	O88738	Baculoviral IAP repeat-containing protein 6	Birc6	23.8463	22.7412	23.286	23.8185	23.9003	22.1486	23.6835	23.6463	24.1911	24.25	23.9415	24.1642	24.6567	24.2078	24.1724	24.3947	4	4	4	4	0.0806633	0.064524	0.876583	0.149662	23.5523	23.6649	24.1776	24.3012	0.6254	0.63635	0.11265	0.1236	0.6254	0.63635	0.11265	0.1236	0.0191672	0.0177238	0.269227	0.285146		+		+
P19783	P19783	P19783	Cytochrome c oxidase subunit 4 isoform 1, mitochondrial	Cox4i1	30.0812	30.0291	30.2342	30.3275	30.3631	29.8511	30.296	30.2446	30.2467	30.0185	30.2407	30.3445	30.5438	30.0372	30.2703	30.0561	4	4	4	4	0.353239	0.700854	0.883453	0.921209	30.1577	30.2703	30.2437	30.1632	0.086	-0.1071	0.1126	-0.0805	0.086	-0.1071	0.1126	-0.0805	0.430609	0.28739	0.269332	0.294479
Q9WTQ8	Q9WTQ8	Q9WTQ8	Mitochondrial import inner membrane translocase subunit Tim23	Timm23	24.9393	24.1877	24.93	25.0843	25.218	24.2733	25.0654	25.0288	25.0939	24.0236	25.0967	25.4958	25.4598	24.5464	25.0856	24.7783	4	4	4	4	0.314641	0.598118	0.717596	0.918595	24.9346	25.0471	25.0953	24.932	0.16065	-0.11515	0.11245	-0.16335	0.16065	-0.11515	0.11245	-0.16335	0.330954	0.277431	0.269646	0.163622
Q9QZD9	Q9QZD9	Q9QZD9	Eukaryotic translation initiation factor 3 subunit I	Eif3i	27.0234	26.9347	26.9718	27.09	27.2452	26.9798	27.2007	27.0192	27.302	27.2289	27.1777	27.5168	27.5039	26.9625	27.3701	27.2871	4	4	4	4	0.0072403	0.0828937	0.215871	0.859958	26.9976	27.11	27.2655	27.3286	0.26785	0.21865	0.11235	0.06315	0.26785	0.21865	0.11235	0.06315	0.207772	0.269393	0.269855	0.408316	++
Q6A026	Q6A026	Q6A026	Sister chromatid cohesion protein PDS5 homolog A	Pds5a	24.0984	24.0542	24.3551	23.9449	24.1346	24.005	24.2426	24.2624	24.5042	23.7764	24.0408	24.8605	24.1048	23.6644	24.7182	24.6182	4	4	4	4	0.58058	0.579986	0.665983	0.957477	24.0763	24.1886	24.2725	24.3615	0.1962	0.1729	0.1123	0.089	0.1962	0.1729	0.1123	0.089	0.286966	0.325775	0.26996	0.353662
Q9DCM0	Q9DCM0	Q9DCM0	Persulfide dioxygenase ETHE1, mitochondrial	Ethe1	28.2686	27.6759	28.0174	28.0025	28.2174	28.0266	27.9693	28.2841	27.7353	27.6446	27.6954	27.9244	27.8648	27.2657	27.8823	27.7781	4	4	4	4	0.129938	0.0565859	0.393796	0.757706	28.0099	28.122	27.7154	27.8214	-0.2946	-0.30055	0.11205	0.1061	-0.2946	-0.30055	0.11205	0.1061	0.106518	0.102202	0.270484	0.319026
Q6A068	Q6A068	Q6A068	Cell division cycle 5-like protein	Cdc5l	23.986	22.5252	24.2161	24.0329	24.06	23.5318	24.1828	24.2402	24.3389	23.8521	24.0886	24.3998	24.5768	22.9229	24.5824	24.2926	4	4	4	4	0.213584	0.745617	0.500127	0.864396	24.0095	24.1214	24.2137	24.4347	0.2043	0.3133	0.11195	0.22095	0.2043	0.3133	0.11195	0.22095	0.277345	0.17056	0.270694	0.133865
Q8C0D5	Q8C0D5	Q8C0D5	Elongation factor Tu GTP-binding domain-containing protein 1	Eftud1	24.2463	24.4907	24.1662	24.3902	24.5197	24.259	24.5395	24.3406	24.2297	24.1446	24.0283	24.3837	24.7728	24.3483	24.5683	24.3672	4	4	4	4	0.206754	0.158557	0.395276	0.0464516	24.3182	24.4301	24.1872	24.4678	-0.1311	0.0376	0.1119	0.2806	-0.1311	0.0376	0.1119	0.2806	0.264373	0.487481	0.270799	0.0749903
Q9Z1G3	Q9Z1G3	Q9Z1G3	V-type proton ATPase subunit C 1	Atp6v1c1	24.8584	24.5326	24.6388	24.8962	24.6438	24.9949	24.9812	24.738	25.1332	25.0779	24.9253	25.0368	24.9946	25.5915	25.3718	25.1436	4	4	4	4	0.0345994	0.00414459	0.417001	0.174406	24.7486	24.8596	25.0573	25.2577	0.30875	0.3981	0.111	0.20035	0.30875	0.3981	0.111	0.20035	0.169038	0.104893	0.272692	0.160138	+		++
Q9EQS3	Q9EQS3	Q9EQS3	C-Myc-binding protein	Mycbp	23.6357	24.1588	23.9479	23.8533	24.0011	24.7294	24.022	23.8879	24.0133	23.9928	23.8887	23.5429	23.809	24.3913	23.9537	23.9684	4	4	4	4	0.807167	0.24209	0.292364	0.343526	23.9006	24.0115	23.9408	23.9611	0.04015	-0.0505	0.11095	0.0203	0.04015	-0.0505	0.11095	0.0203	0.494565	0.361724	0.272797	0.497673
Q9D0B5	Q9D0B5	Q9D0B5	Thiosulfate sulfurtransferase/rhodanese-like domain-containing protein 3	Tstd3	24.4098	23.7947	24.5394	24.5182	24.6474	24.1828	24.6815	24.5018	24.2985	23.1648	24.1985	24.6669	24.9445	24.3816	24.869	24.5577	4	4	4	4	0.253908	0.0335254	0.409924	0.156887	24.464	24.5746	24.2485	24.7133	-0.2155	0.13875	0.1106	0.46485	-0.2155	0.13875	0.1106	0.46485	0.171676	0.370734	0.273535	0.0068904			+
Q62009-5;Q62009-4;Q62009-3;Q62009-2;Q62009;CON__Q2KJC7	Q62009-5;Q62009-4;Q62009-3;Q62009-2;Q62009;CON__Q2KJC7	Q62009	Periostin	Postn	NaN	NaN	NaN	20.6956	21.2356	NaN	22.0551	21.1101	20.859	21.4154	22.0347	21.5889	21.601	20.8605	21.4435	NaN	1	3	4	3	#DIV/0!	0.842846	#DIV/0!	0.624613	20.6956	21.2356	21.5022	21.4435	0.80655	0.2079	0.54	-0.05865	excluded	0.2079	excluded	-0.05865	#N/A	0.282193	#N/A	0.335607
Q9WVE8	Q9WVE8	Q9WVE8	Protein kinase C and casein kinase substrate in neurons protein 2	Pacsin2	25.7266	25.0821	25.5509	25.762	25.7858	24.7602	25.832	25.7129	25.7261	24.3297	25.6258	25.9572	26.0961	24.8705	25.7872	25.3942	4	4	4	4	0.612769	0.921107	0.980548	0.788639	25.6388	25.7493	25.676	25.5907	0.0372	-0.15865	0.1106	-0.08525	0.0372	-0.15865	0.1106	-0.08525	0.498703	0.226714	0.273535	0.285855
Q6IRU5-2;Q6IRU5;Q6IRU5-3	Q6IRU5-2;Q6IRU5;Q6IRU5-3	Q6IRU5	Clathrin light chain B	Cltb	26.5745	26.2752	26.7589	26.8367	26.8017	26.2541	26.8283	26.7526	26.9149	26.4831	26.9372	27.2926	27.1521	26.5739	27.0955	26.8452	4	4	4	4	0.019098	0.020845	0.804132	0.964972	26.6667	26.7771	26.9261	26.9703	0.25935	0.1932	0.11045	0.0443	0.25935	0.1932	0.11045	0.0443	0.216434	0.300155	0.273852	0.449396	+		+
P12970	P12970	P12970	60S ribosomal protein L7a	Rpl7a	29.7551	29.7044	29.9017	29.9173	29.9818	29.6735	30.0765	29.8959	30.0825	29.9074	29.9222	30.2515	30.1923	29.931	30.1814	30.0066	4	4	4	4	0.0570098	0.0200775	0.427479	0.733935	29.8284	29.9389	30.0023	30.094	0.17395	0.15515	0.11045	0.09165	0.17395	0.15515	0.11045	0.09165	0.314178	0.348877	0.273852	0.348206			+
Q505B7-2;Q505B7	Q505B7-2;Q505B7	Q505B7	Protein archease	Zbtb8os	23.3022	23.2127	23.5688	23.4007	23.4524	23.2289	23.5133	23.4713	23.481	23.1183	23.5958	23.8919	23.9924	23.3472	23.585	23.577	4	4	4	4	0.319411	0.15582	0.664699	0.637723	23.3514	23.4618	23.5384	23.581	0.18695	0.11915	0.1104	0.0426	0.18695	0.11915	0.1104	0.0426	0.298144	0.397408	0.273957	0.453135
Q3UDE2	Q3UDE2	Q3UDE2	Tubulin--tyrosine ligase-like protein 12	Ttll12	23.8385	25.9862	23.9284	23.757	23.9244	24.2898	24.0627	23.6217	23.9096	24.8846	24.0149	24.1566	24.052	24.412	24.3608	24.0755	4	4	4	4	0.708232	0.0507051	0.514796	0.948795	23.8834	23.9935	24.0858	24.2182	0.2023	0.2246	0.1101	0.1324	0.2023	0.2246	0.1101	0.1324	0.279706	0.262436	0.274591	0.268784
Q9DBR0	Q9DBR0	Q9DBR0	A-kinase anchor protein 8	Akap8	22.4167	22.685	22.4297	22.3762	22.4931	22.24	22.5729	22.7271	22.5712	21.9642	22.4441	22.6979	22.6261	21.9488	22.8729	22.7349	4	4	4	4	0.818447	0.784014	0.809237	0.645836	22.4232	22.533	22.5076	22.6805	0.08445	0.1475	0.1098	0.17285	0.08445	0.1475	0.1098	0.17285	0.432751	0.359015	0.275226	0.20013
Q9R069	Q9R069	Q9R069	Basal cell adhesion molecule	Bcam	20.5995	NaN	20.8339	NaN	21.3676	20.9536	20.6195	20.5917	21.0383	21.3946	21.2132	21.1861	21.0368	20.9501	21.6333	20.8469	2	4	4	4	0.0462197	0.47424	0.484149	0.657737	20.7167	20.7865	21.1996	20.9934	0.48295	0.2069	0.06985	-0.2062	excluded	0.2069	excluded	-0.2062	#N/A	0.283398	#N/A	0.113735	+
Q78PY7	Q78PY7	Q78PY7	Staphylococcal nuclease domain-containing protein 1	Snd1	30.6299	30.3467	30.6414	30.6568	30.8004	30.4478	30.8508	30.6905	30.6244	30.2132	30.7002	30.8034	30.9222	30.5613	30.7526	30.5987	4	4	4	4	0.796557	0.865479	0.312686	0.456857	30.6356	30.7454	30.6623	30.6757	0.02665	-0.0698	0.1098	0.01335	0.02665	-0.0698	0.1098	0.01335	0.485552	0.335601	0.275226	0.482976
P62196	P62196	P62196	26S protease regulatory subunit 8	Psmc5	27.5605	27.1419	27.5379	27.6843	27.7154	27.4819	27.6914	27.6264	27.793	27.6383	27.6843	27.9744	27.8909	27.6857	27.7507	27.8267	4	4	4	4	0.0296601	0.018335	0.313308	0.861516	27.5492	27.6589	27.7386	27.7887	0.18945	0.1298	0.1097	0.05005	0.18945	0.1298	0.1097	0.05005	0.295103	0.382846	0.275437	0.436786	+		+
Q8CHS2	Q8CHS2	Q8CHS2	DnaJ homolog subfamily C member 22	Dnajc22	21.927	22.3073	22.5296	22.0519	22.3538	22.0233	22.5463	22.2248	22.6781	21.8653	22.6038	22.8195	22.5235	22.1713	22.438	22.5792	4	4	4	4	0.397084	0.234977	0.64975	0.797073	22.1796	22.2893	22.641	22.4808	0.46135	0.19145	0.1097	-0.1602	0.46135	0.19145	0.1097	-0.1602	0.0675238	0.302328	0.275437	0.16778
Q9CW03	Q9CW03	Q9CW03	Structural maintenance of chromosomes protein 3	Smc3	24.6082	23.7856	24.5142	24.7115	24.5917	24.2153	24.7499	24.8301	24.4127	23.473	24.1811	24.6855	25.0071	24.0104	24.9419	24.4871	4	4	4	4	0.0542517	0.937673	0.47769	0.269611	24.5612	24.6708	24.2969	24.7145	-0.2643	0.0437	0.1096	0.4176	-0.2643	0.0437	0.1096	0.4176	0.12898	0.496386	0.275649	0.0138857
P61164	P61164	P61164	Alpha-centractin	Actr1a	22.6954	22.635	22.7209	22.7539	22.8344	22.5005	23.0264	22.8009	22.8008	22.8254	22.9293	23.005	23.2669	22.6744	23.0168	22.7473	4	4	4	4	0.00855367	0.306657	0.477021	0.813828	22.7081	22.8177	22.8773	22.882	0.1692	0.0644	0.1095	0.0047	0.1692	0.0644	0.1095	0.0047	0.320128	0.474108	0.275861	0.464718	++
O88522	O88522	O88522	NF-kappa-B essential modulator	Ikbkg	22.0517	22.0214	21.7678	22.0313	22.4724	22.0288	21.6958	22.2424	22.5611	22.5167	22.4445	22.5308	22.606	22.0309	22.7419	22.4659	4	4	4	4	0.0011267	0.233339	0.471068	0.759475	22.0264	22.1356	22.5237	22.5359	0.4974	0.40035	0.10925	0.0122	0.4974	0.40035	0.10925	0.0122	0.0524835	0.103443	0.276391	0.480545	++
Q3UGC7;Q66JS6	Q3UGC7;Q66JS6	Q3UGC7	Eukaryotic translation initiation factor 3 subunit J-A;Eukaryotic translation initiation factor 3 subunit J-B	Eif3j1;Eif3j2	26.7087	26.5089	26.8136	26.9391	26.9928	26.7142	26.9071	26.8335	26.9786	26.8054	26.8389	27.2831	27.3595	27.0163	26.919	26.919	4	4	4	4	0.0462518	0.10921	0.320144	0.628434	26.7612	26.8703	26.9087	26.9676	0.1476	0.09735	0.10915	0.0589	0.1476	0.09735	0.10915	0.0589	0.347751	0.427645	0.276603	0.417507	+
Q99LB7	Q99LB7	Q99LB7	Sarcosine dehydrogenase, mitochondrial	Sardh	32.3144	32.2581	32.1083	32.2208	32.459	32.2804	32.1902	32.4167	31.8544	31.9389	32.0037	32.1019	32.2039	31.7155	31.9644	31.9524	4	4	4	4	0.060491	0.0192546	0.197669	0.895246	32.2394	32.3486	31.9713	31.9584	-0.26815	-0.39015	0.1091	-0.0129	-0.26815	-0.39015	0.1091	-0.0129	0.125957	0.0551262	0.276709	0.427837			+
P16460	P16460	P16460	Argininosuccinate synthase	Ass1	33.6474	33.5862	33.648	33.6667	34.1581	33.6708	33.6981	33.8155	33.6797	33.3932	33.3674	33.5168	33.9041	33.5718	33.6616	33.6212	4	4	4	4	0.110687	0.0571697	0.173813	0.0988118	33.6477	33.7568	33.455	33.6414	-0.1927	-0.1154	0.1091	0.1864	-0.1927	-0.1154	0.1091	0.1864	0.194411	0.277124	0.276709	0.179725
P34152-3;P34152-4;P34152-2;P34152;P34152-9;P34152-6;P34152-5;P34152-7	P34152-3;P34152-4;P34152-2;P34152;P34152-9;P34152-6;P34152-5	P34152	Focal adhesion kinase 1	Ptk2	28.3583	28.2029	28.2567	28.4516	28.4031	28.3685	28.4297	28.5693	28.3277	28.1962	28.0963	28.3885	28.5629	28.2464	28.269	28.1513	4	4	4	4	0.149082	0.335749	0.128589	0.636559	28.3075	28.4164	28.2619	28.2577	-0.04555	-0.1587	0.1089	-0.00425	-0.04555	-0.1587	0.1089	-0.00425	0.37906	0.226659	0.277134	0.445905
P60867	P60867	P60867	40S ribosomal protein S20	Rps20	28.6191	28.4914	28.7306	28.707	28.8387	28.6579	28.8886	28.7048	29.0011	28.9875	28.8517	29.2441	29.2498	28.6542	28.9895	28.8685	4	4	4	4	0.0261921	0.152526	0.128142	0.610171	28.663	28.7717	28.9943	28.929	0.33125	0.15725	0.1087	-0.0653	0.33125	0.15725	0.1087	-0.0653	0.149849	0.346112	0.277559	0.322849	+
Q3THG9	Q3THG9	Q3THG9	Alanyl-tRNA editing protein Aarsd1	Aarsd1	25.894	25.5456	25.802	25.7656	25.9071	25.3895	25.8985	25.8863	26.017	25.5026	25.619	26.1719	26.2099	25.4556	25.9817	25.9191	4	4	4	4	0.591625	0.142943	0.90463	0.785166	25.7838	25.8924	25.818	25.9504	0.0342	0.058	0.1086	0.1324	0.0342	0.058	0.1086	0.1324	0.496885	0.483193	0.277771	0.268784
Q9D0L8-3;Q9D0L8;Q9D0L8-2	Q9D0L8-3;Q9D0L8;Q9D0L8-2	Q9D0L8	mRNA cap guanine-N7 methyltransferase	Rnmt	22.649	22.5886	22.7015	22.9782	22.8575	22.71	22.2994	23.0296	22.5897	22.4554	22.753	22.8197	22.712	22.7828	22.3821	22.4091	4	4	4	4	0.210039	0.422213	0.977913	0.552482	22.6752	22.7838	22.6714	22.5605	-0.0039	-0.2232	0.1085	-0.1108	-0.0039	-0.2232	0.1085	-0.1108	0.439909	0.162071	0.277984	0.241645
Q9CZU3	Q9CZU3	Q9CZU3	Superkiller viralicidic activity 2-like 2	Skiv2l2	25.1449	24.7093	24.8983	25.2812	25.1339	24.9932	25.2233	25.1263	25.4462	25.1312	25.3099	25.6324	25.7239	24.9238	25.6482	25.5235	4	4	4	4	0.000936957	0.0984108	0.462894	0.736829	25.0216	25.1301	25.3781	25.5859	0.35645	0.45575	0.1085	0.2078	0.35645	0.45575	0.1085	0.2078	0.13015	0.0721995	0.277984	0.150272	+++
Q8BHA3-2;Q8BHA3	Q8BHA3-2;Q8BHA3	Q8BHA3	Probable D-tyrosyl-tRNA(Tyr) deacylase 2	Dtd2	23.3425	24.6694	23.5608	23.106	23.5574	24.5244	23.5629	23.2887	22.9951	23.6552	23.7987	22.2997	23.3645	23.9378	23.3145	23.7506	4	4	4	4	0.180587	0.56446	0.889849	0.340109	23.4517	23.5602	23.3252	23.5575	-0.1265	-0.0026	0.1085	0.2324	-0.1265	-0.0026	0.1085	0.2324	0.270067	0.429154	0.277984	0.120619
Q9D2R8	Q9D2R8	Q9D2R8	28S ribosomal protein S33, mitochondrial	Mrps33	22.9116	22.7684	22.906	23.1112	23.0036	22.735	23.0389	23.0308	23.057	23.0915	23.1721	23.3013	23.426	23.5793	23.1486	23.0232	4	4	4	4	0.00993803	0.170119	0.793231	0.370712	22.9088	23.0172	23.1318	23.2873	0.223	0.2701	0.1084	0.1555	0.223	0.2701	0.1084	0.1555	0.255754	0.212435	0.278197	0.228198	++
Q9CR00	Q9CR00	Q9CR00	26S proteasome non-ATPase regulatory subunit 9	Psmd9	25.5585	25.2467	25.5255	25.859	25.7173	25.5482	25.7405	25.5835	25.8386	25.542	25.7016	25.9431	26.0402	25.4758	25.9478	25.6136	4	4	4	4	0.0240824	0.2617	0.498722	0.938094	25.542	25.6504	25.7701	25.7807	0.2281	0.1303	0.1084	0.0106	0.2281	0.1303	0.1084	0.0106	0.250021	0.382166	0.278197	0.477165	+
Q61234	Q61234	Q61234	Alpha-1-syntrophin	Snta1	22.8507	NaN	22.9163	23.264	23.2831	NaN	23.0245	22.9226	22.2184	NaN	22.3546	22.7639	22.9287	22.1882	22.493	22.457	3	3	3	4	0.00454307	0.0129052	0.712156	0.765094	22.9163	23.0245	22.3546	22.475	-0.5617	-0.5495	0.1082	0.1204	-0.5617	-0.5495	0.1082	0.1204	0.0122086	0.0146168	0.278622	0.291212	++	+	+	+
P62897;CON__P62894;P00015	P62897	P62897	Cytochrome c, somatic	Cycs	28.6813	30.2107	29.0547	29.0196	29.155	30.104	29.1357	29.0704	29.0167	30.5002	29.3776	29.1696	29.0986	29.9138	28.987	29.1157	4	4	4	4	0.00758321	0.193275	0.774807	0.577022	29.0372	29.1454	29.2736	29.1072	0.23645	-0.0382	0.1082	-0.16645	0.23645	-0.0382	0.1082	-0.16645	0.240785	0.378724	0.278622	0.159597	++
Q8CGZ0	Q8CGZ0	Q8CGZ0	Calcium homeostasis endoplasmic reticulum protein	Cherp	23.2425	23.0672	23.2967	23.1724	23.3465	22.4004	23.4404	23.2847	23.1117	22.5335	22.8732	23.4142	23.4936	22.0582	23.2989	23.1506	4	4	4	4	0.309585	0.326438	0.774452	0.965017	23.2075	23.3156	22.9924	23.2248	-0.215	-0.09085	0.10815	0.2323	-0.215	-0.09085	0.10815	0.2323	0.172155	0.307993	0.278729	0.120731
Q99JX7	Q99JX7	Q99JX7	Nuclear RNA export factor 1	Nxf1	22.3302	21.8736	22.5356	22.9352	NaN	22.1684	22.6282	22.541	22.4768	22.6925	22.1553	22.9655	22.9376	22.6928	22.1431	22.5839	4	3	4	4	0.580076	0.933685	0.921511	0.946079	22.4329	22.541	22.5846	22.6383	0.15175	0.09735	0.1081	0.0537	0.15175	0.09735	0.1081	0.0537	0.342375	0.427645	0.278835	0.428814
Q8VDG7	Q8VDG7	Q8VDG7	Platelet-activating factor acetylhydrolase 2, cytoplasmic	Pafah2	25.0772	25.5248	25.0403	24.9227	25.0777	25.2963	25.2395	25.0939	25.3502	25.7815	25.4104	25.5399	25.5696	25.1684	25.3388	25.3478	4	4	4	4	0.019775	0.262832	0.815252	0.241235	25.0587	25.1667	25.4751	25.3433	0.4164	0.1766	0.10795	-0.13185	0.4164	0.1766	0.10795	-0.13185	0.0907005	0.321039	0.279155	0.208211	+
Q9WVA3	Q9WVA3	Q9WVA3	Mitotic checkpoint protein BUB3	Bub3	24.7515	24.1257	24.7488	25.0152	25.0824	24.5072	24.7613	24.9548	24.8383	24.1919	24.8895	25.2705	25.2985	24.462	25.0515	24.8491	4	4	4	4	0.0478713	0.426576	0.495084	0.694822	24.7501	24.858	24.8639	24.9503	0.11375	0.09225	0.1079	0.0864	0.11375	0.09225	0.1079	0.0864	0.392662	0.434788	0.279261	0.359046	+
O35955	O35955	O35955	Proteasome subunit beta type-10	Psmb10	24.6933	27.7203	28.2127	27.9748	27.9298	27.9811	26.4589	28.0024	27.4491	28.145	27.7851	28.0276	27.8483	27.5437	27.9635	27.9721	4	4	4	4	0.394078	0.618493	0.65004	0.918118	27.8475	27.9554	27.9063	27.9059	0.0588	-0.04955	0.1079	-0.00045	0.0588	-0.04955	0.1079	-0.00045	0.468439	0.363028	0.279261	0.45388
O89112	O89112	O89112	LanC-like protein 1	Lancl1	24.5568	24.213	24.5988	24.718	24.8595	24.1813	24.6801	24.6913	24.661	24.5178	24.5717	25.0089	24.8266	24.1932	24.7919	24.5543	4	4	4	4	0.124869	0.837281	0.672014	0.611589	24.5778	24.6857	24.6164	24.6731	0.03855	-0.0126	0.1079	0.05675	0.03855	-0.0126	0.1079	0.05675	0.496809	0.414832	0.279261	0.422174
Q3V1L4	Q3V1L4	Q3V1L4	Cytosolic purine 5-nucleotidase	Nt5c2	23.8543	23.9152	23.3565	23.2169	23.7647	23.7104	23.7159	23.494	23.558	23.7515	23.5484	23.6981	23.6017	24.1873	23.793	23.5029	4	4	4	4	0.781868	0.513851	0.670555	0.45761	23.6054	23.7131	23.6281	23.6974	0.02265	-0.0158	0.10775	0.0693	0.02265	-0.0158	0.10775	0.0693	0.479552	0.410272	0.279581	0.395105
Q3U7R1;Q3U7R1-2	Q3U7R1;Q3U7R1-2	Q3U7R1	Extended synaptotagmin-1	Esyt1	24.8074	24.8051	25.029	24.9721	24.8159	24.9964	25.2128	24.9983	24.8379	25.0773	25.1442	25.0949	25.1094	25.1941	24.9547	25.004	4	4	4	4	0.0743664	0.657287	0.346415	0.767327	24.8897	24.9974	25.0861	25.0567	0.19635	0.05935	0.1076	-0.0294	0.19635	0.05935	0.1076	-0.0294	0.286787	0.481276	0.279901	0.393819
P11276	P11276	P11276	Fibronectin;Anastellin	Fn1	29.3135	29.3465	29.4897	29.3817	29.5475	28.8913	29.8359	29.3957	29.8061	29.8269	30.2097	30.0005	30.2421	29.4519	30.0803	29.762	4	4	4	4	0.00201761	0.0186493	0.873297	0.716644	29.3641	29.4716	29.9137	29.9212	0.5496	0.44955	0.1075	0.00745	0.5496	0.44955	0.1075	0.00745	0.035556	0.0752867	0.280115	0.470516	++	+	+
Q2NL51	Q2NL51	Q2NL51	Glycogen synthase kinase-3 alpha	Gsk3a	22.163	NaN	NaN	21.87	22.269	20.9926	21.939	21.7464	21.8847	21.4773	22.0989	22.0972	22.0969	21.488	22.402	21.9892	2	4	4	4	0.935863	0.192815	0.414723	0.679194	22.0165	21.8427	21.9909	22.0431	-0.02555	0.20035	-0.1738	0.0521	excluded	0.20035	excluded	0.0521	#N/A	0.291354	#N/A	0.432305
P62918	P62918	P62918	60S ribosomal protein L8	Rpl8	29.4629	29.5585	29.4039	29.4746	29.6598	29.4925	29.7462	29.4847	29.5814	29.7029	29.5169	29.8724	29.809	29.5639	29.6819	29.6092	4	4	4	4	0.0664612	0.237339	0.161496	0.980713	29.4688	29.5761	29.6422	29.6456	0.1734	0.0694	0.1074	0.0034	0.1734	0.0694	0.1074	0.0034	0.314865	0.467018	0.280328	0.461979
P01872;P01872-2	P01872;P01872-2	P01872	Ig mu chain C region secreted form	Igh-6	25.5571	25.588	26.1464	26.9526	25.9473	25.1541	26.0307	26.0018	25.4626	25.1172	26.1599	26.5787	27.1868	25.5371	26.1959	25.491	4	4	4	4	0.135664	0.441641	0.506228	0.615952	25.8672	25.9746	25.8113	25.8665	-0.05595	-0.10805	0.10735	0.05525	-0.05595	-0.10805	0.10735	0.05525	0.364261	0.286206	0.280435	0.425437
Q8JZM0	Q8JZM0	Q8JZM0	Dimethyladenosine transferase 1, mitochondrial	Tfb1m	20.6239	20.3939	20.7147	20.871	20.4663	21.1964	20.8762	20.6764	20.968	20.5554	20.8489	21.1048	21.2209	21.32	21.1361	20.6496	4	4	4	4	0.0186541	0.19946	0.444237	0.30705	20.6693	20.7763	20.9085	21.1785	0.23915	0.4022	0.107	0.27005	0.23915	0.4022	0.107	0.27005	0.237838	0.102262	0.281183	0.0836387	+
Q99J09	Q99J09	Q99J09	Methylosome protein 50	Wdr77	22.1739	22.114	21.5143	21.7458	22.0369	NaN	21.8549	22.1926	22.1933	NaN	21.9352	22.273	22.1039	21.5487	21.8086	22.0275	4	3	3	4	0.172327	0.547138	0.479994	0.165139	21.9299	22.0369	22.1933	21.9181	0.2634	-0.11885	0.107	-0.27525	0.2634	-0.11885	0.107	-0.27525	0.212281	0.272911	0.281183	0.0578532
Q9CPT3	Q9CPT3	Q9CPT3	N-acylneuraminate-9-phosphatase	Nanp	22.6642	NaN	22.6067	22.9777	22.7709	NaN	22.8328	22.3719	23.2891	21.8894	23.2371	22.7938	22.8842	NaN	22.6981	23.1679	3	3	4	3	0.317617	0.451423	0.649413	0.76134	22.6642	22.7709	23.0155	22.8842	0.35125	0.1133	0.1067	-0.13125	0.35125	0.1133	0.1067	-0.13125	0.134061	0.40547	0.281825	0.209125
Q3UW53	Q3UW53	Q3UW53	Protein Niban	Fam129a	22.0521	21.7989	22.0692	22.3663	22.5742	21.9453	22.389	21.8706	22.0422	21.4835	22.0154	22.4943	22.5738	22.2183	22.4706	21.8068	4	4	4	4	0.546781	0.394007	0.57515	0.373415	22.0606	22.1671	22.0288	22.3445	-0.03185	0.1773	0.1065	0.31565	-0.03185	0.1773	0.1065	0.31565	0.398824	0.320146	0.282253	0.0511013
Q99LR1;Q99LR1-2	Q99LR1;Q99LR1-2	Q99LR1	Monoacylglycerol lipase ABHD12	Abhd12	21.9767	22.5927	22.2799	22.455	22.5722	22.3307	22.3792	22.5684	22.5594	22.144	22.6849	23.0358	23.3351	21.6527	23.216	22.8242	4	4	4	4	0.338489	0.460781	0.402402	0.739577	22.3674	22.4738	22.6221	23.0201	0.2547	0.5463	0.10635	0.39795	0.2547	0.5463	0.10635	0.39795	0.22126	0.0373504	0.282575	0.0182477				+
[truncated: 2,721 more rows]
[truncated: 37 more columns]

## Sheet: Z-statistics_WTpostPH - WTprePH
Protein IDs	Median FC	unlog	log10	z-score	Significance
Q99LB2	0.0705	1.05008	0.0212226	0.120329	0.452111						median	0.0109199	OK new
O55137;Q32Q92-2;Q32Q92;Q6Q2Z6	0.32975	1.2568	0.0992646	1.03181	0.151081						Percentile (0.1587)	-0.0690661
Q00915	0.3579	1.28156	0.107739	1.13078	0.129074						Percentile (0.8413)	0.0965412
[truncated: 3,667 more rows]

## Sheet: Z_EPACpostPH - EPACprePH
Protein IDs	Median FC	unlog	log10	z-score	Significance
[truncated: 3,694 more rows]

[truncated: 2 more sheets: Z_ EPACprePH - WTprePH, Z_Reg_WTvsdKO]
